# Supplementary material for: Genome analysis of a simultaneously predatory and prey-independent, novel Bdellovibrio bacteriovorus from the River Tiber, supports in silico predictions of both ancient and recent lateral gene transfer from diverse bacteria
Source: BMC Genomics. 2012 Nov 27;13:670. doi: 10.1186/1471-2164-13-670 (PMC3539863; doi:10.1186/1471-2164-13-670)
Supplement: Additional file 6 — Unique Genes called by RSD and by Manual Blast. First page shows the annotation of all genes in each of the HD100 and Tiberius genomes alongside whether they were identified as being unique by either RSD or blast analyses. Second page shows only those genes identified as unique by either analysis method, listed by Bd# or Bdt#. The third page again shows the unique genes, this time listed by analysis method. [file 1471-2164-13-670-S6.xls]

## Sheet: ALL GENES
HD100						Tiberius
Gene Number	Gene Name	Gene Description	Unique by RSD	Unique by manual BLAST		Gene Number	Gene Name	Gene Description	Unique by RSD	Unique by manual BLAST
Bd0001	dnaA	chromosomal replication initiator protein dnaA	NO	NO		Bdt0001	dnaA	chromosomal replication initiator protein dnaA	NO	NO
Bd0002	dnaN	DNA polymerase III, beta subunit	NO	NO		Bdt0002	dnaN	DNA polymerase III, beta subunit	NO	NO
Bd0003	-	DNA repair and genetic recombination protein	NO	NO		Bdt0003	recF	DNA repair and genetic recombination protein	NO	NO
Bd0004	-	DNA gyrase subunit B	NO	NO		Bdt0004	gyrB	DNA gyrase subunit B	NO	NO
Bd0005	gyrA	DNA gyrase subunit A	NO	NO		Bdt0005	gyrA	DNA gyrase subunit A	NO	NO
Bd0006	-	hypothetical protein	NO	NO		Bdt0006		conserved hypothetical protein	NO	NO
Bd0007	-	hypothetical protein	NO	NO		Bdt0007		conserved hypothetical protein	NO	NO	KEY
Bd0008	-	hypothetical protein	NO	NO		Bdt0008		conserved hypothetical protein	NO	NO	yellow	unique: only called by RSD
Bd0009	atpB	ATP synthase F0, A subunit	NO	NO		Bdt0009	atpB	ATP synthase F0, A subunit	NO	NO	blue	unique: only called by BLAST
Bd0010	atpE/H	ATP synthase subunit C	NO	NO		Bdt0010	atpE/H	ATP synthase subunit C	NO	NO	green	unique: called by both RSD and BLAST
Bd0011	-	hypothetical protein	NO	NO		Bdt0011		conserved hypothetical protein	NO	NO
Bd0012	-	hypothetical protein	NO	NO		Bdt0012		conserved hypothetical protein	NO	NO
Bd0013	-	putative transcriptional regulator	NO	NO		Bdt0013		putative transcriptional regulator	NO	NO
Bd0014	pmm	hypothetical protein	NO	NO		Bdt0014	pmm	conserved hypothetical protein	NO	NO
Bd0015	pdxA	pyridoxal phosphate biosynthetic protein	NO	NO		Bdt0015	pdxA	pyridoxal phosphate biosynthetic protein	NO	NO
Bd0017	surA	survival protein SurA precursor	NO	NO		Bdt0016	surA	survival protein SurA precursor	NO	NO
Bd0018	ppiC	Parvulin-like peptidyl-prolyl isomerase	NO	NO		Bdt0017	ppiC	parvulin-like peptidyl-prolyl isomerase	NO	NO
Bd0019	ppiD	hypothetical protein	NO	NO		Bdt0018	ppiD	conserved hypothetical protein	NO	NO
Bd0020	-	putative lipoprotein	NO	NO		Bdt0019		putative lipoprotein	NO	NO
Bd0021	etfA	Electron transfer flavoprotein alpha-subunit	NO	NO		Bdt0020	etfA	electron transfer flavoprotein subunit alpha	NO	NO
Bd0022	etfB	electron transfer flavoprotein beta-subunit	NO	NO		Bdt0021	etfB	electron transfer flavoprotein beta-subunit	NO	NO
Bd0024	sdhC	putative cytochrome B subunit	NO	NO		Bdt0022	sdhC	putative cytochrome B subunit	NO	NO
Bd0025	sdhA	succinate dehydrogenase	NO	NO		Bdt0023	sdhA	succinate dehydrogenase flavoprotein subunit	NO	NO
Bd0026	sdhB	succinate dehydrogenase	NO	NO		Bdt0024	sdhB	succinate dehydrogenase/fumarate reductase iron-sulfur subunit	NO	NO
Bd0027	-	hypothetical protein	NO	NO		Bdt0025		conserved hypothetical protein	NO	NO
Bd0028	-	hypothetical protein	YES	NO		Bdt0026		subtilase	NO	NO
Bd0029	-	subtilase	NO	NO		Bdt0027	pcbD	alpha/beta fold family hydrolase	NO	NO
Bd0030	pcbD	hydrolase, alpha/beta fold family	NO	NO		Bdt0028		conserved hypothetical protein	NO	NO
Bd0031	-	hypothetical protein	NO	NO		Bdt0029	rpsF	30S ribosomal protein S6	NO	NO
Bd0032	rpsF	30S ribosomal protein S6	NO	NO		Bdt0030		conserved hypothetical protein	NO	NO
Bd0033	-	hypothetical protein	NO	NO		Bdt0031	rplI	50S ribosomal protein L9	NO	NO
Bd0034	rplI	50S ribosomal protein L9	NO	NO		Bdt0032		trypsin	NO	NO
Bd0035	-	Trypsin	NO	NO		Bdt0033		conserved hypothetical protein	NO	NO
Bd0036	-	hypothetical protein	NO	NO		Bdt0034		putative oxidoreductase	NO	NO
Bd0037	-	putative oxidoreductase	NO	NO		Bdt0035	dnaB	conserved hypothetical protein	NO	NO
Bd0038	dnaB	hypothetical protein	NO	NO		Bdt0036	fis	site-specific DNA inversion stimulation factor	NO	NO
Bd0039	fis	site-specific DNA inversion stimulation factor	NO	NO		Bdt0037		radical activating enzyme	NO	NO
Bd0040	-	radical activating enzyme	NO	NO		Bdt0038	ftsK	cell division protein FtsK	NO	NO
Bd0041	ftsK	cell division protein FtsK	NO	NO		Bdt0039		conserved hypothetical protein	NO	NO
Bd0042	-	hypothetical protein	NO	NO		Bdt0040		conserved hypothetical protein	NO	NO
Bd0043	-	hypothetical protein	NO	NO		Bdt0041		conserved hypothetical protein	NO	NO
Bd0044	-	hypothetical protein	NO	NO		Bdt0042	dapF	conserved hypothetical protein	NO	NO
Bd0045	dapF	hypothetical protein	NO	NO		Bdt0043	dapA	dihydrodipicolinate synthase	NO	NO
Bd0046	dapA	dihydrodipicolinate synthase	NO	NO		Bdt0044	dapB	conserved hypothetical protein	NO	NO
Bd0047	dapB	hypothetical protein	NO	NO		Bdt0045		conserved hypothetical protein	NO	NO
Bd0048	-	hypothetical protein	NO	NO		Bdt0046	talC	putative translaldolase	NO	NO
Bd0049	talC	transaldolase	NO	NO		Bdt0047		conserved hypothetical protein	NO	NO
Bd0050	-	hypothetical protein	NO	NO		Bdt0048		conserved hypothetical protein	NO	NO
Bd0051	-	hypothetical protein	NO	NO		Bdt0049	murD	conserved hypothetical protein	NO	NO
Bd0052	murD	hypothetical protein	NO	NO		Bdt0050		conserved hypothetical protein	NO	NO
Bd0054	-	hypothetical protein	NO	NO		Bdt0051		conserved hypothetical protein	NO	NO
Bd0055	-	hypothetical protein	NO	NO		Bdt0052		conserved hypothetical protein	NO	NO
Bd0056	-	hypothetical protein	NO	NO		Bdt0053	lig	DNA ligase	NO	NO
Bd0057	lig	DNA ligase	NO	NO		Bdt0054	gatC	glutamyl-tRNA(Gln) amidotransferase (subunit C)	NO	NO
Bd0058	gatC	glutamyl-tRNA(Gln) amidotransferase (subunit C)	NO	NO		Bdt0055	gatA	glutamyl-tRNA(Gln) amidotransferase, A subunit	NO	NO
Bd0059	gatA	glutamyl-tRNA(Gln) amidotransferase, A subunit	NO	NO		Bdt0056	gatB	aspartyl/glutamyl-tRNA amidotransferase subunit B	NO	NO
Bd0060	gatB	aspartyl/glutamyl-tRNA amidotransferase subunit B	NO	NO		Bdt0057		conserved hypothetical protein	NO	NO
Bd0061	-	hypothetical protein	NO	NO		Bdt0058		conserved hypothetical protein	NO	NO
Bd0062	-	hypothetical protein	NO	NO		Bdt0059		conserved hypothetical protein	NO	NO
Bd0063	-	hypothetical protein	NO	NO		Bdt0060		conserved hypothetical protein	NO	NO
Bd0064	-	hypothetical protein	NO	NO		Bdt0061	rho	transcription termination factor Rho	NO	NO
Bd0065	rho	transcription termination factor Rho	NO	NO		Bdt0062		conserved hypothetical protein	NO	NO
Bd0067	-	hypothetical protein	NO	NO		Bdt0063	rpmE	50S ribosomal protein L31	NO	NO
Bd0068	rpmE	50S ribosomal protein L31	NO	NO		Bdt0064	prfA	peptide chain release factor RF-1	NO	NO
Bd0069	prfA	peptide chain release factor RF-1	NO	NO		Bdt0065	hemK	HemK protein	NO	NO
Bd0070	hemK	HemK protein	NO	NO		Bdt0066	murA	UDP-N-acetylglucosamine enolpyruvyl transferase	NO	NO
Bd0071	murA	UDP-N-acetylglucosamine enolpyruvyl transferase	NO	NO		Bdt0067		conserved hypothetical protein	NO	NO
Bd0072	-	hypothetical protein	NO	NO		Bdt0068		polysaccharide deacetylase-related protein	NO	NO
Bd0073	-	polysaccharide deacetylase-related protein	NO	NO		Bdt0069		conserved hypothetical protein	NO	NO
Bd0074	-	hypothetical protein	NO	NO		Bdt0070		conserved hypothetical protein	NO	NO
Bd0075	-	hypothetical protein	NO	NO		Bdt0071		conserved hypothetical protein	NO	NO
Bd0076	-	hypothetical protein	NO	NO		Bdt0072	serS	seryl-tRNA synthetase	NO	NO
Bd0077	serS	seryl-tRNA synthetase	NO	NO		Bdt0074		conserved hypothetical protein	NO	NO
Bd0078	-	hypothetical protein	NO	NO		Bdt0075	dedA	DedA protein	NO	NO
Bd0080	dedA	DedA protein	NO	NO		Bdt0076	cyaB	adenylate cyclase, putative	NO	NO
Bd0081	cyaB	adenylate cyclase, putative	NO	NO		Bdt0077		conserved hypothetical protein	NO	NO
Bd0082	-	hypothetical protein	NO	NO		Bdt0078		conserved hypothetical protein	NO	NO
Bd0083	-	hypothetical protein	NO	NO		Bdt0079		conserved hypothetical protein	NO	NO
Bd0084	-	hypothetical protein	NO	NO		Bdt0080		hypothetical protein	YES	YES
Bd0085	-	cytidine/deoxycytidylate deaminase family protein	NO	NO		Bdt0081		hypothetical protein	YES	YES
Bd0086	-	hypothetical protein	NO	NO		Bdt0082		XRE family transcriptional regulator	YES	YES
Bd0087	-	GTP cyclohydrolase I	NO	NO		Bdt0083		HipA domain protein	YES	YES
Bd0088	-	hypothetical protein	NO	NO		Bdt0084		cytidine/deoxycytidylate deaminase family protein	NO	NO
Bd0089	-	hypothetical protein	NO	NO		Bdt0085		conserved hypothetical protein	NO	NO
Bd0090	-	hypothetical protein	YES	YES		Bdt0086		GTP cyclohydrolase I	NO	NO
Bd0091	-	hypothetical protein	YES	YES		Bdt0087		conserved hypothetical protein	NO	NO
Bd0092	-	putative cytochrome b	YES	YES		Bdt0090		conserved hypothetical protein	NO	NO
Bd0093	-	hypothetical protein	YES	YES		Bdt0092		conserved hypothetical protein	NO	NO
Bd0094	-	hypothetical protein	NO	NO		Bdt0093		conserved hypothetical protein	NO	NO
Bd0095	-	hypothetical protein	NO	NO		Bdt0094	groES	chaperonin groES	NO	NO
Bd0096	-	hypothetical protein	NO	NO		Bdt0095	groEL	60 kDa chaperonin	NO	NO
Bd0097	groES	chaperonin groES	NO	NO		Bdt0096		conserved hypothetical protein	NO	NO
Bd0099	groEL	60 KDA chaperonin	NO	NO		Bdt0097		conserved hypothetical protein	NO	NO
Bd0100	-	hypothetical protein	NO	NO		Bdt0098	cheY	chemotaxis response regulator	NO	NO
Bd0101	-	hypothetical protein	NO	NO		Bdt0099		conserved hypothetical protein	NO	NO
Bd0102	cheY	chemotaxis response regulator	NO	NO		Bdt0100		conserved hypothetical protein	YES	NO
Bd0103	-	hypothetical protein	NO	NO		Bdt0101		hit locus orf4	NO	NO
Bd0108	-	hit locus orf4	NO	NO		Bdt0102	wapA	cell wall-associated protein precursor wapA	NO	NO
Bd0109	-	similar to cell wall-associated protein precursor wapA	NO	NO		Bdt0103	TadB	conserved hypothetical protein	NO	NO
Bd0110	TadB	hypothetical protein	NO	NO		Bdt0104	TadA	Flp pilus assembly protein TadA	NO	NO
Bd0111	TadA	Flp pilus assembly protein TadA	NO	NO		Bdt0105	PilQ	putative pilus assembly transmembrane protein	NO	NO
Bd0112	PilQ	putative pilus assembly transmembrane protein	NO	NO		Bdt0106	CpaB	putative flp pilus assembly protein CpaB	NO	NO
Bd0113	CpaB	putative flp pilus assembly protein CpaB	NO	NO		Bdt0107		conserved hypothetical protein	NO	NO
Bd0114	-	hypothetical protein	NO	NO		Bdt0108		conserved hypothetical protein	NO	NO
Bd0115	-	hypothetical protein	NO	NO		Bdt0109		conserved hypothetical protein	NO	NO
Bd0117	-	hypothetical protein	NO	NO		Bdt0110		conserved hypothetical protein	NO	NO
Bd0118	-	hypothetical protein	NO	NO		Bdt0111		conserved hypothetical protein	NO	NO
Bd0119	-	hypothetical protein	NO	NO		Bdt0112		conserved hypothetical protein	NO	NO
Bd0120	-	hypothetical protein	NO	NO		Bdt0113	mcp	chemotaxis protein	NO	NO
Bd0121	-	chemotaxis protein	NO	NO		Bdt0114	hprT	conserved hypothetical protein	NO	NO
Bd0122	hprT	hypothetical protein	NO	NO		Bdt0115		TPR domain-containing protein	NO	NO
Bd0123	-	putative TPR domain protein	NO	NO		Bdt0116	comL	competence protein ComL	NO	NO
Bd0125	comL	Competence protein ComL	NO	NO		Bdt0117		TPR domain-containing protein	NO	NO
Bd0126	-	TPR-domain containing protein	NO	NO		Bdt0118	argD	acetylornithine/succinyldiaminopimelate aminotransferase	NO	NO
Bd0127	argD	Acetylornithine/succinyldiaminopimelate aminotransferase	NO	NO		Bdt0119	dapE	succinyl-diaminopimelate desuccinylase	NO	NO
Bd0129	dapE	Succinyl-diaminopimelate desuccinylase	NO	NO		Bdt0120	astA	arginine N-succinyltransferase	NO	NO
Bd0130	astA	arginine N-succinyltransferase	NO	NO		Bdt0121	astD	succinylglutamic semialdehyde dehydrogenase	NO	NO
Bd0131	astD	succinylglutamic semialdehyde dehydrogenase	NO	NO		Bdt0122		conserved hypothetical protein	NO	NO
Bd0132	-	hypothetical protein	NO	NO		Bdt0123		conserved hypothetical protein	NO	NO
Bd0133	-	hypothetical protein	NO	NO		Bdt0124	lysC	aspartate kinase III	NO	NO
Bd0134	lysC	aspartate kinase III	NO	NO		Bdt0125		conserved hypothetical protein	NO	NO
Bd0135	-	hypothetical protein	NO	NO		Bdt0126		transcription regulator homolog yacF	NO	NO
Bd0136	-	transcription regulator homolog yacF	NO	NO		Bdt0127	typA	GTP-binding elongation factor	NO	NO
Bd0137	typA	GTP-binding elongation factor:elongation factor Tu domain	NO	NO		Bdt0128	nodI	Nod factor export ATP-binding protein I	NO	NO
Bd0138	nodI	Nod factor export ATP-binding protein I	NO	NO		Bdt0129	nodJ	ABC transporter, permease protein	NO	NO
Bd0139	nodJ	ABC transporter, permease protein	NO	NO		Bdt0130		putative purine nucleoside phosphorylase	NO	NO
Bd0140	-	putative Purine nucleoside phosphorylase	NO	NO		Bdt0131		penicillin-binding protein	NO	NO
Bd0141	-	penicillin-binding protein	NO	NO		Bdt0132	dfrA	dihydroflavonol-4-reductase	NO	NO
Bd0142	dfrA	dihydroflavonol-4-reductase	NO	NO		Bdt0133		phosphatase	NO	NO
Bd0143	-	predicted phosphatase	NO	NO		Bdt0134	motA	chemotaxis motA protein	NO	NO
Bd0144	motA	chemotaxis motA protein	NO	NO		Bdt0135	motB	chemotaxis motB protein	NO	NO
Bd0145	motB	chemotaxis motB protein	NO	NO		Bdt0136	bglX2	conserved hypothetical protein	NO	NO
Bd0146	bglX2	hypothetical protein	NO	NO		Bdt0137		conserved hypothetical protein	NO	NO
Bd0147	-	hypothetical protein	NO	NO		Bdt0138		conserved hypothetical protein	NO	NO
Bd0148	-	hypothetical protein	NO	NO		Bdt0139		conserved hypothetical protein	NO	NO
Bd0149	-	hypothetical protein	NO	NO		Bdt0140		conserved hypothetical protein	NO	NO
Bd0150	-	hypothetical protein	NO	NO		Bdt0141		conserved hypothetical protein	NO	NO
Bd0152	-	hypothetical protein	NO	NO		Bdt0142		mannose-1-phosphate guanyltransferase	NO	NO
Bd0153	-	mannose-1-phosphate guanyltransferase	NO	NO		Bdt0143		conserved hypothetical protein	NO	NO
Bd0154	-	hypothetical protein	NO	NO		Bdt0144		conserved hypothetical protein	NO	NO
Bd0155	-	hypothetical protein	NO	NO		Bdt0145	nifA	nitrogen fixation specific regulatory protein NifA	NO	NO
Bd0156	nifA	nitrogen fixation specific regulatory protein NifA	NO	NO		Bdt0146		hypothetical protein	YES	NO
Bd0157	-	putative mechano-sensitive ion channel	NO	NO		Bdt0147		putative mechano-sensitive ion channel	NO	NO
Bd0158	ygaD	ABC transporter, nucleotide binding/ATPase protein	NO	NO		Bdt0148	ygaD	ABC transporter, nucleotide binding/ATPase protein	NO	NO
Bd0159	uvrA	excinuclease ABC subunit A	NO	NO		Bdt0149	uvrA	excinuclease ABC subunit A	NO	NO
Bd0160	mrcA	penicillin-binding protein 1A	NO	NO		Bdt0150	mrcA	penicillin-binding protein 1A	NO	NO
Bd0161	-	hypothetical protein	NO	NO		Bdt0151		conserved hypothetical protein	NO	NO
Bd0162	mscL	large-conductance mechanosensitive channel	NO	NO		Bdt0152	mscL	large-conductance mechanosensitive channel	NO	NO
Bd0163	ydiY	hypothetical protein	NO	NO		Bdt0153	ydiY	conserved hypothetical protein	NO	NO
Bd0164	-	hypothetical protein	NO	NO		Bdt0154		conserved hypothetical protein	NO	NO
Bd0165	ftsE	cell-division ATP-binding protein	NO	NO		Bdt0155	ftsE	cell-division ATP-binding protein	NO	NO
Bd0166	ftsX	hypothetical protein	NO	NO		Bdt0156	ftsX	conserved hypothetical protein	NO	NO
Bd0168	nlpD	peptidase, M23/M37 family	NO	NO		Bdt0157	nlpD	M24/M37 family peptidase	NO	NO
Bd0169	ctpA	carboxyl-terminal protease	NO	NO		Bdt0158	ctpA	carboxyl-terminal protease	NO	NO
Bd0170	-	hypothetical protein	NO	NO		Bdt0159		conserved hypothetical protein	NO	NO
Bd0172	-	hypothetical protein	NO	NO		Bdt0160		conserved hypothetical protein	NO	NO
Bd0173	-	hypothetical protein	NO	NO		Bdt0161		conserved hypothetical protein	NO	NO
Bd0175	trx	thioredoxin	NO	NO		Bdt0162	trx	thioredoxin	NO	NO
Bd0176	-	hypothetical protein	NO	NO		Bdt0163		conserved hypothetical protein	NO	NO
Bd0177	ppiA	peptidyl-prolyl cis-trans isomerase	NO	NO		Bdt0164	ppiA	peptidyl-prolyl cis-trans isomerase	NO	NO
Bd0178	glnE	glutamate-ammonia-ligase adenylyltransferase	NO	NO		Bdt0165	glnE	glutamate-ammonia-ligase adenylyltransferase	NO	NO
Bd0179	aglW	Adventurous gliding motility protein W	NO	NO		Bdt0166	aglW	adventurous gliding motility protein W	NO	NO
Bd0180	-	TonB-like protein	NO	NO		Bdt0167		TonB-like protein	NO	NO
Bd0181	aglV	Adventurous gliding motility protein V	NO	NO		Bdt0168	aglV	adventurous gliding motility protein V	NO	NO
Bd0182	aglX	Adventurous gliding motility protein X	NO	NO		Bdt0169	aglX	adventurous gliding motility protein X	NO	NO
Bd0183	-	hypothetical protein	NO	NO		Bdt0170		conserved hypothetical protein	NO	NO
Bd0184	-	hypothetical protein	NO	NO		Bdt0171		conserved hypothetical protein	NO	NO
Bd0186	sufB	ABC transporter permease	NO	NO		Bdt0172	sufB	cysteine desulfurase activator complex subunit SufB	NO	NO
Bd0187	sufC	Iron-regulated ABC transporter ATPase subunit SufC	NO	NO		Bdt0173	sufC	Iron-regulated ABC transporter ATPase subunit SufC	NO	NO
Bd0188	sufD	Transport protein involved in the [Fe-S] cluster assembly.	NO	NO		Bdt0174	sufD	transport protein involved in the [Fe-S] cluster assembly	NO	NO
Bd0189	csdB	hypothetical protein	NO	NO		Bdt0175	csdB	conserved hypothetical protein	NO	NO
Bd0190	NifU	putative nitrogen-fixing protein NifU	NO	NO		Bdt0176	NifU	putative nitrogen-fixing protein NifU	NO	NO
Bd0191	-	hypothetical protein	NO	NO		Bdt0177		conserved hypothetical protein	NO	NO
Bd0192	-	hypothetical protein	NO	NO		Bdt0178		conserved hypothetical protein	NO	NO
Bd0193	-	hypothetical protein	NO	NO		Bdt0179		conserved hypothetical protein	NO	NO
Bd0194	-	hypothetical protein	YES	YES		Bdt0180		hypothetical protein	YES	NO
Bd0197	xseA	exodeoxyribonuclease VII, large subunit	NO	NO		Bdt0181	xseA	exodeoxyribonuclease VII, large subunit	NO	NO
Bd0198	xseB	exodeoxyribonuclease VII, small subunit	NO	NO		Bdt0182	xseB	exodeoxyribonuclease VII, small subunit	NO	NO
Bd0199	yqiD	geranyltranstransferase	NO	NO		Bdt0183	yqiD	geranyltranstransferase	NO	NO
Bd0200	-	hemolysin	NO	NO		Bdt0184		hemolysin	NO	NO
Bd0201	-	alpha-beta hydrolase superfamily protein	NO	NO		Bdt0185		alpha-beta hydrolase superfamily protein	NO	NO
Bd0202	pepP	aminopeptidase P	NO	NO		Bdt0186		hypothetical protein	YES	NO
Bd0203	-	methyl-accepting chemotaxis protein	NO	NO		Bdt0187	pepP	aminopeptidase P	NO	NO
Bd0204	-	hypothetical protein	NO	NO		Bdt0188	mcp	methyl-accepting chemotaxis protein	NO	NO
Bd0205	-	putative haloacid dehalogenase-like hydrolase	NO	NO		Bdt0189		conserved hypothetical protein	NO	NO
Bd0206	-	hypothetical protein	NO	NO		Bdt0190		putative haloacid dehalogenase-like hydrolase	NO	NO
Bd0208	glpD	hypothetical protein	NO	NO		Bdt0191		conserved hypothetical protein	NO	NO
Bd0209	-	putative hemagglutinin/hemolysin-related protein	NO	NO		Bdt0192	glpD	conserved hypothetical protein	NO	NO
Bd0210	-	hypothetical protein	NO	NO		Bdt0193		putative hemagglutinin/hemolysin-related protein	NO	NO
Bd0211	mreB	rod shape-determining protein mreB	NO	NO		Bdt0194		conserved hypothetical protein	NO	NO
Bd0213	-	hypothetical protein	NO	NO		Bdt0195	mreB	rod shape-determining protein MreB	NO	NO
Bd0214	-	hypothetical protein	NO	NO		Bdt0196		conserved hypothetical protein	NO	NO
Bd0216	-	two-component sensor histidine kinase	NO	NO		Bdt0197		conserved hypothetical protein	NO	NO
Bd0217	-	hypothetical protein	NO	NO		Bdt0198		two-component sensor histidine kinase	NO	NO
Bd0218	radC	putative DNA repair protein	NO	NO		Bdt0199		hypothetical protein	YES	YES
Bd0220	-	putative lipoprotein	NO	NO		Bdt0200		putative P-pilus assembly protein, chaperone PapD	YES	YES
Bd0221	-	hypothetical protein	NO	NO		Bdt0201		putative P pilus assembly protein, porin PapC	YES	YES
Bd0222	-	hypothetical protein	YES	YES		Bdt0202		hypothetical protein	YES	YES
Bd0223	-	putative regulator for granula-associated protein	NO	NO		Bdt0203		putative fimbrial protein	YES	YES
Bd0224	-	hypothetical protein	NO	NO		Bdt0204		conserved hypothetical protein	NO	NO
Bd0225	-	hypothetical protein	NO	NO		Bdt0205	radC	putative DNA repair protein	NO	NO
Bd0226	-	hypothetical protein	NO	NO		Bdt0206		putative lipoprotein	NO	NO
Bd0227	-	hypothetical protein	NO	NO		Bdt0207		conserved hypothetical protein	NO	NO
Bd0228	prkA	serine protein kinase	NO	NO		Bdt0208		putative regulator for granula-associated protein	NO	NO
Bd0229	yhbH	hypothetical protein	NO	NO		Bdt0209		conserved hypothetical protein	NO	NO
Bd0231	-	putative sporulation protein R	NO	NO		Bdt0210		conserved hypothetical protein	NO	NO
Bd0232	yciH	putative translation initiation factor SUI1	NO	NO		Bdt0211		conserved hypothetical protein	NO	NO
Bd0233	-	two-component response regulator	NO	NO		Bdt0212		conserved hypothetical protein	NO	NO
Bd0234	-	anthranilate synthase component II	NO	NO		Bdt0213	prkA	serine protein kinase	NO	NO
Bd0235	rhlE	ATP-dependent RNA helicase	NO	NO		Bdt0214	yhbH	conserved hypothetical protein	NO	NO
Bd0236	-	Cytosine deaminase	NO	NO		Bdt0215		putative sporulation protein R	NO	NO
Bd0237	-	hypothetical protein	NO	NO		Bdt0216	yciH	putative translation initiation factor SUI1	NO	NO
Bd0238	-	hypothetical protein	NO	NO		Bdt0217		two-component response regulator	NO	NO
Bd0239	rpsU	Ribosomal protein S21	NO	NO		Bdt0218		anthranilate synthase component II	NO	NO
Bd0240	-	hypothetical protein	NO	NO		Bdt0219	rhlE	ATP-dependent RNA helicase	NO	NO
Bd0241	dnaG	DNA primase	NO	NO		Bdt0220		cytosine deaminase	NO	NO
Bd0242	rpoD	RNA polymerase sigma factor RpoD	NO	NO		Bdt0221		conserved hypothetical protein	NO	NO
Bd0243	-	hypothetical protein	YES	YES		Bdt0222		conserved hypothetical protein	NO	NO
Bd0244	-	hypothetical protein	YES	YES		Bdt0223	rpsU	30S ribosomal protein S21	NO	NO
Bd0245	atoE	short-chain fatty acids transporter	NO	NO		Bdt0224		conserved hypothetical protein	NO	NO
Bd0246	-	hypothetical protein	NO	NO		Bdt0225	dnaG	DNA primase	NO	NO
Bd0247	-	hypothetical protein	NO	NO		Bdt0226	rpoD	RNA polymerase sigma factor RpoD	NO	NO
Bd0248	-	hypothetical protein	NO	NO		Bdt0228		FRG domain-containing protein	YES	YES
Bd0249	-	hypothetical protein	YES	YES		Bdt0229		conserved hypothetical protein	YES	YES
Bd0250	-	hypothetical protein	YES	YES		Bdt0230		putative type II restriction m6 adenine DNA methyltransferase	YES	YES
Bd0251	-	hypothetical protein	YES	YES		Bdt0231		putative 5-methylcytosine-specific restriction enzyme subunit McrB	YES	YES
Bd0252	-	hypothetical protein	NO	NO		Bdt0232		putative 5-methylcytosine restriction system component MrcC	YES	YES
Bd0253	-	DNA methylation and regulatory protein Ada	NO	NO		Bdt0233		putative DNA repair photolyase	YES	YES
Bd0254	uvrC	excinuclease ABC subunit C	NO	NO		Bdt0234		Hypothetical protein	YES	YES
Bd0255	-	similar to ATP dependent helicase	NO	NO		Bdt0235		Hypothetical protein	YES	YES
Bd0256	-	hypothetical protein	NO	NO		Bdt0236		Putative phage-related terminase	YES	YES
Bd0257	-	hypothetical protein	NO	NO		Bdt0237		Conserved hypothetical protein	YES	YES
Bd0258	prsA	peptidyl-prolyl cis-trans isomerase C	NO	NO		Bdt0238		Hypothetical protein	YES	YES
Bd0259	nhaC	hypothetical protein	NO	NO		Bdt0239		Putative serine recombinase	YES	YES
Bd0260	-	hypothetical protein	NO	NO		Bdt0240		Hypothetical protein	YES	YES
Bd0262	tsr	chemotaxis protein	YES	YES		Bdt0241		Hypothetical protein	YES	YES
Bd0263	-	hypothetical protein	NO	NO		Bdt0242		Conserved hypothetical protein	YES	YES
Bd0264	-	hypothetical protein	NO	NO		Bdt0243		conserved hypothetical protein	NO	NO
Bd0265	-	hypothetical protein	NO	NO		Bdt0244		Hypothetical protein	YES	YES
Bd0266	gcvH	glycine cleavage system protein H homologue	NO	NO		Bdt0245		conserved hypothetical protein	NO	NO
Bd0267	glnA	hypothetical protein	NO	NO		Bdt0246		conserved hypothetical protein	NO	NO
Bd0268	glnB	regulatory protein P-II for glutamine synthetase	NO	NO		Bdt0247		conserved hypothetical protein	NO	NO
Bd0269	-	hypothetical protein	NO	NO		Bdt0248		conserved hypothetical protein	NO	NO
Bd0271	cspR	rRNA methyltransferase	NO	NO		Bdt0249		DNA methylation and regulatory protein Ada	NO	NO
Bd0272	secA	translocase	NO	NO		Bdt0250		conserved hypothetical protein	YES	NO
Bd0273	-	hypothetical protein	NO	NO		Bdt0251		Hypothetical protein	YES	YES
Bd0274	-	hypothetical protein	NO	NO		Bdt0252	uvrC	excinuclease ABC subunit C	NO	NO
Bd0275	-	putative lipoprotein	NO	NO		Bdt0253		ATP dependent helicase	NO	NO
Bd0276	-	hypothetical protein	NO	NO		Bdt0254		conserved hypothetical protein	NO	NO
Bd0277	-	hypothetical protein	NO	NO		Bdt0255		conserved hypothetical protein	NO	NO
Bd0278	-	hypothetical protein	NO	NO		Bdt0256	prsA	peptidyl-prolyl cis-trans isomerase C	NO	NO
Bd0279	-	long-chain fatty-acid-CoA ligase	NO	NO		Bdt0257	nhaC	conserved hypothetical protein	NO	NO
Bd0280	fabH	3-oxoacyl-(acyl-carrier-protein) synthase III	NO	NO		Bdt0258		conserved hypothetical protein	NO	NO
Bd0281	fabG	3-oxoacyl-(acyl carrier protein) reductase	NO	NO		Bdt0259		conserved hypothetical protein	NO	NO
Bd0282	-	putative lysophospholipase	NO	NO		Bdt0260		conserved hypothetical protein	NO	NO
Bd0283	-	putative carboxylesterase	NO	NO		Bdt0261		conserved hypothetical protein	NO	NO
Bd0284	-	hypothetical protein	NO	NO		Bdt0262	gcvH	glycine cleavage system protein H homologue	NO	NO
Bd0285	-	SCO1/SenC family protein	NO	NO		Bdt0263	glnA	conserved hypothetical protein	NO	NO
Bd0286	ctaC	cytochrome c oxidase, subunit II	NO	NO		Bdt0264	glnB	regulatory protein P-II for glutamine synthetase	NO	NO
Bd0287	ctaD	cytochrome c oxidase subunit I	NO	NO		Bdt0265		conserved hypothetical protein	NO	NO
Bd0288	ctaE	cytochrome c oxidase subunit III	NO	NO		Bdt0266	cspR	rRNA methyltransferase	NO	NO
Bd0289	-	hypothetical protein	NO	NO		Bdt0267	secA	preprotein translocase subunit SecA	NO	NO
Bd0290	ctaB	protoheme IX farnesyltransferase	NO	NO		Bdt0268		conserved hypothetical protein	NO	NO
Bd0291	maiA	maleylacetoacetate isomerase / glutathione S-transferase	NO	NO		Bdt0269		conserved hypothetical protein	NO	NO
Bd0292	-	hypothetical protein	NO	NO		Bdt0270		putative lipoprotein	NO	NO
Bd0293	-	hypothetical protein	NO	NO		Bdt0271		conserved hypothetical protein	NO	NO
Bd0294	-	Fumarylacetoacetate hydrolase family protein	NO	NO		Bdt0272		conserved hypothetical protein	NO	NO
Bd0295	sodC	hypothetical protein	NO	NO		Bdt0273		conserved hypothetical protein	NO	NO
Bd0296	-	putative lipoprotein	NO	NO		Bdt0274		long-chain fatty-acid-CoA ligase	NO	NO
Bd0297	pbpC	bifunctional penicillin-binding protein	NO	NO		Bdt0275	fabH	3-oxoacyl-(acyl-carrier-protein) synthase III	NO	NO
Bd0298	-	putative stress-induced protein OsmC	NO	NO		Bdt0276	fabG	3-oxoacyl-(acyl carrier protein) reductase	NO	NO
Bd0299	-	two-component response regulator	NO	NO		Bdt0277		putative lysophospholipase	NO	NO
Bd0300	-	Sensory transduction histidine kinase	NO	NO		Bdt0278		putative carboxylesterase	NO	NO
Bd0301	-	hypothetical protein	NO	NO		Bdt0279		conserved hypothetical protein	NO	NO
Bd0302	phnD	Phosphonates-binding protein	NO	NO		Bdt0280		SCO1/SenC family protein	NO	NO
Bd0303	rnk	regulator of nucleoside diphosphate kinase	NO	NO		Bdt0281	ctaC	cytochrome c oxidase, subunit II	NO	NO
Bd0304	-	similar to cell wall-associated hydrolase	NO	NO		Bdt0282	ctaD	cytochrome c oxidase subunit I	NO	NO
Bd0305	qor	quinone oxidoreductase	NO	NO		Bdt0283	ctaE	cytochrome c oxidase subunit III	NO	NO
Bd0306	-	carboxypeptidase	NO	NO		Bdt0284		conserved hypothetical protein	NO	NO
Bd0307	strB	streptomycin resistance protein	NO	NO		Bdt0285	ctaB	protoheme IX farnesyltransferase	NO	NO
Bd0308	-	hypothetical protein	NO	NO		Bdt0286	maiA	maleylacetoacetate isomerase / glutathione S-transferase	NO	NO
Bd0309	-	putative pirin-related protein	NO	NO		Bdt0287		conserved hypothetical protein	NO	NO
Bd0310	-	hypothetical protein	NO	NO		Bdt0288		conserved hypothetical protein	NO	NO
Bd0311	benE	benzoate membrane transport protein	NO	NO		Bdt0289		fumarylacetoacetate hydrolase family protein	NO	NO
Bd0312	gidB	glucose inhibited division protein B	NO	NO		Bdt0290	sodC	conserved hypothetical protein	NO	NO
Bd0314	-	hypothetical protein	NO	NO		Bdt0291		Hypothetical protein	YES	NO
Bd0315	tpx	thiol peroxidase	NO	NO		Bdt0292		putative lipoprotein	NO	NO
Bd0316	rhlE	ATP-dependent RNA helicase	NO	NO		Bdt0293	pbpC	bifunctional penicillin-binding protein	NO	NO
Bd0317	-	hypothetical protein	YES	YES		Bdt0294	OsmC	putative stress-induced protein OsmC	NO	NO
Bd0318	-	hypothetical protein	YES	YES		Bdt0295		two-component response regulator	NO	NO
Bd0319	-	hypothetical protein	YES	YES		Bdt0296		sensory transduction histidine kinase	NO	NO
Bd0320	rbp	RNA-binding protein	NO	NO		Bdt0297		conserved hypothetical protein	NO	NO
Bd0321	infA	translation initiation factor IF-1	NO	NO		Bdt0298	phnD	phosphonates-binding protein	NO	NO
Bd0322	dadA	D-amino acid dehydrogenase	NO	NO		Bdt0299	rnk	regulator of nucleoside diphosphate kinase	NO	NO
Bd0323	-	putative secreted protein	NO	NO		Bdt0300		cell wall-associated hydrolase	NO	NO
Bd0324	rhlE	putative ATP-dependent RNA helicase	NO	NO		Bdt0301	qor	quinone oxidoreductase	NO	NO
Bd0325	-	probable arsenate reductase	NO	NO		Bdt0302		carboxypeptidase	NO	NO
Bd0326	btuE	putative vitamin B12 transport protein	NO	NO		Bdt0303	strB	streptomycin resistance protein	NO	NO
Bd0327	-	hypothetical protein	NO	NO		Bdt0304		conserved hypothetical protein	NO	NO
Bd0328	rhs	rhs family protein	NO	NO		Bdt0305		putative pirin-related protein	NO	NO
Bd0329	-	putative steroid delta-isomerase domain protein	NO	NO		Bdt0306		conserved hypothetical protein	NO	NO
Bd0330	-	hypothetical protein	NO	NO		Bdt0307	benE	benzoate membrane transport protein	NO	NO
Bd0331	bcsA	naringenin-chalcone synthase	NO	NO		Bdt0308	gidB	glucose inhibited division protein B	NO	NO
Bd0332	ndh	NADH dehydrogenase	NO	NO		Bdt0309		Hypothetical protein	YES	NO
Bd0333	-	ampG protein	NO	NO		Bdt0310		conserved hypothetical protein	NO	NO
Bd0334	-	hypothetical protein	NO	NO		Bdt0311	tpx	thiol peroxidase	NO	NO
Bd0335	-	Acetyltransferase	NO	NO		Bdt0312	rhlE	ATP-dependent RNA helicase	NO	NO
Bd0336	slyD	FKBP-type peptidyl-prolyl cis-trans isomerase	NO	NO		Bdt0313	rbp	RNA-binding protein	NO	NO
Bd0338	-	hypothetical protein	NO	NO		Bdt0314	infA	translation initiation factor IF-1	NO	NO
Bd0339	rbp	RNA-binding protein	YES	NO		Bdt0315	dadA	D-amino acid dehydrogenase	NO	NO
Bd0340	-	lipase/acylhydrolase domain protein	NO	NO		Bdt0316		putative secreted protein	NO	NO
Bd0341	-	ABC-type transporter, ATP-binding protein	NO	NO		Bdt0317	rhlE	putative ATP-dependent RNA helicase	NO	NO
Bd0342	-	ABC-type transport system, permease component.	NO	NO		Bdt0318		conserved hypothetical protein	YES	NO
Bd0344	-	putative translation factor related to Sua5	NO	NO		Bdt0319	pilR	regulator protein pilR	YES	NO
Bd0345	napA	Na/H antiporter	NO	NO		Bdt0320		arsenate reductase	NO	NO
Bd0346	-	hypothetical protein	NO	NO		Bdt0321	btuE	putative vitamin B12 transport protein	NO	NO
Bd0347	-	hypothetical protein	NO	NO		Bdt0322		methyltransferase	YES	YES
Bd0348	-	Acyltransferase	NO	NO		Bdt0323		conserved hypothetical protein	NO	NO
Bd0349	dinP	DNA polymerase IV	NO	NO		Bdt0324	rhs	rhs family protein	NO	NO
Bd0350	-	hypothetical protein	YES	NO		Bdt0325		steroid delta-isomerase domain-containing protein	NO	NO
Bd0351	-	hypothetical protein	YES	NO		Bdt0327		conserved hypothetical protein	NO	NO
Bd0354	-	hypothetical protein	YES	YES		Bdt0328	bcsA	naringenin-chalcone synthase	NO	NO
Bd0355	-	putative arsenate reductase	NO	NO		Bdt0329	ndh	NADH dehydrogenase	NO	NO
Bd0356	-	putative arginase (Fragment)	NO	NO		Bdt0330		ampG protein	NO	NO
Bd0357	dppA	ABC-type Dipeptide transport protein, periplasmic	NO	NO		Bdt0331		conserved hypothetical protein	NO	NO
Bd0358	-	peptide ABC transporter, permease protein	NO	NO		Bdt0332		acetyltransferase	NO	NO
Bd0360	dppC	Dipeptide transport system permease protein	NO	NO		Bdt0333	slyD	FKBP-type peptidyl-prolyl cis-trans isomerase	NO	NO
Bd0361	-	hypothetical protein	NO	NO		Bdt0334		putative nucleotide-binding protein	NO	NO
Bd0362	-	hypothetical protein	NO	NO		Bdt0335	rbp	RNA-binding protein	YES	NO
Bd0364	speA	arginine decarboxylase	NO	NO		Bdt0336		lipase/acylhydrolase domain-containing protein	NO	NO
Bd0365	-	leucyl-rRNA synthetase	NO	NO		Bdt0337		ABC-type transporter, ATP-binding protein	NO	NO
Bd0367	pleD	two component response regulator	NO	NO		Bdt0338		ABC-type transport system, permease component.	NO	NO
Bd0368	-	Cation efflux system protein	NO	NO		Bdt0339		putative translation factor related to Sua5	NO	NO
Bd0370	-	hypothetical protein	NO	NO		Bdt0340	napA	Na/H antiporter	NO	NO
Bd0371	-	hypothetical protein	NO	NO		Bdt0341		conserved hypothetical protein	NO	NO
Bd0372	-	hypothetical protein	NO	NO		Bdt0342		conserved hypothetical protein	NO	NO
Bd0373	trxB	hypothetical protein	NO	NO		Bdt0343		acyltransferase	NO	NO
Bd0374	-	putative transcriptional regulator PhoB-like	NO	NO		Bdt0344	dinP	DNA polymerase IV	NO	NO
Bd0375	-	hypothetical protein	NO	NO		Bdt0345		conserved hypothetical protein	YES	NO
Bd0376	-	putative extracellular serine protease	NO	NO		Bdt0346		conserved hypothetical protein	YES	NO
Bd0377	-	hypothetical protein	NO	NO		Bdt0347		Hypothetical protein	YES	NO
Bd0378	-	hypothetical protein	NO	NO		Bdt0348		putative arsenate reductase	NO	NO
Bd0379	pgp	phosphoglycolate phosphatase	NO	NO		Bdt0349		putative arginase (fragment)	NO	NO
Bd0380	ompA	outer membrane protein A	NO	NO		Bdt0350		Hypothetical protein	YES	NO
Bd0381	-	O-methyltransferase	NO	NO		Bdt0351	dppA	peptide ABC transporter periplasmic protein	NO	NO
Bd0382	-	hypothetical protein	NO	NO		Bdt0352		peptide ABC transporter, permease protein	NO	NO
Bd0383	-	hypothetical protein	NO	NO		Bdt0353	dppC	peptide ABC transporter permease	NO	NO
Bd0384	dnaE	DNA polymerase III, alpha chain	NO	NO		Bdt0354		conserved hypothetical protein	NO	NO
Bd0385	-	hypothetical protein	NO	NO		Bdt0355		conserved hypothetical protein	NO	NO
Bd0386	recA	recA protein	NO	NO		Bdt0356	speA	arginine decarboxylase	NO	NO
Bd0387	-	hypothetical protein	NO	NO		Bdt0357		leucyl-rRNA synthetase	NO	NO
Bd0388	-	hypothetical protein	NO	NO		Bdt0358		Hypothetical protein	YES	NO
Bd0389	ogt	6-O-methylguanine-DNA methyltransferase	NO	NO		Bdt0359	pleD	two component response regulator	NO	NO
Bd0390	-	hypothetical protein	NO	NO		Bdt0360		cation efflux system protein	NO	NO
Bd0391	-	hypothetical protein	NO	NO		Bdt0361		conserved hypothetical protein	NO	NO
Bd0392	-	hypothetical protein	NO	NO		Bdt0362		conserved hypothetical protein	NO	NO
Bd0393	-	hypothetical protein	NO	NO		Bdt0363		conserved hypothetical protein	NO	NO
Bd0394	ace	pyruvate dehydrogenase E1 component	NO	NO		Bdt0364		conserved hypothetical protein	NO	NO
Bd0395	tcaB	drug resistance transporter, Bcr/CflA family	NO	NO		Bdt0365	trxB	conserved hypothetical protein	NO	NO
Bd0396	-	putative periplasmic protein TonB	NO	NO		Bdt0366		putative transcriptional regulator PhoB-like	NO	NO
Bd0397	-	protein phosphatase	NO	NO		Bdt0367		conserved hypothetical protein	NO	NO
Bd0398	-	cell wall-binding protein associated metalloendopeptidase	NO	NO		Bdt0368		putative extracellular serine protease	NO	NO
Bd0399	-	hypothetical protein	YES	NO		Bdt0369		conserved hypothetical protein	NO	NO
Bd0400	-	hypothetical protein	NO	NO		Bdt0370		conserved hypothetical protein	NO	NO
Bd0401	-	hypothetical protein	NO	NO		Bdt0371	pgp	phosphoglycolate phosphatase	NO	NO
Bd0402	-	hypothetical protein	YES	NO		Bdt0372	ompA	outer membrane protein A	NO	NO
Bd0403	-	hypothetical protein	NO	NO		Bdt0373		O-methyltransferase	NO	NO
Bd0404	atoB	acetyl-CoA acetyltransferase	NO	NO		Bdt0374		conserved hypothetical protein	NO	NO
Bd0405	fabG	3-ketoacyl-acyl carrier protein reductase	NO	NO		Bdt0375		conserved hypothetical protein	NO	NO
Bd0406	-	hypothetical protein	NO	NO		Bdt0376	dnaE	DNA polymerase III, alpha chain	NO	NO
Bd0407	-	putative hydrolase	NO	NO		Bdt0377		conserved hypothetical protein	NO	NO
Bd0408	flaA	flagellin	NO	NO		Bdt0378	recA	recA protein	NO	NO
Bd0409	-	hypothetical protein	YES	NO		Bdt0379		conserved hypothetical protein	NO	NO
Bd0410	hag	flagellin	NO	NO		Bdt0380		conserved hypothetical protein	NO	NO
Bd0411	-	hypothetical protein	NO	NO		Bdt0381	ogt	6-O-methylguanine-DNA methyltransferase	NO	NO
Bd0412	-	hypothetical protein	NO	NO		Bdt0382		conserved hypothetical protein	NO	NO
Bd0413	-	hypothetical protein	NO	NO		Bdt0383		conserved hypothetical protein	NO	NO
Bd0414	-	hypothetical protein	NO	NO		Bdt0384		conserved hypothetical protein	NO	NO
Bd0415	-	hypothetical protein	NO	NO		Bdt0385		conserved hypothetical protein	NO	NO
Bd0416	-	hypothetical abductin-like protein	NO	NO		Bdt0386	ace	pyruvate dehydrogenase E1 component	NO	NO
Bd0417	-	hypothetical protein	NO	NO		Bdt0387	tcaB	Bcr/CflA subfamily drug resistance transporter	NO	NO
Bd0418	-	hypothetical protein	NO	NO		Bdt0388		putative periplasmic protein TonB	NO	NO
Bd0419	-	putative Adventurous gliding motility protein V	NO	NO		Bdt0389		protein phosphatase	NO	NO
Bd0420	aglR	putative adventurous gliding motility protein R	NO	NO		Bdt0390		cell wall-binding protein associated metalloendopeptidase	NO	NO
Bd0421	-	hypothetical protein	NO	NO		Bdt0391		conserved hypothetical protein	NO	NO
Bd0422	aarF	Gene product involved in ubiquinone production.	NO	NO		Bdt0392		conserved hypothetical protein	NO	NO
Bd0423	vacB	ribonuclease R	NO	NO		Bdt0393		Hypothetical protein	YES	NO
Bd0425	-	hypothetical protein	NO	NO		Bdt0394		conserved hypothetical protein	NO	NO
Bd0426	-	hypothetical protein	YES	NO		Bdt0395	atoB	acetyl-CoA acetyltransferase	NO	NO
Bd0427	-	hypothetical protein	NO	NO		Bdt0396	fabG	3-ketoacyl-acyl carrier protein reductase	NO	NO
Bd0428	-	hypothetical protein	YES	NO		Bdt0397		conserved hypothetical protein	NO	NO
Bd0429	-	two component response regulator	NO	NO		Bdt0398		putative hydrolase	NO	NO
Bd0433	ybiF	putative transmembrane protein	NO	NO		Bdt0399	flaA	flagellin	NO	NO
Bd0434	-	hypothetical protein	NO	NO		Bdt0400	hag	flagellin	NO	NO
Bd0435	-	hypothetical protein	NO	NO		Bdt0401		conserved hypothetical protein	NO	NO
Bd0436	-	putative penicillin-binding protein	NO	NO		Bdt0402		conserved hypothetical protein	NO	NO
Bd0437	-	hypothetical protein	NO	NO		Bdt0403		conserved hypothetical protein	NO	NO
Bd0438	-	hypothetical protein	NO	NO		Bdt0404		conserved hypothetical protein	NO	NO
Bd0440	-	hypothetical protein	NO	NO		Bdt0405		conserved hypothetical protein	NO	NO
Bd0441	-	hypothetical protein	NO	NO		Bdt0406		conserved hypothetical protein	NO	NO
Bd0442	rbsC	sugar ABC transporter, permease protein	NO	NO		Bdt0407		conserved hypothetical protein	NO	NO
Bd0443	rbsD	ABC-type ribose transporter, permease protein	NO	NO		Bdt0408		conserved hypothetical protein	NO	NO
Bd0444	rbsA	Sugar ABC transporter, ATP-binding protein	NO	NO		Bdt0409	AglV	putative adventurous gliding motility protein V	NO	NO
Bd0445	rbsB	ABC-type transport system substrate-binding protein	NO	NO		Bdt0410	aglR	putative adventurous gliding motility protein R	NO	NO
Bd0446	-	transcriptional regulatory protein	NO	NO		Bdt0411		conserved hypothetical protein	NO	NO
Bd0447	-	putative dimethyladenosine transferase	YES	YES		Bdt0412	aarF	ubiquinone biosynthesis protein	NO	NO
Bd0448	-	putative phospholipase D	NO	NO		Bdt0413	vacB	ribonuclease R	NO	NO
Bd0449	-	putative protease	NO	NO		Bdt0414		Conserved hypothetical protein	YES	YES
Bd0450	-	hypothetical protein	NO	NO		Bdt0415		Conserved hypothetical protein	YES	YES
Bd0451	-	hypothetical protein	NO	NO		Bdt0416		conserved hypothetical protein	NO	NO
Bd0452	-	oxidoreductase	NO	NO		Bdt0417		conserved hypothetical protein	NO	NO
Bd0453	-	hypothetical protein	NO	NO		Bdt0418		two component response regulator	NO	NO
Bd0454	-	hypothetical protein	NO	NO		Bdt0419		conserved hypothetical protein	NO	NO
Bd0456	-	putative lactoylglutathione lyase	NO	NO		Bdt0420	ybiF	putative transmembrane protein	NO	NO
Bd0457	-	hypothetical protein	NO	NO		Bdt0421		conserved hypothetical protein	NO	NO
Bd0458	valS	hypothetical protein	NO	NO		Bdt0422		two-component system response regulator	NO	NO
Bd0459	-	hypothetical protein	NO	NO		Bdt0423		Conserved hypothetical protein	YES	YES
Bd0460	-	hypothetical protein	NO	NO		Bdt0424		Hypothetical protein	YES	YES
Bd0461	tetA	multidrug resistance protein	NO	NO		Bdt0425		conserved hypothetical protein	NO	NO
Bd0462	-	hypothetical protein	NO	NO		Bdt0426		conserved hypothetical protein	NO	NO
Bd0463	-	hypothetical protein	NO	NO		Bdt0427		putative penicillin-binding protein	NO	NO
Bd0464	-	Cell division protein DivIVA homologue	NO	NO		Bdt0428		conserved hypothetical protein	NO	NO
Bd0465	proC	hypothetical protein	NO	NO		Bdt0429		conserved hypothetical protein	NO	NO
Bd0466	-	hypothetical protein	NO	NO		Bdt0430		conserved hypothetical protein	NO	NO
Bd0467	-	hypothetical protein	NO	NO		Bdt0431		conserved hypothetical protein	NO	NO
Bd0468	-	putative peptidoglycan GlcNAc deacetylase	NO	NO		Bdt0432	rbsC	sugar ABC transporter, permease protein	NO	NO
Bd0469	maf	maf protein	NO	NO		Bdt0433	rbsD	ABC-type ribose transporter, permease protein	NO	NO
Bd0470	tadC	Flp pilus assembly protein TadC	NO	NO		Bdt0434	rbsA	sugar ABC transporter, ATP-binding protein	NO	NO
Bd0471	-	putative secreted protein	NO	NO		Bdt0435	rbsB	ABC-type transport system substrate-binding protein	NO	NO
Bd0472	-	hypothetical protein	NO	NO		Bdt0436		transcriptional regulatory protein	NO	NO
Bd0473	-	hypothetical protein	NO	NO		Bdt0437		putative phospholipase D	NO	NO
Bd0474	-	hypothetical protein	NO	NO		Bdt0438		conserved hypothetical protein	YES	NO
Bd0475	-	hypothetical protein	NO	NO		Bdt0439	dsbD	thiol:disulfide interchange protein	YES	NO
Bd0476	-	hypothetical protein	NO	NO		Bdt0440		putative protease	NO	NO
Bd0477	tolQ	tolQ protein	NO	NO		Bdt0441		conserved hypothetical protein	NO	NO
Bd0478	tolR	TonB system transport protein ExbD2	NO	NO		Bdt0442		conserved hypothetical protein	NO	NO
Bd0479	-	hypothetical protein	NO	NO		Bdt0443		oxidoreductase	NO	NO
Bd0480	-	hypothetical protein	YES	NO		Bdt0444		conserved hypothetical protein	NO	NO
Bd0481	-	hypothetical protein	NO	NO		Bdt0445		conserved hypothetical protein	NO	NO
Bd0482	-	probable membrane protein	NO	NO		Bdt0446		putative lactoylglutathione lyase	NO	NO
Bd0483	pssA	hypothetical protein	NO	NO		Bdt0447		conserved hypothetical protein	NO	NO
Bd0484	asd	aspartate-semialdehyde dehydrogenase	NO	NO		Bdt0448	valS	conserved hypothetical protein	NO	NO
Bd0485	-	hypothetical protein	NO	NO		Bdt0449		conserved hypothetical protein	NO	NO
Bd0486	-	hypothetical protein	NO	NO		Bdt0450		conserved hypothetical protein	NO	NO
Bd0487	-	hypothetical protein	NO	NO		Bdt0451	tetA	multidrug resistance protein	NO	NO
Bd0489	-	putative transporter	NO	NO		Bdt0452		conserved hypothetical protein	NO	NO
Bd0490	-	hypothetical protein	NO	NO		Bdt0453		conserved hypothetical protein	NO	NO
Bd0491	truA	pseudouridylate synthase I	NO	NO		Bdt0454	DivIVA	cell division protein DivIVA homologue	NO	NO
Bd0492	rplM	50S ribosomal protein L13	NO	NO		Bdt0455	proC	conserved hypothetical protein	NO	NO
Bd0493	rpsI	30S ribosomal subunit protein S9	NO	NO		Bdt0456		conserved hypothetical protein	NO	NO
Bd0494	-	putative outer membrane protein	NO	NO		Bdt0457		conserved hypothetical protein	NO	NO
Bd0495	-	hypothetical protein	NO	NO		Bdt0458		putative peptidoglycan GlcNAc deacetylase	NO	NO
Bd0496	-	hypothetical protein	NO	NO		Bdt0459	maf	maf protein	NO	NO
Bd0498	-	hypothetical protein	NO	NO		Bdt0460	tadC	Flp pilus assembly protein TadC	NO	NO
Bd0499	torS	Sensory transduction histidine kinase	NO	NO		Bdt0461		putative secreted protein	NO	NO
Bd0500	-	hypothetical protein	NO	NO		Bdt0462		conserved hypothetical protein	NO	NO
Bd0501	alaS	hypothetical protein	NO	NO		Bdt0463		conserved hypothetical protein	NO	NO
Bd0502	recX	regulatory protein RecX	NO	NO		Bdt0464		conserved hypothetical protein	NO	NO
Bd0503	-	predicted phosphohydrolase	NO	NO		Bdt0465		conserved hypothetical protein	NO	NO
Bd0504	-	acetyl-CoA synthetase	NO	NO		Bdt0466		conserved hypothetical protein	NO	NO
Bd0505	-	hypothetical protein	NO	NO		Bdt0467	tolQ	tolQ protein	NO	NO
Bd0506	-	putative short-chain dehydrogenase/reductase	NO	NO		Bdt0468	tolR	TonB system transport protein ExbD2	NO	NO
Bd0507	trpS	tryptophanyl-tRNA synthetase	NO	NO		Bdt0469		conserved hypothetical protein	NO	NO
Bd0508	rhbD	siderophore biosynthesis protein	NO	NO		Bdt0470		conserved hypothetical protein	NO	NO
Bd0509	pgpA	phosphatidylglycerophosphatase A	NO	NO		Bdt0471		conserved hypothetical protein	NO	NO
Bd0510	che	CinA-like protein	NO	NO		Bdt0472	pssA	conserved hypothetical protein	NO	NO
Bd0512	recA	recombinase A	NO	NO		Bdt0473	asd	aspartate-semialdehyde dehydrogenase	NO	NO
Bd0514	-	hypothetical protein	YES	YES		Bdt0474		conserved hypothetical protein	NO	NO
Bd0515	-	putative uroporphyrin-III C-methyltransferase	NO	NO		Bdt0475		conserved hypothetical protein	NO	NO
Bd0516	-	hypothetical protein	YES	NO		Bdt0476		conserved hypothetical protein	NO	NO
Bd0517	-	hypothetical protein	NO	NO		Bdt0477		putative transporter	NO	NO
Bd0518	cdh	CDP-diacylglycerol pyrophosphatase	NO	NO		Bdt0478		conserved hypothetical protein	NO	NO
Bd0519	mltA	putative murein transglycosylase A	NO	NO		Bdt0479	truA	pseudouridylate synthase I	NO	NO
Bd0520	-	hypothetical protein	NO	NO		Bdt0480	rplM	50S ribosomal protein L13	NO	NO
Bd0521	apr	Serine protease	NO	NO		Bdt0481		Hypothetical protein	YES	NO
Bd0522	bsaA	hypothetical protein	NO	NO		Bdt0482	rpsI	30S ribosomal subunit protein S9	NO	NO
Bd0523	-	hypothetical protein	NO	NO		Bdt0483		putative outer membrane protein	NO	NO
Bd0524	-	hypothetical protein	NO	NO		Bdt0484		conserved hypothetical protein	NO	NO
Bd0526	-	hypothetical protein	YES	NO		Bdt0485		conserved hypothetical protein	NO	NO
Bd0527	-	hypothetical protein	NO	NO		Bdt0486		conserved hypothetical protein	NO	NO
Bd0528	lysC	aspartate kinase	NO	NO		Bdt0487	torS	sensory transduction histidine kinase	NO	NO
Bd0529	mltD	Murein transglycosylase D	NO	NO		Bdt0488		conserved hypothetical protein	NO	NO
Bd0530	flgE	Flagellar biosynthesisprotein	NO	NO		Bdt0489	alaS	conserved hypothetical protein	NO	NO
Bd0531	flgG	flagellar basal-body rod protein FlgG	NO	NO		Bdt0490	recX	regulatory protein RecX	NO	NO
Bd0532	flgA	flagellar protein FlgA	NO	NO		Bdt0491		phosphohydrolase	NO	NO
Bd0534	flgH	flagellar L-ring protein	NO	NO		Bdt0492		acetyl-CoA synthetase	NO	NO
Bd0535	flgI	flagellar P-ring protein precursor	NO	NO		Bdt0493		conserved hypothetical protein	NO	NO
Bd0536	flgJ	flagellar protein FlgJ	NO	NO		Bdt0494		putative short-chain dehydrogenase/reductase	NO	NO
Bd0537	flgM	FlgM, negative regulator of flagellin synthesis	NO	NO		Bdt0495	trpS	tryptophanyl-tRNA synthetase II	NO	NO
Bd0538	-	hypothetical protein	NO	NO		Bdt0496	rhbD	siderophore biosynthesis protein	NO	NO
Bd0540	flgK	FlgK, flagellar hook-associated protein	NO	NO		Bdt0497	pgpA	phosphatidylglycerophosphatase A	NO	NO
Bd0542	flgL	FgL, flagellar protein	NO	NO		Bdt0498	che	CinA-like protein	NO	NO
Bd0543	-	putative transmembrane protein	NO	NO		Bdt0499	recA	recombinase A	NO	NO
Bd0544	-	hypothetical protein	NO	NO		Bdt0500		putative uroporphyrin-III C-methyltransferase	NO	NO
Bd0545	-	DNA recombination protein rmuC	NO	NO		Bdt0501		conserved hypothetical protein	NO	NO
Bd0546	menA	1,4-dihydroxy-2-naphthoate octaprenyltransferase	NO	NO		Bdt0502	cdh	CDP-diacylglycerol pyrophosphatase	NO	NO
Bd0547	-	hypothetical protein	NO	NO		Bdt0503	mltA	putative murein transglycosylase A	NO	NO
Bd0548	menE	menE; O-succinylbenzoate-CoA ligase	NO	NO		Bdt0504		conserved hypothetical protein	NO	NO
Bd0550	-	hypothetical protein	NO	NO		Bdt0505	apr	Serine protease	NO	NO
Bd0551	-	hypothetical protein	NO	NO		Bdt0506	bsaA	conserved hypothetical protein	NO	NO
Bd0552	-	hypothetical protein	NO	NO		Bdt0507		conserved hypothetical protein	NO	NO
Bd0553	-	hypothetical protein	NO	NO		Bdt0508		conserved hypothetical protein	NO	NO
Bd0554	-	hypothetical protein	NO	NO		Bdt0509		conserved hypothetical protein	NO	NO
Bd0556	-	thioesterase	NO	NO		Bdt0510	lysC	aspartate kinase	NO	NO
Bd0557	ispB	octaprenyl diphosphate synthase	NO	NO		Bdt0511	mltD	murein transglycosylase D	NO	NO
Bd0558	menA	1,4-dihydroxy-2-naphthoate octaprenyltransferase	NO	NO		Bdt0512	flgE	flagellar biosynthesis protein	NO	NO
Bd0559	-	hypothetical protein	NO	NO		Bdt0513	flgG	flagellar basal-body rod protein FlgG	NO	NO
Bd0560	-	hypothetical protein	NO	NO		Bdt0514	flgA	flagellar protein FlgA	NO	NO
Bd0561	rsbU	sigmaB regulation protein RsbU	NO	NO		Bdt0515	flgH	flagellar L-ring protein	NO	NO
Bd0562	citZ	hypothetical protein	NO	NO		Bdt0516	flgI	flagellar basal body P-ring protein	NO	NO
Bd0564	-	serine protease trypsin family	NO	NO		Bdt0517	flgJ	flagellar protein FlgJ	NO	NO
Bd0565	-	hypothetical protein	NO	NO		Bdt0518	flgM	FlgM, negative regulator of flagellin synthesis	NO	NO
Bd0566	-	putative periplamic protein	NO	NO		Bdt0519		conserved hypothetical protein	NO	NO
Bd0567	-	hypothetical protein	NO	NO		Bdt0520	flgK	FlgK, flagellar hook-associated protein	NO	NO
Bd0569	-	two-component response regulator	NO	NO		Bdt0521	flgL	FgL, flagellar protein	NO	NO
Bd0570	-	HIT family hydrolase	NO	NO		Bdt0522		putative transmembrane protein	NO	NO
Bd0571	-	hypothetical protein	NO	NO		Bdt0523		conserved hypothetical protein	NO	NO
Bd0572	-	hypothetical protein	NO	NO		Bdt0524		Hypothetical protein	YES	NO
Bd0573	-	2-nitropropane dioxygenase	NO	NO		Bdt0525	RmuC	DNA recombination protein rmuC	NO	NO
Bd0574	-	hypothetical protein	NO	NO		Bdt0526	menA	1,4-dihydroxy-2-naphthoate octaprenyltransferase	NO	NO
Bd0575	-	Iron-regulated protein A precursor	NO	NO		Bdt0527		conserved hypothetical protein	NO	NO
Bd0577	-	thiol oxidoreductase	NO	NO		Bdt0528	menE	menE; O-succinylbenzoate-CoA ligase	NO	NO
Bd0578	cheA	histidine kinase	NO	NO		Bdt0529		conserved hypothetical protein	NO	NO
Bd0579	cheW	chemotaxis protein	NO	NO		Bdt0530		conserved hypothetical protein	NO	NO
Bd0580	cheB	cheB, glutamate methylesterase	NO	NO		Bdt0531		conserved hypothetical protein	NO	NO
Bd0581	-	2-hydroxymuconic semialdehyde dehydrogenase	NO	NO		Bdt0532		conserved hypothetical protein	NO	NO
Bd0582	-	hypothetical protein	NO	NO		Bdt0533		conserved hypothetical protein	NO	NO
Bd0583	-	putative collagen-like surface protein	NO	NO		Bdt0534		thioesterase	NO	NO
Bd0584	-	two component sensor histidine kinase	NO	NO		Bdt0535	ispB	octaprenyl diphosphate synthase	NO	NO
Bd0585	ddlA	D-alanine-D-alanine ligase	NO	NO		Bdt0536	menA	1,4-dihydroxy-2-naphthoate octaprenyltransferase	NO	NO
Bd0586	elb	Enhancing lycopene biosynthesis protein 2	NO	NO		Bdt0537		conserved hypothetical protein	NO	NO
Bd0588	-	hypothetical protein	NO	NO		Bdt0538		conserved hypothetical protein	NO	NO
Bd0589	-	putative acetyltransferase	NO	NO		Bdt0539	rsbU	sigmaB regulation protein RsbU	NO	NO
Bd0590	fer	putative ferredoxin	NO	NO		Bdt0540	citZ	conserved hypothetical protein	NO	NO
Bd0591	-	Endo III-related endonuclease	NO	NO		Bdt0541		serine protease	NO	NO
Bd0592	-	hypothetical Membrane Spanning Protein	NO	NO		Bdt0542		conserved hypothetical protein	NO	NO
Bd0593	thiB	thiamine ABC transporter	NO	NO		Bdt0543		putative periplamic protein	NO	NO
Bd0594	thiP	thiamine transport system permease protein ThiP	NO	NO		Bdt0544		conserved hypothetical protein	NO	NO
Bd0595	thiQ	ABC-type thiamine transport protein, ATP-binding	NO	NO		Bdt0545		two-component response regulator	NO	NO
Bd0596	-	two component sensor histidine kinase	NO	NO		Bdt0546		HIT family hydrolase	NO	NO
Bd0597	-	ABC-type transporter, periplasmic component	NO	NO		Bdt0547		conserved hypothetical protein	NO	NO
Bd0599	-	hypothetical protein	NO	NO		Bdt0548		conserved hypothetical protein	NO	NO
Bd0600	-	hypothetical protein	NO	NO		Bdt0549		2-nitropropane dioxygenase	NO	NO
Bd0601	-	putative ribosephosphate isomerase	NO	NO		Bdt0550		conserved hypothetical protein	NO	NO
Bd0602	-	hypothetical protein	YES	YES		Bdt0551		Iron-regulated protein A precursor	NO	NO
Bd0603	-	hypothetical protein	YES	YES		Bdt0552		thiol oxidoreductase	NO	NO
Bd0604	hag	flagellin	NO	NO		Bdt0553	cheA	histidine kinase	NO	NO
Bd0605	-	putative transposase	YES	YES		Bdt0554	cheW	chemotaxis protein	NO	NO
Bd0606	hag	flagellin	NO	NO		Bdt0555	cheB	cheB, glutamate methylesterase	NO	NO
Bd0607	-	hypothetical protein	NO	NO		Bdt0556		2-hydroxymuconic semialdehyde dehydrogenase	NO	NO
Bd0608	ppc	hypothetical protein	NO	NO		Bdt0557		conserved hypothetical protein	NO	NO
Bd0609	-	hypothetical protein	NO	NO		Bdt0558		putative collagen-like surface protein	NO	NO
Bd0610	fliD	flagellar hook associated protein	NO	NO		Bdt0559		two component sensor histidine kinase	NO	NO
Bd0611	fliS	flagellar protein FliS	NO	NO		Bdt0560	ddlA	D-alanine-D-alanine ligase	NO	NO
Bd0613	-	hypothetical protein	NO	NO		Bdt0561	elb	isoprenoid biosynthesis protein with amidotransferase-like domain	NO	NO
Bd0614	-	putative O-linked GlcNAc transferase	NO	NO		Bdt0562		conserved hypothetical protein	NO	NO
Bd0615	-	hypothetical protein	NO	NO		Bdt0563		putative acetyltransferase	NO	NO
Bd0616	-	putative lipopolysaccharide heptosyltransferase-I	NO	NO		Bdt0564	fer	putative ferredoxin	NO	NO
Bd0618	-	putative lipopolysaccharide biosynthesis protein	NO	NO		Bdt0565		endo III-related endonuclease	NO	NO
Bd0619	-	hypothetical protein	NO	NO		Bdt0566		conserved hypothetical protein	NO	NO
Bd0620	-	putative two-component sensor histidine kinase	NO	NO		Bdt0567	thiB	thiamine ABC transporter	NO	NO
Bd0621	-	putative response regulator	NO	NO		Bdt0568	thiP	thiamine transport system permease protein ThiP	NO	NO
Bd0622	-	hypothetical protein	NO	NO		Bdt0569	thiQ	ABC-type thiamine transport protein, ATP-binding	NO	NO
Bd0623	ppaT	hypothetical protein	NO	NO		Bdt0570		two component sensor histidine kinase	NO	NO
Bd0624	aspC	aspartate aminotransferase	NO	NO		Bdt0571		ABC-type transporter, periplasmic component	NO	NO
Bd0625	-	hypothetical protein	NO	NO		Bdt0572		conserved hypothetical protein	NO	NO
Bd0627	-	hypothetical protein	NO	NO		Bdt0573		conserved hypothetical protein	NO	NO
Bd0628	-	hypothetical protein	NO	NO		Bdt0574		putative ribosephosphate isomerase	NO	NO
Bd0629	-	Trypsin	NO	NO		Bdt0575	hag	flagellin	NO	NO
Bd0630	-	putative transporter	YES	YES		Bdt0576		Hypothetical protein	YES	NO
Bd0631	-	hypothetical protein	NO	NO		Bdt0577	hag	flagellin	NO	NO
Bd0632	-	hypothetical protein	NO	NO		Bdt0578		conserved hypothetical protein	NO	NO
Bd0633	pal	peptidoglycan-associated lipoprotein	NO	NO		Bdt0579	ppc	conserved hypothetical protein	NO	NO
Bd0634	-	hypothetical protein	NO	NO		Bdt0580		conserved hypothetical protein	NO	NO
Bd0635	-	hypothetical protein	NO	NO		Bdt0581	fliD	flagellar hook associated protein	NO	NO
Bd0636	gcp	O-sialoglycoprotein endopeptidase	NO	NO		Bdt0582	fliS	flagellar protein FliS	NO	NO
Bd0637	-	dimethyladenosine transferase	NO	NO		Bdt0583		conserved hypothetical protein	NO	NO
Bd0638	smpB	SsrA-binding protein	YES	YES		Bdt0584		putative O-linked GlcNAc transferase	NO	NO
Bd0639	-	hypothetical protein	YES	YES		Bdt0585		conserved hypothetical protein	NO	NO
Bd0641	-	hypothetical protein	NO	NO		Bdt0586		putative lipopolysaccharide heptosyltransferase-I	NO	NO
Bd0642	yugS	Hemolysin	NO	NO		Bdt0587		Hypothetical protein	YES	NO
Bd0643	-	methyltransferase	NO	NO		Bdt0588		putative lipopolysaccharide biosynthesis protein	NO	NO
Bd0644	-	hypothetical protein	NO	NO		Bdt0589		conserved hypothetical protein	NO	NO
Bd0645	-	hypothetical protein	NO	NO		Bdt0590		putative two-component sensor histidine kinase	NO	NO
Bd0646	-	transcriptional regulator, MarR family	NO	NO		Bdt0591		putative response regulator	NO	NO
Bd0647	-	hypothetical protein	NO	NO		Bdt0592		conserved hypothetical protein	NO	NO
Bd0648	-	hypothetical protein	NO	NO		Bdt0593	ppaT	conserved hypothetical protein	NO	NO
Bd0649	map	methionine aminopeptidase	NO	NO		Bdt0594	aspC	aspartate aminotransferase	NO	NO
Bd0651	-	hypothetical protein	NO	NO		Bdt0595		conserved hypothetical protein	NO	NO
Bd0652	-	hypothetical protein	NO	NO		Bdt0596		conserved hypothetical protein	NO	NO
Bd0654	-	MutT/nudix family protein	NO	NO		Bdt0597		conserved hypothetical protein	NO	NO
Bd0655	-	hypothetical protein	NO	NO		Bdt0598		trypsin	NO	NO
Bd0656	hly3	hemolysin III	NO	NO		Bdt0599		conserved hypothetical protein	NO	NO
Bd0657	tetA	tetracycline-efflux transporter	NO	NO		Bdt0600		conserved hypothetical protein	NO	NO
Bd0658	-	glutathione-regulated K efflux antiporter	NO	NO		Bdt0601	pal	peptidoglycan-associated lipoprotein	NO	NO
Bd0659	-	hypothetical protein	NO	NO		Bdt0602		conserved hypothetical protein	NO	NO
Bd0660	-	hypothetical protein	NO	NO		Bdt0603		conserved hypothetical protein	NO	NO
Bd0661	-	hypothetical protein	NO	NO		Bdt0604	gcp	O-sialoglycoprotein endopeptidase	NO	NO
Bd0662	-	hypothetical protein	YES	YES		Bdt0605		dimethyladenosine transferase	NO	NO
Bd0663	-	chemotaxis protein	NO	NO		Bdt0606		Hypothetical protein	YES	NO
Bd0664	lipA	similar to lipase LipA	YES	YES		Bdt0607		conserved hypothetical protein	NO	NO
Bd0665	-	choloylglycine hydrolase	NO	NO		Bdt0608		putative EamA-like transporter	YES	YES
Bd0666	-	hypothetical protein	NO	NO		Bdt0609	yugS	hemolysin	NO	NO
Bd0667	-	nucleoside-specific channel-forming protein tsx precursor	NO	NO		Bdt0610		methyltransferase	NO	NO
Bd0668	-	hypothetical protein	NO	NO		Bdt0611		conserved hypothetical protein	NO	NO
Bd0669	-	hypothetical protein	NO	NO		Bdt0612		conserved hypothetical protein	NO	NO
Bd0670	-	hypothetical protein	NO	NO		Bdt0613		MarR family transcriptional regulator	NO	NO
Bd0671	-	hypothetical protein	YES	YES		Bdt0614		conserved hypothetical protein	NO	NO
Bd0672	-	hypothetical protein	NO	NO		Bdt0615		conserved hypothetical protein	NO	NO
Bd0673	-	hypothetical protein	NO	NO		Bdt0616	map	methionine aminopeptidase	NO	NO
Bd0674	-	hypothetical protein	NO	NO		Bdt0617		conserved hypothetical protein	NO	NO
Bd0675	-	hypothetical protein	NO	NO		Bdt0618		conserved hypothetical protein	NO	NO
Bd0676	-	tolA protein	NO	NO		Bdt0619		MutT/nudix family protein	NO	NO
Bd0677	-	protein with DnaJ domain	NO	NO		Bdt0620		conserved hypothetical protein	NO	NO
Bd0678	-	hypothetical protein	YES	YES		Bdt0621	hly3	hemolysin III	NO	NO
Bd0679	-	hypothetical protein	NO	NO		Bdt0622	tetA	tetracycline-efflux transporter	NO	NO
Bd0680	-	hypothetical protein	NO	NO		Bdt0623		glutathione-regulated K+ efflux antiporter	NO	NO
Bd0681	-	hypothetical protein	NO	NO		Bdt0624		conserved hypothetical protein	NO	NO
Bd0682	-	putative yir2 protein	NO	NO		Bdt0625		conserved hypothetical protein	NO	NO
Bd0683	-	glycine cleavage system protein H homologue	NO	NO		Bdt0626		conserved hypothetical protein	NO	NO
Bd0684	-	aminomethyltransferase	NO	NO		Bdt0627		serine protease	YES	NO
Bd0685	-	putative SAM-dependent methyltransferase	NO	NO		Bdt0628		Hypothetical protein	YES	YES
Bd0687	-	hypothetical protein	NO	NO		Bdt0629		Hypothetical protein	YES	YES
Bd0688	-	putative hemagglutinin/hemolysin-related protein	NO	NO		Bdt0630		Hypothetical protein	YES	YES
Bd0689	-	hypothetical protein	NO	NO		Bdt0631	mcp	chemotaxis protein	NO	NO
Bd0690	-	hypothetical protein	NO	NO		Bdt0632		choloylglycine hydrolase	NO	NO
Bd0691	-	hypothetical protein	NO	NO		Bdt0633		conserved hypothetical protein	NO	NO
Bd0692	-	glycine dehydrogenase	NO	NO		Bdt0634		nucleoside-specific channel-forming protein tsx precursor	NO	NO
Bd0693	-	Major facilitator family transporter	NO	NO		Bdt0635		nucleoside-specific channel-forming protein tsx precursor	YES	NO
Bd0694	-	hypothetical protein	NO	NO		Bdt0636		conserved hypothetical protein	NO	NO
Bd0695	-	hypothetical protein	NO	NO		Bdt0637		Hypothetical protein	YES	YES
Bd0696	-	hypothetical protein	NO	NO		Bdt0638		conserved hypothetical protein	NO	NO
Bd0697	-	putative actin-binding protein	NO	NO		Bdt0639		Hypothetical protein	YES	YES
Bd0698	-	hypothetical protein	NO	NO		Bdt0640		conserved hypothetical protein	NO	NO
Bd0699	-	predicted Zn-dependent protease	NO	NO		Bdt0641		conserved hypothetical protein	NO	NO
Bd0700	-	predicted Zn-dependent protease	NO	NO		Bdt0642		conserved hypothetical protein	NO	NO
Bd0701	-	hypothetical protein	NO	NO		Bdt0643		conserved hypothetical protein	NO	NO
Bd0702	-	lysyl-tRNA synthetase	NO	NO		Bdt0644		conserved hypothetical protein	NO	NO
Bd0703	-	hypothetical protein	YES	YES		Bdt0645		conserved hypothetical protein	NO	NO
Bd0704	-	cell wall surface anchor family protein	YES	NO		Bdt0646		tolA protein	NO	NO
Bd0705	-	cell wall surface anchor family protein	NO	NO		Bdt0647		DnaJ domain-containing protein	NO	NO
Bd0706	-	Trypsin	NO	NO		Bdt0648		conserved hypothetical protein	NO	NO
Bd0707	-	FusA/NodT family protein	NO	NO		Bdt0649		conserved hypothetical protein	NO	NO
Bd0708	-	probable macrolide-specific efflux protein	NO	NO		Bdt0650		conserved hypothetical protein	NO	NO
Bd0709	macB	Macrolide specific ABC-type transporter, ATP-binding protein	NO	NO		Bdt0651		putative yir2 protein	NO	NO
Bd0710	-	hypothetical protein	NO	NO		Bdt0653		glycine cleavage system protein H homologue	NO	NO
Bd0711	-	DNA-binding protein HU	NO	NO		Bdt0654		aminomethyltransferase	NO	NO
Bd0712	capM1	putative glycosyltransferase	NO	NO		Bdt0655		putative SAM-dependent methyltransferase	NO	NO
Bd0713	-	hypothetical protein	NO	NO		Bdt0656		conserved hypothetical protein	NO	NO
Bd0714	mutT	probable pyrophosphohydrolase	NO	NO		Bdt0657		putative hemagglutinin/hemolysin-related protein	NO	NO
Bd0715	pyrD	dihydroorotate dehydrogenase	NO	NO		Bdt0658		conserved hypothetical protein	NO	NO
Bd0717	-	glutamate dehydrogenase	NO	NO		Bdt0659		conserved hypothetical protein	NO	NO
Bd0718	-	hypothetical protein	NO	NO		Bdt0660		conserved hypothetical protein	NO	NO
Bd0719	-	hypothetical protein	NO	NO		Bdt0661		glycine dehydrogenase	NO	NO
Bd0720	rfaE	ADP-heptose synthase	NO	NO		Bdt0662		major facilitator transporter	NO	NO
Bd0721	dopA	DOPA-dioxygenase-related protein	NO	NO		Bdt0663		conserved hypothetical protein	NO	NO
Bd0722	slyD	FKBP-type peptidyl-prolyl cis-trans isomerase	NO	NO		Bdt0664		conserved hypothetical protein	NO	NO
Bd0723	-	hypothetical protein	NO	NO		Bdt0665		conserved hypothetical protein	NO	NO
Bd0724	-	hypothetical protein	NO	NO		Bdt0666		putative actin-binding protein	NO	NO
Bd0725	-	hypothetical protein	NO	NO		Bdt0667		conserved hypothetical protein	NO	NO
Bd0726	-	cell wall surface anchor family protein	NO	NO		Bdt0668		Zn-dependent protease	NO	NO
Bd0727	-	hypothetical protein	NO	NO		Bdt0669		Zn-dependent protease	NO	NO
Bd0728	-	probable amino-acid ABC transporter binding protein	NO	NO		Bdt0670		conserved hypothetical protein	NO	NO
Bd0729	-	putative RNA-binding protein	NO	NO		Bdt0671		lysyl-tRNA synthetase	NO	NO
Bd0730	-	hypothetical protein	NO	NO		Bdt0672		trypsin	NO	NO
Bd0731	-	hypothetical protein	NO	NO		Bdt0673		cell wall surface anchor family protein	NO	NO
Bd0733	yloN	hypothetical protein	NO	NO		Bdt0674		FusA/NodT family protein	NO	NO
Bd0734	pfkB	Carbohydrate kinase, PfkB family	NO	NO		Bdt0675		macrolide-specific efflux protein	NO	NO
Bd0735	-	hypothetical protein	NO	NO		Bdt0676	macB	macrolide ABC transporter ATP-binding protein	NO	NO
Bd0736	choA	putative cholesterol oxidase	NO	NO		Bdt0677		conserved hypothetical protein	NO	NO
Bd0737	-	putative esterase/lipase	NO	NO		Bdt0678		DNA-binding protein HU	NO	NO
Bd0738	-	hypothetical protein	YES	NO		Bdt0679	capM1	putative glycosyltransferase	NO	NO
Bd0739	-	hypothetical protein	NO	NO		Bdt0680		conserved hypothetical protein	NO	NO
Bd0740	-	hypothetical protein	NO	NO		Bdt0681	mutT	pyrophosphohydrolase	NO	NO
Bd0741	pgi	hypothetical protein	NO	NO		Bdt0682	pyrD	dihydroorotate dehydrogenase 2	NO	NO
Bd0742	-	GGDEF domain protein	NO	NO		Bdt0683		glutamate dehydrogenase	NO	NO
Bd0743	rpoE	RNA polymerase sigma-E factor	NO	NO		Bdt0684		conserved hypothetical protein	NO	NO
Bd0745	-	hypothetical protein	NO	NO		Bdt0685		conserved hypothetical protein	NO	NO
Bd0746	-	hypothetical protein	NO	NO		Bdt0686	rfaE	ADP-heptose synthase	NO	NO
Bd0747	-	hypothetical protein	NO	NO		Bdt0687	dopA	DOPA-dioxygenase-related protein	NO	NO
Bd0748	-	hypothetical protein	NO	NO		Bdt0688	slyD	FKBP-type peptidyl-prolyl cis-trans isomerase	NO	NO
Bd0749	papC	pilus assembly protein	NO	NO		Bdt0689		conserved hypothetical protein	NO	NO
Bd0750	-	hypothetical protein	NO	NO		Bdt0690		conserved hypothetical protein	NO	NO
Bd0751	-	putative protease	NO	NO		Bdt0691		conserved hypothetical protein	NO	NO
Bd0752	-	putative cation-transporting ATPase	NO	NO		Bdt0692		cell wall surface anchor family protein	NO	NO
Bd0753	-	hypothetical protein	NO	NO		Bdt0693		conserved hypothetical protein	NO	NO
Bd0754	-	putative protease	NO	NO		Bdt0694		amino-acid ABC transporter binding protein	NO	NO
Bd0755	-	putative aminopeptidase	NO	NO		Bdt0695		putative RNA-binding protein	NO	NO
Bd0756	-	hypothetical protein	NO	NO		Bdt0696		conserved hypothetical protein	NO	NO
Bd0757	-	methionine sulfoxide reductase B	NO	NO		Bdt0697		conserved hypothetical protein	NO	NO
Bd0758	-	hypothetical protein	NO	NO		Bdt0698	yloN	conserved hypothetical protein	NO	NO
Bd0759	tonB	tonB protein	NO	NO		Bdt0699	pfkB	carbohydrate kinase	NO	NO
Bd0760	-	hypothetical protein	NO	NO		Bdt0700		Hypothetical protein	YES	NO
Bd0761	phoH	PhoH-like ATPase	NO	NO		Bdt0701		conserved hypothetical protein	NO	NO
Bd0762	maoC	maoC family protein	NO	NO		Bdt0702	choA	putative cholesterol oxidase	NO	NO
Bd0763	-	hypothetical protein	NO	NO		Bdt0703		putative esterase/lipase	NO	NO
Bd0765	doxD	DoxD-like family protein	NO	NO		Bdt0704		Conserved hypothetical protein	YES	NO
Bd0766	lipB	hypothetical protein	NO	NO		Bdt0705		conserved hypothetical protein	NO	NO
Bd0767	leuS	leucyl-rRNA synthetase	NO	NO		Bdt0706		conserved hypothetical protein	NO	NO
Bd0768	-	hypothetical protein	NO	NO		Bdt0707	pgi	conserved hypothetical protein	NO	NO
Bd0771	-	Tyrosine specific protein phosphatase	NO	NO		Bdt0708		GGDEF domain-containing protein	NO	NO
Bd0772	-	hypothetical protein	NO	NO		Bdt0709	rpoE	RNA polymerase sigma-E factor	NO	NO
Bd0773	-	hypothetical protein	NO	NO		Bdt0710		conserved hypothetical protein	NO	NO
Bd0774	-	hypothetical protein	NO	NO		Bdt0711		conserved hypothetical protein	NO	NO
Bd0776	dnl1	hypothetical protein	NO	NO		Bdt0712		conserved hypothetical protein	NO	NO
Bd0777	-	ABC-transporter, periplasmic domain	YES	YES		Bdt0713		conserved hypothetical protein	NO	NO
Bd0778	pdhD	dihydrolipoamide dehydrogenase, E3 subunit	NO	NO		Bdt0714	papC	pilus assembly protein	NO	NO
Bd0779	pdhC	pyruvate dehydrogenase E2	NO	NO		Bdt0715		conserved hypothetical protein	NO	NO
Bd0780	-	hypothetical protein	YES	NO		Bdt0716		putative protease	NO	NO
Bd0781	sfsA	sugar fermentation stimulation protein	NO	NO		Bdt0717		Hypothetical protein	YES	YES
Bd0782	-	hypothetical protein	NO	NO		Bdt0718		putative cation-transporting ATPase	NO	NO
Bd0783	-	hypothetical protein	YES	YES		Bdt0719		conserved hypothetical protein	NO	NO
Bd0784	-	putative tonB dependent receptor domain protein	NO	NO		Bdt0720		putative protease	NO	NO
Bd0785	-	hypothetical protein	NO	NO		Bdt0721		putative aminopeptidase	NO	NO
Bd0786	-	hypothetical protein	NO	NO		Bdt0722		conserved hypothetical protein	NO	NO
Bd0789	-	disulfide interchange protein	NO	NO		Bdt0723		methionine sulfoxide reductase B	NO	NO
Bd0790	-	hypothetical protein	NO	NO		Bdt0724		conserved hypothetical protein	NO	NO
Bd0791	-	Cytochrome P450-like protein	NO	NO		Bdt0725	tonB	tonB protein	NO	NO
Bd0792	-	hypothetical protein	NO	NO		Bdt0726		conserved hypothetical protein	NO	NO
Bd0793	cpaF	cpaF protein	NO	NO		Bdt0727	phoH	PhoH-like ATPase	NO	NO
Bd0794	-	hypothetical protein	NO	NO		Bdt0728	maoC	maoC family protein	NO	NO
Bd0796	eno	phosphopyruvate hydratase	NO	NO		Bdt0729		conserved hypothetical protein	NO	NO
Bd0797	tcmJ	Polyketide synthase curC	YES	YES		Bdt0730	doxD	DoxD-like family protein	NO	NO
Bd0798	catA	hypothetical protein	NO	NO		Bdt0731	lipB	conserved hypothetical protein	NO	NO
Bd0799	ankB	ankyrin domain protein	NO	NO		Bdt0732	leuS	leucyl-rRNA synthetase	NO	NO
Bd0800	-	hypothetical protein	NO	NO		Bdt0733		Hypothetical protein	YES	YES
Bd0801	-	hypothetical protein	NO	NO		Bdt0734		conserved hypothetical protein	NO	NO
Bd0802	polA	DNA polymerase I	NO	NO		Bdt0735		tyrosine specific protein phosphatase	NO	NO
Bd0803	-	hypothetical protein	NO	NO		Bdt0736		conserved hypothetical protein	NO	NO
Bd0804	fliL	flagellar protein required for flagellar formation	NO	NO		Bdt0737		conserved hypothetical protein	NO	NO
Bd0805	-	nitrogen assimilation regulatory protein	NO	NO		Bdt0738		conserved hypothetical protein	NO	NO
Bd0806	-	GTP-binding protein	NO	NO		Bdt0739	dnl1	conserved hypothetical protein	NO	NO
Bd0807	cks	3-deoxy-manno-octulosonate cytidylyltransferase	NO	NO		Bdt0740	pdhD	dihydrolipoamide dehydrogenase, E3 subunit	NO	NO
Bd0808	pyrG	CTP synthetase	NO	NO		Bdt0741	pdhC	pyruvate dehydrogenase E2	NO	NO
Bd0809	kpsF	polysialic acid capsule expression protein	NO	NO		Bdt0742	sfsA	sugar fermentation stimulation protein	NO	NO
Bd0810	-	hypothetical protein	NO	NO		Bdt0743	adhA	NADP-dependent alcohol dehydrogenase	YES	NO
Bd0811	araC	transcriptional regulator, AraC family	NO	NO		Bdt0744		conserved hypothetical protein	NO	NO
Bd0812	pt	phosphotyrosine protein phosphatase	NO	NO		Bdt0745		TonB dependent receptor domain-containing protein	NO	NO
Bd0813	-	hypothetical protein	NO	NO		Bdt0746		conserved hypothetical protein	NO	NO
Bd0814	-	L-sorbosone dehydrogenase	NO	NO		Bdt0747		conserved hypothetical protein	NO	NO
Bd0815	-	hypothetical protein	NO	NO		Bdt0748		disulfide interchange protein	NO	NO
Bd0816	-	D-alanyl-D-alanine carboxypeptidase	NO	NO		Bdt0749		conserved hypothetical protein	NO	NO
Bd0817	-	hypothetical protein	YES	NO		Bdt0750		cytochrome P450-like protein	NO	NO
Bd0818	-	hypothetical protein	NO	NO		Bdt0751		conserved hypothetical protein	NO	NO
Bd0819	-	Fusaric acid resistance protein	NO	NO		Bdt0752	cpaF	cpaF protein	NO	NO
Bd0820	-	hypothetical protein	NO	NO		Bdt0753		conserved hypothetical protein	NO	NO
Bd0821	-	hypothetical protein	NO	NO		Bdt0754	eno	phosphopyruvate hydratase	NO	NO
Bd0822	-	hypothetical protein	NO	NO		Bdt0755		Hypothetical protein	YES	NO
Bd0823	glnQ	similar to amino acid ABC transporter, ATP-binding protein	NO	NO		Bdt0756	catA	conserved hypothetical protein	NO	NO
Bd0824	glnP	polar amino acid transport system permease protein	NO	NO		Bdt0757	ankB	ankyrin domain-containing protein	NO	NO
Bd0825	glnH	Glutamine transport system substrate-binding protein	NO	NO		Bdt0758		conserved hypothetical protein	NO	NO
Bd0826	-	hypothetical protein	NO	NO		Bdt0759		conserved hypothetical protein	NO	NO
Bd0827	-	hypothetical protein	NO	NO		Bdt0760	polA	DNA polymerase I	NO	NO
Bd0828	-	hypothetical protein	NO	NO		Bdt0761		conserved hypothetical protein	NO	NO
Bd0829	-	hypothetical protein	NO	NO		Bdt0762	fliL	flagellar protein required for flagellar formation	NO	NO
Bd0831	-	hypothetical protein	NO	NO		Bdt0763		nitrogen assimilation regulatory protein	NO	NO
Bd0832	agmU	adventurous gliding motility protein U	NO	NO		Bdt0764		GTP-binding protein	NO	NO
Bd0833	aglT	adventurous gliding motility protein T	NO	NO		Bdt0765	cks	3-deoxy-manno-octulosonate cytidylyltransferase	NO	NO
Bd0834	-	hypothetical abductin-like protein	NO	NO		Bdt0766	pyrG	CTP synthetase	NO	NO
Bd0836	aglR	Adventurous gliding motility protein R	NO	NO		Bdt0767	kpsF	polysialic acid capsule expression protein	NO	NO
Bd0837	tolR	tolR protein	NO	NO		Bdt0768		conserved hypothetical protein	NO	NO
Bd0838	aglS	Adventurous gliding motility protein S	NO	NO		Bdt0769	araC	AraC family transcriptional regulator	NO	NO
Bd0840	-	hypothetical protein	NO	NO		Bdt0770	pt	phosphotyrosine protein phosphatase	NO	NO
Bd0842	nrtD	ABC-type nitrate transporter, ATPase component	NO	NO		Bdt0772		conserved hypothetical protein	YES	NO
Bd0843	rpoN	RNA polymerase sigma-54 factor	NO	NO		Bdt0773		Hypothetical protein	YES	YES
Bd0844	-	ABC-type transporter, periplasmic domain	NO	NO		Bdt0774		conserved hypothetical protein	NO	NO
Bd0845	aprT	adenine phosphoribosyltransferase	NO	NO		Bdt0775		L-sorbosone dehydrogenase	NO	NO
Bd0846	-	putative MTA/SAH nucleosidase	NO	NO		Bdt0776		conserved hypothetical protein	NO	NO
Bd0847	-	TPR-domain containing protein	NO	NO		Bdt0777		D-alanyl-D-alanine carboxypeptidase	NO	NO
Bd0848	PSrp-1	Ribosome-associated protein Y	NO	NO		Bdt0778		conserved hypothetical protein	NO	NO
Bd0849	-	hypothetical protein	NO	NO		Bdt0779		fusaric acid resistance protein	NO	NO
Bd0850	metK	S-adenosylmethionine synthetase	NO	NO		Bdt0780		conserved hypothetical protein	NO	NO
Bd0851	lepA	GTP-binding protein LepA	NO	NO		Bdt0781		conserved hypothetical protein	NO	NO
Bd0852	lepB	hypothetical protein	NO	NO		Bdt0782		conserved hypothetical protein	NO	NO
Bd0853	lepB	hypothetical protein	NO	NO		Bdt0783		Hypothetical protein	YES	YES
Bd0854	lepB	hypothetical protein	NO	NO		Bdt0784	glnQ	amino acid ABC transporter ATP-binding protein	NO	NO
Bd0855	pyrB	aspartate carbamoyltransferase	NO	NO		Bdt0785	glnP	polar amino acid transport system permease protein	NO	NO
Bd0856	carA	carbamoyl-phosphate synthase small subunit	NO	NO		Bdt0786	glnH	glutamine transport system substrate-binding protein	NO	NO
Bd0857	-	hypothetical protein	NO	NO		Bdt0787		conserved hypothetical protein	NO	NO
Bd0858	carB	carbamoyl-phosphate synthase	NO	NO		Bdt0788		conserved hypothetical protein	NO	NO
Bd0859	phoD	Alkylphosphonate ABC tranporter	NO	NO		Bdt0789		conserved hypothetical protein	NO	NO
Bd0860	phnC	ABC-type phosphonate transport protein, ATP-binding	NO	NO		Bdt0790		conserved hypothetical protein	NO	NO
Bd0861	pilI	pilus biogenesis protein and ABC-type transporter	NO	NO		Bdt0791		conserved hypothetical protein	NO	NO
Bd0862	pilD	leader peptidase (prepilin peptidase)	NO	NO		Bdt0792	agmU	adventurous gliding motility protein U	NO	NO
Bd0863	pilM	fimbrial assembly membrane protein	NO	NO		Bdt0793	aglT	adventurous gliding motility protein T	NO	NO
Bd0864	pilN	fimbrial assembly membrane protein	NO	NO		Bdt0794		Hypothetical protein	YES	NO
Bd0865	pilO	hypothetical protein	NO	NO		Bdt0795		conserved hypothetical protein	NO	NO
Bd0866	pilP	fimbrial assembly protein	NO	NO		Bdt0796	aglR	adventurous gliding motility protein R	NO	NO
Bd0867	pilQ	fimbrial assembly protein	NO	NO		Bdt0797	tolR	tolR protein	NO	NO
Bd0868	-	hypothetical protein	NO	NO		Bdt0798	aglS	adventurous gliding motility protein S	NO	NO
Bd0869	-	ATPase, AAA family	NO	NO		Bdt0799		conserved hypothetical protein	NO	NO
Bd0870	-	hypothetical protein	NO	NO		Bdt0800	nrtD	ABC-type nitrate transporter, ATPase component	NO	NO
Bd0871	-	hypothetical protein	NO	NO		Bdt0801	rpoN	RNA polymerase sigma-54 factor	NO	NO
Bd0873	-	probable hydrolytic enzyme	NO	NO		Bdt0802		ABC transporter periplasmic-binding protein	NO	NO
Bd0874	-	hypothetical protein	NO	NO		Bdt0803	aprT	adenine phosphoribosyltransferase	NO	NO
Bd0875	-	hypothetical protein	NO	NO		Bdt0804		putative MTA/SAH nucleosidase	NO	NO
Bd0876	fliG	hypothetical protein	NO	NO		Bdt0805		TPR domain-containing protein	NO	NO
Bd0877	-	hypothetical protein	YES	NO		Bdt0806	PSrp-1	ribosome-associated protein Y	NO	NO
Bd0878	-	hypothetical protein	NO	NO		Bdt0807		conserved hypothetical protein	NO	NO
Bd0879	pcp	pyrrolidone-carboxylate peptidase	NO	NO		Bdt0808	metK	S-adenosylmethionine synthetase	NO	NO
Bd0880	-	putative periplasmic protein cpxP	NO	NO		Bdt0809	lepA	GTP-binding protein LepA	NO	NO
Bd0881	rpoE	RNA polymerase sigma-E factor	NO	NO		Bdt0810	lepB	conserved hypothetical protein	NO	NO
Bd0882	-	hypothetical protein	NO	NO		Bdt0811	lepB	conserved hypothetical protein	NO	NO
Bd0883	-	outer membrane protein	NO	NO		Bdt0812	lepB	conserved hypothetical protein	NO	NO
Bd0884	-	cell wall surface anchor family protein	NO	NO		Bdt0813	pyrB	aspartate carbamoyltransferase	NO	NO
Bd0885	-	hypothetical protein	NO	NO		Bdt0814	carA	carbamoyl phosphate synthase small subunit	NO	NO
Bd0886	-	hypothetical protein	NO	NO		Bdt0815		conserved hypothetical protein	NO	NO
Bd0887	tolC	outer membrane export factor	NO	NO		Bdt0816	carB	carbamoyl-phosphate synthase	NO	NO
Bd0888	acrF	acriflavin resistance protein	NO	NO		Bdt0817	phoD	alkylphosphonate ABC transporter	NO	NO
Bd0889	pcd	pterin-4-alpha-carbinolamine dehydratase	NO	NO		Bdt0818	phnC	ABC-type phosphonate transport protein, ATP-binding	NO	NO
Bd0891	-	hypothetical protein	NO	NO		Bdt0819	pilI	pilus biogenesis protein and ABC-type transporter	NO	NO
Bd0892	-	hypothetical protein	NO	NO		Bdt0820	pilD	leader peptidase (prepilin peptidase)	NO	NO
Bd0893	-	hypothetical protein	NO	NO		Bdt0821	pilM	fimbrial assembly membrane protein	NO	NO
Bd0894	-	hypothetical protein	NO	NO		Bdt0822	pilN	fimbrial assembly membrane protein	NO	NO
Bd0895	-	hypothetical protein	NO	NO		Bdt0823	pilO	conserved hypothetical protein	NO	NO
Bd0896	-	Orotate phosphoribosyltransferase	NO	NO		Bdt0824	pilP	fimbrial assembly protein	NO	NO
Bd0897	-	transcriptional regulator, LysR family	NO	NO		Bdt0825	pilQ	fimbrial assembly protein	NO	NO
Bd0898	adhC	alcohol dehydrogenase / formaldehyde dehydrogenase	NO	NO		Bdt0826		conserved hypothetical protein	YES	NO
Bd0899	esd	Esterase D	NO	NO		Bdt0827		conserved hypothetical protein	NO	NO
Bd0900	adhA	NADP-dependent alcohol dehydrogenase	NO	NO		Bdt0828		recombination factor protein RarA	NO	NO
Bd0901	-	Zn-dependent hydrolase	NO	NO		Bdt0829		conserved hypothetical protein	NO	NO
Bd0902	lysR	transcriptional regulator, LysR family	NO	NO		Bdt0830		conserved hypothetical protein	NO	NO
Bd0903	lysR	transcriptional regulator, LysR family	NO	NO		Bdt0836		hydrolytic enzyme	NO	NO
Bd0904	ccpA	hypothetical protein	YES	YES		Bdt0837		conserved hypothetical protein	NO	NO
Bd0905	ABC1	putative ABC transporter	YES	YES		Bdt0838		conserved hypothetical protein	NO	NO
Bd0906	-	hypothetical protein	YES	YES		Bdt0839	fliG	conserved hypothetical protein	NO	NO
Bd0907	rsmC	putative RNA methylase	YES	YES		Bdt0840		conserved hypothetical protein	NO	NO
Bd0908	-	DNA-binding protein	YES	YES		Bdt0841	pcp	pyrrolidone-carboxylate peptidase	NO	NO
Bd0909	-	putative redox protein	YES	YES		Bdt0842		putative periplasmic protein cpxP	NO	NO
Bd0910	catD	putative hydrolase	NO	NO		Bdt0843	rpoE	RNA polymerase sigma-E factor	NO	NO
Bd0911	yeeZ	putative enzyme of sugar metabolism	NO	NO		Bdt0844		conserved hypothetical protein	NO	NO
Bd0912	-	hypothetical protein	NO	NO		Bdt0845		outer membrane protein	NO	NO
Bd0913	-	hypothetical protein	YES	YES		Bdt0846		cell wall surface anchor family protein	NO	NO
Bd0914	-	putative DNA polymerase epsilon subunit	YES	YES		Bdt0847		conserved hypothetical protein	NO	NO
Bd0915	mkl	putative ribonucleotide transport atp-binding protein.	YES	YES		Bdt0848		conserved hypothetical protein	NO	NO
Bd0916	pacL	Cation transporting ATPase	YES	YES		Bdt0849	tolC	outer membrane export factor	NO	NO
Bd0917	hspC	small heat shock protein	YES	YES		Bdt0850	acrF	acriflavin resistance protein	NO	NO
Bd0919	pspE	phage shock protein	YES	YES		Bdt0851	pcd	pterin-4-alpha-carbinolamine dehydratase	NO	NO
Bd0920	-	hypothetical protein	YES	YES		Bdt0852		conserved hypothetical protein	NO	NO
Bd0921	-	hypothetical protein	YES	YES		Bdt0853		conserved hypothetical protein	NO	NO
Bd0922	htrA	periplasmic serine protease	YES	YES		Bdt0854		conserved hypothetical protein	NO	NO
Bd0923	-	putative collagenase	NO	NO		Bdt0855		conserved hypothetical protein	NO	NO
Bd0925	-	hypothetical protein	NO	NO		Bdt0856		putative oxidoreductase	YES	NO
Bd0926	-	putative methyltransferase	NO	NO		Bdt0857		conserved hypothetical protein	NO	NO
Bd0927	-	putative RNA methylase	NO	NO		Bdt0858		orotate phosphoribosyltransferase	NO	NO
Bd0928	mdh	malate dehydrogenase	NO	NO		Bdt0859		LysR family transcriptional regulator	NO	NO
Bd0929	-	hypothetical protein	YES	YES		Bdt0860	adhC	alcohol dehydrogenase / formaldehyde dehydrogenase	NO	NO
Bd0930	pfpI	ThiJ/PfpI family protein	YES	YES		Bdt0861	esd	esterase D	NO	NO
Bd0931	merR	transcriptional regulator, MerR family	YES	YES		Bdt0862	adhA	NADP-dependent alcohol dehydrogenase	NO	NO
Bd0932	mcp	hypothetical protein	YES	YES		Bdt0863		Zn-dependent hydrolase	NO	NO
Bd0933	-	hypothetical protein	YES	YES		Bdt0864	lysR	LysR family transcriptional regulator	NO	NO
Bd0934	endA	putative secreted nuclease	NO	NO		Bdt0865	lysR	LysR family transcriptional regulator	NO	NO
Bd0936	-	hypothetical protein	NO	NO		Bdt0866		Hypothetical protein with homology to C-terminus of hydrolase proteins	YES	YES
Bd0937	-	hypothetical protein	NO	NO		Bdt0867		Hypothetical protein with homology to C-terminus of hydrolase proteins	YES	YES
Bd0938	-	hypothetical protein	NO	NO		Bdt0868		Hypothetical protein	YES	YES
Bd0939	-	hypothetical protein	NO	NO		Bdt0869		Trypsin-like serine protease	YES	YES
Bd0940	-	30S ribosomal protein S18	YES	NO		Bdt0870		LysR family transcriptional regulator	YES	YES
Bd0941	rplX	50S ribosomal protein L24	NO	NO		Bdt0871		intracellular protease/amidase, putative	YES	NO
Bd0942	-	hypothetical protein	NO	NO		Bdt0872	catD	putative hydrolase	NO	NO
Bd0943	-	putative amidohydrolase	NO	NO		Bdt0873	yeeZ	putative enzyme of sugar metabolism	NO	NO
Bd0944	-	hypothetical protein	NO	NO		Bdt0874		conserved hypothetical protein	NO	NO
Bd0945	etf-QO	electron transfer flavoprotein-ubiquinone oxidoreductase	NO	NO		Bdt0875		putative collagenase	NO	NO
Bd0946	-	putative N6-adenine-specific DNA methylase	NO	NO		Bdt0876		conserved hypothetical protein	NO	NO
Bd0947	-	putative branched-chain amino acid aminotransferase	NO	NO		Bdt0877		putative methyltransferase	NO	NO
Bd0948	-	putative Polyketide synthase	NO	NO		Bdt0878		putative RNA methylase	NO	NO
Bd0949	-	hypothetical protein	NO	NO		Bdt0879	mdh	malate dehydrogenase	NO	NO
Bd0950	-	UDP glucosamine N-acyltransferase	NO	NO		Bdt0880		pentapeptide repeat-containing protein	YES	YES
Bd0952	-	hypothetical protein	NO	NO		Bdt0881	rbn	RNase BN	YES	NO
Bd0953	infA	translation initiation factor IF-1	NO	NO		Bdt0882	endA	putative secreted nuclease	NO	NO
Bd0954	-	hypothetical protein	NO	NO		Bdt0883		Conserved hypothetical protein	YES	YES
Bd0955	-	hypothetical protein	YES	NO		Bdt0884		conserved hypothetical protein	NO	NO
Bd0956	-	hypothetical protein	NO	NO		Bdt0886		conserved hypothetical protein	NO	NO
Bd0957	-	hypothetical protein	NO	NO		Bdt0887		conserved hypothetical protein	NO	NO
Bd0958	tldD	putative Zn-dependent protease	NO	NO		Bdt0888		conserved hypothetical protein	NO	NO
Bd0959	pmbA	putative inactivated Zn-dependent peptidase, PMBA ortholog	NO	NO		Bdt0889		Hypothetical protein with homology to the C-terminus of 50S ribosomal protein L28	YES	NO
Bd0961	lea	desiccation-related protein	NO	NO		Bdt0890	rplX	50S ribosomal protein L24	NO	NO
Bd0962	-	hypothetical protein	NO	NO		Bdt0891		conserved hypothetical protein	NO	NO
Bd0963	-	putative hydrolase	NO	NO		Bdt0892		putative amidohydrolase	NO	NO
Bd0964	topA	DNA topoisomerase I	NO	NO		Bdt0893		conserved hypothetical protein	NO	NO
Bd0965	-	hypothetical protein	NO	NO		Bdt0894	etf-QO	electron transfer flavoprotein-ubiquinone oxidoreductase	NO	NO
Bd0967	prc	tail-specific protease	NO	NO		Bdt0895		putative N6-adenine-specific DNA methylase	NO	NO
Bd0968	-	hypothetical protein	YES	NO		Bdt0896		putative branched-chain amino acid aminotransferase	NO	NO
Bd0969	-	hypothetical protein	NO	NO		Bdt0897		putative polyketide synthase	NO	NO
Bd0970	-	putative secreted esterase	NO	NO		Bdt0898		conserved hypothetical protein	NO	NO
Bd0972	-	3-methyl-2-oxobutanoate dehydrogenase	NO	NO		Bdt0899		UDP glucosamine N-acyltransferase	NO	NO
Bd0974	-	3-methyl-2-oxobutanoate dehydrogenase	NO	NO		Bdt0900		conserved hypothetical protein	NO	NO
Bd0975	-	hypothetical protein	NO	NO		Bdt0901	infA	translation initiation factor IF-1	NO	NO
Bd0976	-	putative helicase	NO	NO		Bdt0902		conserved hypothetical protein	NO	NO
Bd0977	-	hypothetical protein	NO	NO		Bdt0903		Conserved hypothetical protein	YES	NO
Bd0978	-	putative hydrolase	NO	NO		Bdt0904		conserved hypothetical protein	NO	NO
Bd0979	pyrE	hypothetical protein	NO	NO		Bdt0905		conserved hypothetical protein	NO	NO
Bd0980	cutA	divalent cation tolerance protein	NO	NO		Bdt0906	tldD	putative Zn-dependent protease	NO	NO
Bd0981	corB	Mg2 and Co2 transporter	NO	NO		Bdt0907	pmbA	putative inactivated Zn-dependent peptidase, PMBA ortholog	NO	NO
Bd0982	-	dienelactone hydrolase family protein	NO	NO		Bdt0908	lea	desiccation-related protein	NO	NO
Bd0983	-	hypothetical protein	NO	NO		Bdt0909		conserved hypothetical protein	YES	NO
Bd0984	-	hypothetical protein	NO	NO		Bdt0910		conserved hypothetical protein	NO	NO
Bd0986	-	hypothetical protein	NO	NO		Bdt0911		putative hydrolase	NO	NO
Bd0987	fusA-2	elongation factor EF-2	NO	NO		Bdt0912	topA	DNA topoisomerase I	NO	NO
Bd0988	recQ	ATP-dependent DNA helicase RecQ	NO	NO		Bdt0913		conserved hypothetical protein	NO	NO
Bd0989	sndH	L-sorbosone dehydrogenase	NO	NO		Bdt0914	prc	tail-specific protease	NO	NO
Bd0990	aat	leucyl/phenylalanyl-tRNA--protein transferase	NO	NO		Bdt0915		conserved hypothetical protein	NO	NO
Bd0991	-	hypothetical protein	NO	NO		Bdt0916		putative secreted esterase	NO	NO
Bd0992	cwlJ	probable cell wall hydrolase	NO	NO		Bdt0917		3-methyl-2-oxobutanoate dehydrogenase	NO	NO
Bd0993	-	putative secreted protein	NO	NO		Bdt0918		3-methyl-2-oxobutanoate dehydrogenase	NO	NO
Bd0994	splA	serine protease SplA	NO	NO		Bdt0919		conserved hypothetical protein	NO	NO
Bd0995	-	ABC transporter ATP-binding protein	NO	NO		Bdt0920		putative helicase	NO	NO
Bd0996	-	hypothetical protein	NO	NO		Bdt0921		conserved hypothetical protein	NO	NO
Bd0997	-	hypothetical protein	NO	NO		Bdt0922		Hypothetical protein	YES	YES
Bd0998	-	hypothetical protein	NO	NO		Bdt0923		putative hydrolase	NO	NO
Bd0999	tolC	outer membrane efflux protein	NO	NO		Bdt0924	pyrE	conserved hypothetical protein	NO	NO
Bd1000	-	hypothetical protein	NO	NO		Bdt0925	cutA	divalent cation tolerance protein	NO	NO
Bd1001	acrD	acriflavin resistance protein	NO	NO		Bdt0926	corB	Mg2+ and Co2+ transporter	NO	NO
Bd1002	soxR	redox-sensing activator of soxS	NO	NO		Bdt0927		dienelactone hydrolase family protein	NO	NO
Bd1003	-	hypothetical protein	NO	NO		Bdt0928		conserved hypothetical protein	NO	NO
Bd1004	ygiD	hypothetical protein	NO	NO		Bdt0929		conserved hypothetical protein	NO	NO
Bd1005	yceI	hypothetical protein	NO	NO		Bdt0930		conserved hypothetical protein	NO	NO
Bd1006	lysR	transcriptional regulator	NO	NO		Bdt0931		Hypothetical protein	YES	NO
Bd1007	-	hypothetical protein	NO	NO		Bdt0932	fusA-2	elongation factor G	NO	NO
Bd1008	thiL	thiamine-monophosphate kinase	NO	NO		Bdt0933	recQ	ATP-dependent DNA helicase RecQ	NO	NO
Bd1010	ppk	polyphosphate kinase	NO	NO		Bdt0934	sndH	L-sorbosone dehydrogenase	NO	NO
Bd1011	sixA	Phosphohistidine phosphatase	NO	NO		Bdt0935	aat	leucyl/phenylalanyl-tRNA--protein transferase	NO	NO
Bd1012	-	hypothetical protein	NO	NO		Bdt0936		conserved hypothetical protein	NO	NO
Bd1013	-	hypothetical protein	NO	NO		Bdt0937	cwlJ	cell wall hydrolase	NO	NO
Bd1014	ppx	hypothetical protein	NO	NO		Bdt0938		Hypothetical protein	YES	NO
Bd1015	-	hypothetical protein	NO	NO		Bdt0939		putative secreted protein	NO	NO
Bd1016	phoU	phosphate transport system regulatory protein	NO	NO		Bdt0940	splA	serine protease SplA	NO	NO
Bd1017	phoB	DNA-binding response regulator PhoB	NO	NO		Bdt0941		ABC transporter ATP-binding protein	NO	NO
Bd1018	phoR	Phosphate regulon sensor protein phoR	NO	NO		Bdt0942		conserved hypothetical protein	NO	NO
Bd1019	-	hypothetical protein	NO	NO		Bdt0943		conserved hypothetical protein	NO	NO
Bd1020	-	putative DNA-dependent DNA polymerase	NO	NO		Bdt0944		conserved hypothetical protein	NO	NO
Bd1021	-	putative fibronectin/fibrinogen-binding protein	NO	NO		Bdt0945	tolC	outer membrane efflux protein	NO	NO
Bd1023	gldA	ATP-binding protein of ABC transporter	NO	NO		Bdt0946		conserved hypothetical protein	NO	NO
Bd1024	gldF	ABC-type transport system permease protein	NO	NO		Bdt0947	acrD	acriflavin resistance protein	NO	NO
Bd1025	gldG	ABC-type transport system involved in gliding motility	NO	NO		Bdt0948	soxR	redox-sensing activator of soxS	NO	NO
Bd1026	-	hypothetical protein	NO	NO		Bdt0949		conserved hypothetical protein	NO	NO
Bd1027	lmbP	galactokinase	NO	NO		Bdt0950	ygiD	conserved hypothetical protein	NO	NO
Bd1028	-	hypothetical protein	NO	NO		Bdt0951	yceI	conserved hypothetical protein	NO	NO
Bd1029	-	methyltransferase	NO	NO		Bdt0952	lysR	transcriptional regulator	NO	NO
Bd1030	corA	magnesium and cobalt transport protein	NO	NO		Bdt0953		conserved hypothetical protein	NO	NO
Bd1031	-	putative Phospholipase/Carboxylesterase	NO	NO		Bdt0954	thiL	thiamine-monophosphate kinase	NO	NO
Bd1032	mepA	hypothetical protein	NO	NO		Bdt0955		Hypothetical protein	YES	NO
Bd1034	-	hypothetical protein	NO	NO		Bdt0956	ppk	polyphosphate kinase	NO	NO
Bd1035	-	putative lipoprotein LipL45	NO	NO		Bdt0957	sixA	phosphohistidine phosphatase	NO	NO
Bd1036	secG	Preprotein translocase subunit SecG	NO	NO		Bdt0958		conserved hypothetical protein	NO	NO
Bd1037	-	hypothetical protein	NO	NO		Bdt0959		conserved hypothetical protein	NO	NO
Bd1038	-	hypothetical protein	NO	NO		Bdt0960	ppx	conserved hypothetical protein	NO	NO
Bd1040	tmk	hypothetical protein	NO	NO		Bdt0961		conserved hypothetical protein	NO	NO
Bd1041	holB	DNA polymerase III delta' subunit	NO	NO		Bdt0962	phoU	phosphate transport system regulatory protein	NO	NO
Bd1042	tatD	TatD related DNase	NO	NO		Bdt0963	phoB	DNA-binding response regulator PhoB	NO	NO
Bd1043	-	Trypsin	NO	NO		Bdt0964	phoR	phosphate regulon sensor protein phoR	NO	NO
Bd1044	-	hypothetical protein	NO	NO		Bdt0965		conserved hypothetical protein	NO	NO
Bd1045	-	hypothetical protein	NO	NO		Bdt0966		putative DNA-dependent DNA polymerase	NO	NO
Bd1046	-	hypothetical protein	NO	NO		Bdt0967		putative fibronectin/fibrinogen-binding protein	NO	NO
Bd1047	-	hypothetical protein	NO	NO		Bdt0968	gldA	ATP-binding protein of ABC transporter	NO	NO
Bd1049	gapdh	glyceraldehyde-3-phosphate dehydrogenase	NO	NO		Bdt0969	gldF	ABC-type transport system permease protein	NO	NO
Bd1050	pgk	phosphoglycerate kinase	NO	NO		Bdt0970	gldG	ABC-type transport system involved in gliding motility	NO	NO
Bd1051	tpiA	hypothetical protein	NO	NO		Bdt0971		conserved hypothetical protein	NO	NO
Bd1052	-	putative phosphoenolpyruvate carboxylase	NO	NO		Bdt0972	lmbP	galactokinase	NO	NO
Bd1053	-	hypothetical protein	NO	NO		Bdt0973		conserved hypothetical protein	NO	NO
Bd1054	asnC	asparaginyl-tRNA synthetase	NO	NO		Bdt0974		methyltransferase	NO	NO
Bd1056	ilvA	threonine ammonia-lyase	NO	NO		Bdt0975	corA	magnesium and cobalt transport protein	NO	NO
Bd1057	-	ABC transporter, periplasmic domain	YES	NO		Bdt0976		putative phospholipase/carboxylesterase	NO	NO
Bd1058	msrA	hypothetical protein	NO	NO		Bdt0977	mepA	conserved hypothetical protein	NO	NO
Bd1059	hyuB	N-methylhydantoinase B	NO	NO		Bdt0978		conserved hypothetical protein	NO	NO
Bd1060	hyuA	hydantoin utilization protein	NO	NO		Bdt0979		putative lipoprotein LipL45	NO	NO
Bd1061	hisC	histidinol-phosphate aminotransferase	NO	NO		Bdt0980	secG	preprotein translocase subunit SecG	NO	NO
Bd1062	cmk	hypothetical protein	NO	NO		Bdt0981		conserved hypothetical protein	NO	NO
Bd1063	-	hypothetical protein	NO	NO		Bdt0982		conserved hypothetical protein	NO	NO
Bd1064	osc	hypothetical protein	NO	NO		Bdt0983	tmk	conserved hypothetical protein	NO	NO
Bd1065	-	hypothetical protein	NO	NO		Bdt0984	holB	DNA polymerase III delta' subunit	NO	NO
Bd1066	rpsA	30S ribosomal protein S1	NO	NO		Bdt0985	tatD	TatD related DNase	NO	NO
Bd1067	sppA	signal peptide peptidase	NO	NO		Bdt0986		trypsin	NO	NO
Bd1068	-	hypothetical protein	NO	NO		Bdt0987		conserved hypothetical protein	NO	NO
Bd1069	hit	hit family hydrolase	NO	NO		Bdt0988		conserved hypothetical protein	NO	NO
Bd1071	-	integral membrane protein	NO	NO		Bdt0989		conserved hypothetical protein	NO	NO
Bd1072	-	hypothetical protein	NO	NO		Bdt0990		conserved hypothetical protein	NO	NO
Bd1073	-	hypothetical protein	NO	NO		Bdt0991	gapdh	glyceraldehyde-3-phosphate dehydrogenase	NO	NO
Bd1074	futA	putative iron ABC transporter	NO	NO		Bdt0992	pgk	phosphoglycerate kinase	NO	NO
Bd1075	-	Uncharacterized conserved	NO	NO		Bdt0993	tpiA	conserved hypothetical protein	NO	NO
Bd1076	fliL	flagellar protein FliL	NO	NO		Bdt0994		putative phosphoenolpyruvate carboxylase	NO	NO
Bd1077	-	Protease	NO	NO		Bdt0995		conserved hypothetical protein	NO	NO
Bd1078	-	peptidase, M16 family	NO	NO		Bdt0996	asnC	asparaginyl-tRNA synthetase	NO	NO
Bd1079	-	hypothetical protein	NO	NO		Bdt0997	ilvA	threonine ammonia-lyase	NO	NO
Bd1080	lysR	transcriptional regulator (LysR family)	NO	NO		Bdt0998	msrA	conserved hypothetical protein	NO	NO
Bd1081	mcp	methyl-accepting chemotaxis protein	NO	NO		Bdt0999	hyuB	N-methylhydantoinase B	NO	NO
Bd1082	-	hypothetical protein	YES	YES		Bdt1000	hyuA	hydantoin utilization protein	NO	NO
Bd1084	-	putative metalloprotease	YES	YES		Bdt1001		Hypothetical protein	YES	NO
Bd1085	-	hypothetical protein	YES	YES		Bdt1002	hisC	histidinol-phosphate aminotransferase	NO	NO
Bd1086	-	hypothetical protein	YES	YES		Bdt1003	cmk	conserved hypothetical protein	NO	NO
Bd1087	-	hypothetical protein	NO	NO		Bdt1004		conserved hypothetical protein	NO	NO
Bd1089	-	hypothetical protein	NO	NO		Bdt1005	osc	conserved hypothetical protein	NO	NO
Bd1090	-	hypothetical protein	NO	NO		Bdt1006		conserved hypothetical protein	NO	NO
Bd1091	-	hypothetical protein	YES	YES		Bdt1007	rpsA	30S ribosomal protein S1	NO	NO
Bd1093	-	hypothetical protein	NO	NO		Bdt1008	sppA	signal peptide peptidase	NO	NO
Bd1094	-	possible GTP cyclohydrolase II	NO	NO		Bdt1009		conserved hypothetical protein	NO	NO
Bd1096	-	hypothetical protein	NO	NO		Bdt1010	hit	hit family hydrolase	NO	NO
Bd1097	nusB	transcription termination factor nusB	NO	NO		Bdt1011		integral membrane protein	NO	NO
Bd1098	-	putative regulatory protein	NO	NO		Bdt1012		conserved hypothetical protein	NO	NO
Bd1100	-	hypothetical protein	NO	NO		Bdt1013		conserved hypothetical protein	NO	NO
Bd1101	sun	putative sun protein	NO	NO		Bdt1014	futA	putative iron ABC transporter	NO	NO
Bd1102	-	hypothetical protein	NO	NO		Bdt1015	atoE	short-chain fatty acids transporter	NO	NO
Bd1103	-	hypothetical protein	NO	NO		Bdt1016		conserved hypothetical protein	NO	NO
Bd1104	-	hypothetical protein	NO	NO		Bdt1017	fliL	flagellar protein FliL	NO	NO
Bd1105	lgt	prolipoprotein diacylglyceryl transferase	NO	NO		Bdt1018		protease	NO	NO
Bd1106	-	hypothetical protein	NO	NO		Bdt1019		M16 family peptidase	NO	NO
Bd1107	hisS	hypothetical protein	NO	NO		Bdt1020		conserved hypothetical protein	NO	NO
Bd1108	-	hypothetical protein	NO	NO		Bdt1021	lysR	LysR family transcriptional regulator	NO	NO
Bd1110	-	hypothetical protein	NO	NO		Bdt1022	mcp	methyl-accepting chemotaxis protein	NO	NO
Bd1111	-	ABC-type antimicrobial peptide transporter, ATPase component	NO	NO		Bdt1023		conserved hypothetical protein	NO	NO
Bd1112	-	ABC-type antimicrobial peptide transporter, permease component	NO	NO		Bdt1024		conserved hypothetical protein	NO	NO
Bd1113	frpA	Iron-regulated protein frpA	NO	NO		Bdt1025		conserved hypothetical protein	NO	NO
Bd1114	-	hypothetical protein	NO	NO		Bdt1026		conserved hypothetical protein	NO	NO
Bd1115	-	hypothetical protein	NO	NO		Bdt1027		GTP cyclohydrolase II	NO	NO
Bd1116	cyaA	Adenylate cyclase	NO	NO		Bdt1028		conserved hypothetical protein	NO	NO
Bd1117	-	hypothetical protein	NO	NO		Bdt1029	nusB	transcription termination factor nusB	NO	NO
Bd1118	-	hypothetical protein	NO	NO		Bdt1030	nrdR	transcriptional regulator NrdR	NO	NO
Bd1119	greB	hypothetical protein	NO	NO		Bdt1031		conserved hypothetical protein	NO	NO
Bd1120	-	hypothetical protein	NO	NO		Bdt1032	sun	putative sun protein	NO	NO
Bd1121	-	esterase/lipase/thioesterase family protein	NO	NO		Bdt1033		conserved hypothetical protein	NO	NO
Bd1122	-	hypothetical protein	YES	NO		Bdt1034		conserved hypothetical protein	NO	NO
Bd1123	-	putative membrane-bound mannosyltransferase	NO	NO		Bdt1035		conserved hypothetical protein	NO	NO
Bd1124	mltE	putative soluble lytic transglycosylase	NO	NO		Bdt1036	lgt	prolipoprotein diacylglyceryl transferase	NO	NO
Bd1125	mltD	membrane-bound lytic murein transglycosylase D precursor	NO	NO		Bdt1037		Hypothetical protein	YES	YES
Bd1126	mcp	putative methyl-accepting chemotaxis protein	NO	NO		Bdt1038	LysR	LysR family regulatory protein	YES	NO
Bd1127	-	LysR-family regulatory protein	NO	NO		Bdt1039		Hypothetical protein	YES	YES
Bd1128	-	hypothetical protein	NO	NO		Bdt1040		conserved hypothetical protein	NO	NO
Bd1129	-	hypothetical protein	NO	NO		Bdt1041	hisS	histidyl-tRNA synthetase	NO	NO
Bd1130	yapH	putative YapH protein	NO	NO		Bdt1042		conserved hypothetical protein	NO	NO
Bd1131	ilvE	branched-chain amino acid aminotransferase	NO	NO		Bdt1043		conserved hypothetical protein	NO	NO
Bd1134	mrp	mrp protein	NO	NO		Bdt1044		peptide ABC transporter ATPase	NO	NO
Bd1136	-	hypothetical protein	NO	NO		Bdt1045		peptide ABC transporter permease	NO	NO
Bd1137	-	hypothetical protein	NO	NO		Bdt1046	frpA	Iron-regulated protein frpA	NO	NO
Bd1139	yhfA	hypothetical protein	NO	NO		Bdt1047		conserved hypothetical protein	NO	NO
Bd1140	-	hypothetical protein	NO	NO		Bdt1048		conserved hypothetical protein	NO	NO
Bd1141	-	hypothetical protein	NO	NO		Bdt1049	cyaA	adenylate cyclase	NO	NO
Bd1144	ybaN	hypothetical protein	NO	NO		Bdt1050		conserved hypothetical protein	NO	NO
Bd1145	acrD	acriflavin resistance protein	NO	NO		Bdt1051		conserved hypothetical protein	NO	NO
Bd1146	-	hypothetical protein	NO	NO		Bdt1052	greB	conserved hypothetical protein	NO	NO
Bd1147	glyS	glycyl-tRNA synthetase	NO	NO		Bdt1053		conserved hypothetical protein	NO	NO
Bd1148	-	hypothetical protein	NO	NO		Bdt1054		esterase/lipase/thioesterase family protein	NO	NO
Bd1149	-	hypothetical protein	YES	NO		Bdt1055		putative membrane-bound mannosyltransferase	NO	NO
Bd1150	ppdK	pyruvate phosphate dikinase	NO	NO		Bdt1056	mltE	putative soluble lytic transglycosylase	NO	NO
Bd1151	-	hypothetical protein	YES	YES		Bdt1057	mltD	membrane-bound lytic murein transglycosylase D precursor	NO	NO
Bd1152	pqiB	hypothetical protein	NO	NO		Bdt1058	mcp	putative methyl-accepting chemotaxis protein	NO	NO
Bd1153	pqiA	paraquat-inducible protein A	NO	NO		Bdt1059	LysR	LysR family regulatory protein	NO	NO
Bd1154	katA	hypothetical protein	NO	NO		Bdt1060		conserved hypothetical protein	NO	NO
Bd1155	ankB	ankyrin domain protein	NO	NO		Bdt1061		conserved hypothetical protein	NO	NO
Bd1156	-	hypothetical protein	NO	NO		Bdt1062	yapH	putative YapH protein	NO	NO
Bd1158	smc	chromosome segregation SMC protein	NO	NO		Bdt1063		putative protease	YES	YES
Bd1159	-	hypothetical protein	NO	NO		Bdt1064	ilvE	branched-chain amino acid aminotransferase	NO	NO
Bd1160	-	hypothetical protein	NO	NO		Bdt1065		Hypothetical protein	YES	YES
Bd1161	-	hypothetical protein	NO	NO		Bdt1066		Transglutaminase-like protein	YES	YES
Bd1162	-	hypothetical protein	NO	NO		Bdt1067		conserved hypothetical protein	YES	NO
Bd1163	-	transcriptional regulator	NO	NO		Bdt1068		putative cell wall surface anchor family protein	YES	NO
Bd1164	-	putative ribosomal protein N-acetyltransferase	NO	NO		Bdt1069	mcp	MCP, methyl-accepting chemotaxis protein	YES	NO
Bd1166	-	hypothetical protein	YES	NO		Bdt1070		conserved hypothetical protein	YES	NO
Bd1167	-	microtubule binding protein	NO	NO		Bdt1071		Hypothetical protein	YES	YES
Bd1168	-	hypothetical protein	NO	NO		Bdt1072		Hypothetical protein	YES	YES
Bd1169	-	large Ala/Glu-rich protein	NO	NO		Bdt1073		Hypothetical protein	YES	YES
Bd1170	-	hypothetical protein	YES	NO		Bdt1074		metallo-beta-lactamase family protein	YES	YES
Bd1171	-	hypothetical protein	YES	YES		Bdt1075		Hypothetical protein	YES	YES
Bd1172	-	hypothetical protein	NO	NO		Bdt1076		Hypothetical protein	YES	YES
Bd1173	ftsY	signal recognition particle-docking protein FtsY	NO	NO		Bdt1077	linC	2,5-dichloro-2,5-cyclohexadiene-1,4-diol dehydrogenase	NO	NO
Bd1174	-	hypothetical protein	NO	NO		Bdt1078		conserved hypothetical protein	YES	NO
Bd1175	-	nucleoside-diphosphate-sugar epimerase	NO	NO		Bdt1079		Conserved hypothetical protein	YES	YES
Bd1176	-	hypothetical protein	NO	NO		Bdt1080		putative gliding motility-associated lipoprotein GldK	YES	NO
Bd1177	-	hypothetical protein	NO	NO		Bdt1081		Hypothetical protein	YES	YES
Bd1179	-	hypothetical protein	NO	NO		Bdt1082		conserved hypothetical protein	YES	NO
Bd1180	-	hypothetical protein	NO	NO		Bdt1083		conserved hypothetical protein	YES	NO
Bd1181	ycbB	putative periplasmic protein YcbB	NO	NO		Bdt1084	linC	2,5-dichloro-2,5-cyclohexadiene-1,4-diol dehydrogenase	YES	NO
Bd1183	-	hypothetical protein	NO	NO		Bdt1085		Hypothetical protein	YES	YES
Bd1184	-	hypothetical protein	NO	NO		Bdt1086		Hypothetical protein	YES	YES
Bd1185	-	hypothetical protein	NO	NO		Bdt1087		Hypothetical protein	YES	YES
Bd1186	-	hypothetical protein	NO	NO		Bdt1088		Hypothetical protein	YES	YES
Bd1188	-	putative HD superfamily hydrolase	NO	NO		Bdt1089		putative exported protein	YES	YES
Bd1189	tyrS	tyrosyl-tRNA synthetase	NO	NO		Bdt1090		putative exported protein	YES	YES
Bd1190	-	hypothetical protein	NO	NO		Bdt1091		Hypothetical protein	YES	YES
Bd1192	-	putative hydrolase	NO	NO		Bdt1092		Hypothetical protein	YES	YES
Bd1193	sufA	Scaffold protein for iron-sulfur cluster assembly.	NO	NO		Bdt1093		Hypothetical protein	YES	YES
Bd1194	spl1	putative aminotransferase	NO	NO		Bdt1094		conserved hypothetical protein	YES	NO
Bd1195	-	hypothetical protein	NO	NO		Bdt1095		conserved hypothetical protein	YES	NO
Bd1196	nrdE	ribonucleotide-diphosphate reductase alpha subunit	NO	NO		Bdt1096		Hypothetical protein	YES	YES
Bd1198	rpsA	30S ribosomal protein S1	NO	NO		Bdt1097		Hypothetical protein	YES	YES
Bd1199	-	hypothetical protein	NO	NO		Bdt1098		Hypothetical protein	YES	YES
Bd1200	cinA	nucleotide-utilizing enzyme	NO	NO		Bdt1099		conserved hypothetical protein	YES	NO
Bd1201	-	isovaleryl-CoA dehydrogenase	NO	NO		Bdt1100		Hypothetical protein with homology to the C-terminal region of RNA polymerase, sigma-24 subunit, ECF subfamily	YES	YES
Bd1203	spoU	putative RNA methylase	NO	NO		Bdt1101	mcp	methyl-accepting chemotaxis protein	YES	NO
Bd1204	-	Protein-tyrosine phosphatase 2	NO	NO		Bdt1102	mcp	methyl-accepting chemotaxis protein	YES	NO
Bd1205	-	hypothetical protein	NO	NO		Bdt1103		Hypothetical protein	YES	YES
Bd1206	-	methyltransferase	NO	NO		Bdt1104		putative haloacid dehalogenase-like hydrolase family protein	YES	YES
Bd1207	lemA	probable lipoprotein	NO	NO		Bdt1105		Catalase-like heme-binding protein	YES	YES
Bd1208	-	hypothetical membrane spanning protein	NO	NO		Bdt1106		alpha/beta fold family hydrolase	YES	YES
Bd1209	-	hypothetical protein	NO	NO		Bdt1107		Hypothetical protein	YES	YES
Bd1210	-	hypothetical protein	YES	YES		Bdt1108		Hypothetical protein	YES	YES
Bd1211	ydeI	hypothetical protein	NO	NO		Bdt1109		conserved hypothetical protein	YES	NO
Bd1212	-	hypothetical protein	NO	NO		Bdt1110		conserved hypothetical protein	YES	NO
Bd1213	-	hypothetical protein	NO	NO		Bdt1111		Conserved hypothetical protein	YES	YES
Bd1214	-	hypothetical protein	NO	NO		Bdt1112		putative hydrolase	YES	YES
Bd1215	-	hypothetical protein	YES	NO		Bdt1113		Hypothetical protein	YES	YES
Bd1218	-	hypothetical protein	NO	NO		Bdt1114		Conserved hypothetical protein	YES	YES
Bd1219	-	hypothetical protein	NO	NO		Bdt1115		Hypothetical protein	YES	NO
Bd1220	-	hypothetical protein	NO	NO		Bdt1116	FixL	putative sensor protein fixL	YES	NO
Bd1221	dppD	ABC-type dipeptide transport system, ATPase component	NO	NO		Bdt1117		Hypothetical protein	YES	NO
Bd1223	glk	glucokinase	NO	NO		Bdt1118		conserved hypothetical protein	YES	NO
Bd1224	amy	alpha-amylase	NO	NO		Bdt1119		conserved hypothetical protein	YES	NO
Bd1225	malK	ABC-type maltose transport, ATP binding protein.	NO	NO		Bdt1120		alpha/beta hydrolase fold protein	YES	YES
Bd1226	malG	ABC-type Maltose/ Maltodextrin permease	NO	NO		Bdt1121		conserved hypothetical protein, steroid delta-isomerase-related	YES	YES
Bd1227	malF	maltose/maltodextrin transport permease homologue	NO	NO		Bdt1122		Hypothetical protein	YES	YES
Bd1228	amyX	pullulanase	NO	NO		Bdt1123		Hypothetical protein	YES	YES
Bd1230	lamB	maltoporin precursor	NO	NO		Bdt1124	mrp	mrp protein	NO	NO
Bd1231	-	hypothetical protein	NO	NO		Bdt1125		conserved hypothetical protein	NO	NO
Bd1232	-	putative pirin-related protein	NO	NO		Bdt1126		conserved hypothetical protein	NO	NO
Bd1233	amn	AMP nucleosidase	NO	NO		Bdt1127	yhfA	conserved hypothetical protein	NO	NO
Bd1234	-	hypothetical protein	NO	NO		Bdt1128		conserved hypothetical protein	NO	NO
Bd1235	-	hypothetical protein	NO	NO		Bdt1129		conserved hypothetical protein	NO	NO
Bd1236	-	probable DNA-binding stress protein	NO	NO		Bdt1130	ybaN	conserved hypothetical protein	NO	NO
Bd1237	-	probable amino-acid ABC transporter	NO	NO		Bdt1131	acrD	acriflavin resistance protein	NO	NO
Bd1238	-	hypothetical protein	NO	NO		Bdt1132		conserved hypothetical protein	NO	NO
Bd1239	ctpA	carboxy-terminal processing protease	NO	NO		Bdt1133	glyS	glycyl-tRNA synthetase	NO	NO
Bd1240	-	hypothetical protein	NO	NO		Bdt1134		conserved hypothetical protein	NO	NO
Bd1242	-	hypothetical protein	NO	NO		Bdt1135		conserved hypothetical protein	YES	NO
Bd1243	-	putative integral membrane protein	NO	NO		Bdt1136	ppdK	pyruvate phosphate dikinase	NO	NO
Bd1244	-	hypothetical protein	NO	NO		Bdt1137	pqiB	conserved hypothetical protein	NO	NO
Bd1247	-	hypothetical protein	NO	NO		Bdt1138	pqiA	paraquat-inducible protein A	NO	NO
Bd1248	-	hypothetical protein	YES	YES		Bdt1139	katA	conserved hypothetical protein	NO	NO
Bd1249	-	hypothetical protein	NO	NO		Bdt1140	ankB	ankyrin domain-containing protein	NO	NO
Bd1251	putA	1-pyrroline-5 carboxylate dehydrogenase	NO	NO		Bdt1141		conserved hypothetical protein	NO	NO
Bd1253	-	hypothetical protein	NO	NO		Bdt1142	smc	chromosome segregation SMC protein	NO	NO
Bd1254	-	probable phosphoglycerate mutase	NO	NO		Bdt1143		conserved hypothetical protein	NO	NO
Bd1255	-	heat-shock protein HSP33 homologue	NO	NO		Bdt1144		conserved hypothetical protein	NO	NO
Bd1256	-	hypothetical protein	YES	NO		Bdt1145		conserved hypothetical protein	NO	NO
Bd1257	-	hypothetical protein	NO	NO		Bdt1146		conserved hypothetical protein	NO	NO
Bd1258	-	hypothetical protein	NO	NO		Bdt1147		transcriptional regulator	NO	NO
Bd1259	-	hypothetical protein	NO	NO		Bdt1148		putative ribosomal protein N-acetyltransferase	NO	NO
Bd1260	-	hypothetical protein	NO	NO		Bdt1149		microtubule binding protein	NO	NO
Bd1261	-	hypothetical protein	NO	NO		Bdt1150		conserved hypothetical protein	NO	NO
Bd1262	-	hypothetical protein	NO	NO		Bdt1151		large Ala/Glu-rich protein	NO	NO
Bd1264	leuB	3-isopropylmalate dehydrogenase	NO	NO		Bdt1152	ftsY	signal recognition particle-docking protein FtsY	NO	NO
Bd1265	-	metallo proteinase related protein	NO	NO		Bdt1153		conserved hypothetical protein	NO	NO
Bd1266	-	hypothetical protein	NO	NO		Bdt1154		nucleoside-diphosphate-sugar epimerase	NO	NO
Bd1267	-	hypothetical protein	NO	NO		Bdt1155		conserved hypothetical protein	NO	NO
Bd1268	-	hypothetical protein	NO	NO		Bdt1156		Hypothetical protein	YES	NO
Bd1269	-	hypothetical protein	NO	NO		Bdt1157		conserved hypothetical protein	NO	NO
Bd1270	-	hypothetical protein	NO	NO		Bdt1158		conserved hypothetical protein	NO	NO
Bd1271	-	putative periplasmic protease	NO	NO		Bdt1159		conserved hypothetical protein	NO	NO
Bd1272	-	hypothetical protein	NO	NO		Bdt1160	ycbB	putative periplasmic protein YcbB	NO	NO
Bd1273	-	hypothetical protein	YES	YES		Bdt1161		conserved hypothetical protein	NO	NO
Bd1274	-	hypothetical protein	NO	NO		Bdt1162		conserved hypothetical protein	NO	NO
Bd1275	-	hypothetical protein	NO	NO		Bdt1163		conserved hypothetical protein	NO	NO
Bd1276	-	Transglycosylase associated protein	NO	NO		Bdt1164		conserved hypothetical protein	NO	NO
Bd1277	mutS	DNA mismatch repair protein	NO	NO		Bdt1165		HD superfamily hydrolase	NO	NO
Bd1278	-	Carbon-nitrogen hydrolase: apolipoprotein N-acyltransferase	NO	NO		Bdt1166	tyrS	tyrosyl-tRNA synthetase	NO	NO
Bd1279	-	hypothetical protein	NO	NO		Bdt1167		conserved hypothetical protein	NO	NO
Bd1280	-	hypothetical protein	YES	YES		Bdt1168		putative hydrolase	NO	NO
Bd1281	-	hypothetical protein	NO	NO		Bdt1169	mcp	MCP, methyl-accepting chemotaxis protein	YES	NO
Bd1282	-	hypothetical protein	NO	NO		Bdt1170	sufA	scaffold protein for iron-sulfur cluster assembly	NO	NO
Bd1283	-	Serine protease/subtilase	NO	NO		Bdt1171	spl1	putative aminotransferase	NO	NO
Bd1284	-	hypothetical protein	NO	NO		Bdt1172		conserved hypothetical protein	NO	NO
Bd1285	-	soluble lytic murein transglycosylase	NO	NO		Bdt1173	nrdE	ribonucleotide-diphosphate reductase alpha subunit	NO	NO
Bd1287	htpX	heat shock protein HtpX	NO	NO		Bdt1174		Hypothetical protein	YES	NO
Bd1288	clpA	ATP-dependent Clp protease subunit	NO	NO		Bdt1175	rpsA	30S ribosomal protein S1	NO	NO
Bd1289	-	hypothetical protein	YES	NO		Bdt1176		conserved hypothetical protein	NO	NO
Bd1290	pilA	fimbrial protein pilA	NO	NO		Bdt1177	cinA	nucleotide-utilizing enzyme	NO	NO
Bd1291	-	hypothetical protein	NO	NO		Bdt1178		isovaleryl-CoA dehydrogenase	NO	NO
Bd1292	-	hypothetical protein	NO	NO		Bdt1179	spoU	putative RNA methylase	NO	NO
Bd1293	-	hypothetical protein	YES	NO		Bdt1180		protein-tyrosine phosphatase 2	NO	NO
Bd1294	-	hypothetical protein	NO	NO		Bdt1181		conserved hypothetical protein	NO	NO
Bd1295	-	hypothetical protein	YES	NO		Bdt1182		methyltransferase	NO	NO
Bd1296	dnaJ	DnaJ protein	NO	NO		Bdt1183	lemA	lipoprotein	NO	NO
Bd1297	-	hypothetical protein	YES	NO		Bdt1184		conserved hypothetical protein	NO	NO
Bd1298	dnaK	Chaperone protein dnaK	NO	NO		Bdt1185		conserved hypothetical protein	NO	NO
Bd1300	-	hypothetical protein	YES	YES		Bdt1187		Hypothetical protein	YES	YES
Bd1301	-	metallo-beta-lactamase superfamily protein	NO	NO		Bdt1188		Hypothetical protein	YES	YES
Bd1302	-	putative molybdopterin biosynthesis protein	YES	YES		Bdt1189		Conserved hypothetical protein, putative nuclease	YES	YES
Bd1303	-	hypothetical protein	NO	NO		Bdt1190		Hypothetical protein	YES	YES
Bd1304	-	hypothetical protein	NO	NO		Bdt1191		Hypothetical protein	YES	YES
Bd1305	-	putative permease	YES	YES		Bdt1192	xerD	integrase/recombinase XerD	YES	NO
Bd1306	acs	acetyl coenzyme A synthetase	NO	NO		Bdt1193		integrase/recombinase XerD	YES	NO
Bd1307	-	hypothetical protein	NO	NO		Bdt1194		insertion element IS2 transposase InsD	YES	YES
Bd1309	nifR	Nitrogen regulation protein nifR3	NO	NO		Bdt1195		Hypothetical protein	YES	YES
Bd1310	grxC	glutaredoxin	NO	NO		Bdt1196		Conserved hypothetical protein	YES	YES
Bd1311	-	methyltransferase-related protein	NO	NO		Bdt1197		Bacteriophage P4 integrase	YES	YES
Bd1312	-	hypothetical protein	NO	NO		Bdt1198	LysR	LysR family transcriptional regulator	YES	NO
Bd1313	-	hypothetical protein	NO	NO		Bdt1199	ydeA	sugar efflux transporter	YES	NO
Bd1314	-	Dihydrouridine synthase family protein	NO	NO		Bdt1200		Hypothetical protein	YES	YES
Bd1315	-	hypothetical protein	NO	NO		Bdt1201		conserved hypothetical protein	YES	NO
Bd1316	-	hypothetical protein	NO	NO		Bdt1202		Conserved hypothetical protein	YES	YES
Bd1317	-	oxidoreductase	NO	NO		Bdt1203		conserved hypothetical protein	NO	NO
Bd1318	fumC	fumarate hydratase	NO	NO		Bdt1204	ydeI	conserved hypothetical protein	NO	NO
Bd1319	-	hypothetical protein	NO	NO		Bdt1205		conserved hypothetical protein	NO	NO
Bd1320	-	hypothetical protein	NO	NO		Bdt1206		Hypothetical protein	YES	NO
Bd1321	pcrA	ATP-dependent DNA helicase	NO	NO		Bdt1207		conserved hypothetical protein	YES	NO
Bd1322	-	putative sensory protein	NO	NO		Bdt1208		conserved hypothetical protein	NO	NO
Bd1323	-	Pseudouridine synthase Rlu family protein	NO	NO		Bdt1209		conserved hypothetical protein	NO	NO
Bd1324	-	hypothetical protein	NO	NO		Bdt1210		conserved hypothetical protein	NO	NO
Bd1325	-	hypothetical protein	NO	NO		Bdt1211	dppD	ABC-type dipeptide transport system, ATPase component	NO	NO
Bd1326	parA	chromosome partitioning protein parA	NO	NO		Bdt1212	glk	glucokinase	NO	NO
Bd1327	-	hypothetical protein	NO	NO		Bdt1213	amy	alpha-amylase	NO	NO
Bd1328	bolA	BolA-like protein	NO	NO		Bdt1214	malK	ABC-type maltose transport, ATP binding protein.	NO	NO
Bd1329	-	hypothetical protein	YES	YES		Bdt1215	malG	maltose/maltodextrin ABC transporter permease	NO	NO
Bd1330	-	hypothetical protein	NO	NO		Bdt1216	malF	maltose/maltodextrin transport permease homologue	NO	NO
Bd1332	-	ABC transporter, ATP-binding protein	NO	NO		Bdt1217	amyX	pullulanase	NO	NO
Bd1333	-	hypothetical protein	NO	NO		Bdt1218	lamB	maltoporin precursor	NO	NO
Bd1334	-	cell wall surface anchor family protein	NO	NO		Bdt1219		conserved hypothetical protein	NO	NO
Bd1335	-	histidine kinase	NO	NO		Bdt1220		putative pirin-related protein	NO	NO
Bd1336	-	hypothetical protein	NO	NO		Bdt1221	amn	AMP nucleosidase	NO	NO
Bd1337	-	hypothetical protein	NO	NO		Bdt1222		conserved hypothetical protein	NO	NO
Bd1338	map	hypothetical protein	NO	NO		Bdt1223		conserved hypothetical protein	NO	NO
Bd1339	ahcY	S-adenosyl-L-homocysteine hydrolase	NO	NO		Bdt1224		DNA-binding stress protein	NO	NO
Bd1340	-	putative methyl accepting chemotaxis protein	NO	NO		Bdt1225		amino-acid ABC transporter	NO	NO
Bd1341	-	putative disulphide-isomerase	NO	NO		Bdt1226		Hypothetical protein	YES	NO
Bd1342	-	putative DNA alkylation repair enzyme	NO	NO		Bdt1227		conserved hypothetical protein	NO	NO
Bd1343	-	hypothetical protein	NO	NO		Bdt1228	ctpA	carboxy-terminal processing protease	NO	NO
Bd1344	-	hypothetical protein	YES	NO		Bdt1229		conserved hypothetical protein	NO	NO
Bd1346	-	oligoribonuclease	NO	NO		Bdt1230		conserved hypothetical protein	NO	NO
Bd1347	-	putative response regulatory protein	NO	NO		Bdt1231		putative integral membrane protein	NO	NO
Bd1348	-	putative cation-transporting ATPase	NO	NO		Bdt1232		conserved hypothetical protein	NO	NO
Bd1349	-	putative amino acid ABC transporter	NO	NO		Bdt1233		conserved hypothetical protein	NO	NO
Bd1350	-	hypothetical protein	YES	YES		Bdt1234		conserved hypothetical protein	NO	NO
Bd1351	-	hypothetical protein	NO	NO		Bdt1235	putA	1-pyrroline-5 carboxylate dehydrogenase	NO	NO
Bd1352	-	hypothetical protein	NO	NO		Bdt1236		conserved hypothetical protein	NO	NO
Bd1353	-	short chain dehydrogenase	YES	YES		Bdt1237		phosphoglycerate mutase	NO	NO
Bd1354	-	hypothetical protein	YES	YES		Bdt1238		heat-shock protein HSP33 homologue	NO	NO
Bd1355	-	hypothetical protein	YES	YES		Bdt1239		Hypothetical protein	YES	YES
Bd1356	-	hypothetical protein	NO	NO		Bdt1240		conserved hypothetical protein	NO	NO
Bd1357	-	hypothetical protein	NO	NO		Bdt1241		conserved hypothetical protein	NO	NO
Bd1358	-	putative peptidoglycan-binding protein	NO	NO		Bdt1242		conserved hypothetical protein	NO	NO
Bd1359	-	hypothetical protein	NO	NO		Bdt1243		conserved hypothetical protein	NO	NO
Bd1360	-	putative membrane associated lipoprotein	NO	NO		Bdt1244		conserved hypothetical protein	NO	NO
Bd1361	-	hypothetical protein	YES	YES		Bdt1245		conserved hypothetical protein	NO	NO
Bd1362	-	hypothetical protein	YES	YES		Bdt1246	leuB	3-isopropylmalate dehydrogenase	NO	NO
Bd1363	-	hypothetical protein	NO	NO		Bdt1247		Hypothetical protein	YES	NO
Bd1364	ydeA	sugar efflux transporter	NO	NO		Bdt1248		metallo proteinase related protein	NO	NO
Bd1365	-	methionine sulfoxide reductase B	NO	NO		Bdt1249		conserved hypothetical protein	NO	NO
Bd1366	-	hypothetical protein	YES	YES		Bdt1250		conserved hypothetical protein	NO	NO
Bd1367	-	hypothetical protein	NO	NO		Bdt1251		conserved hypothetical protein	NO	NO
Bd1368	-	hypothetical protein	YES	YES		Bdt1252		conserved hypothetical protein	NO	NO
Bd1369	-	hypothetical protein	NO	NO		Bdt1253		conserved hypothetical protein	NO	NO
Bd1370	-	RNA helicase	NO	NO		Bdt1254		putative periplasmic protease	NO	NO
Bd1371	glnS	glutaminyl-tRNA synthetase	NO	NO		Bdt1255		conserved hypothetical protein	NO	NO
Bd1372	pepP	aminopeptidase P	NO	NO		Bdt1256		conserved hypothetical protein	NO	NO
Bd1373	-	hypothetical protein	NO	NO		Bdt1257		conserved hypothetical protein	NO	NO
Bd1374	-	hypothetical protein	YES	NO		Bdt1258		transglycosylase associated protein	NO	NO
Bd1375	-	hypothetical protein	NO	NO		Bdt1259	mutS	DNA mismatch repair protein	NO	NO
Bd1376	-	putative ribose ABC transporter	NO	NO		Bdt1260		carbon-nitrogen hydrolase: apolipoprotein N-acyltransferase	NO	NO
Bd1377	-	hypothetical protein	NO	NO		Bdt1261		conserved hypothetical protein	NO	NO
Bd1378	-	hypothetical protein	NO	NO		Bdt1262		conserved hypothetical protein	NO	NO
Bd1379	-	hypothetical protein	NO	NO		Bdt1263		conserved hypothetical protein	NO	NO
Bd1380	-	hypothetical protein	NO	NO		Bdt1264		Serine protease/subtilase	NO	NO
Bd1381	-	two-component hybrid sensor and regulator	NO	NO		Bdt1265		conserved hypothetical protein	NO	NO
Bd1382	-	two-component hybrid sensor and regulator	NO	NO		Bdt1266		soluble lytic murein transglycosylase	NO	NO
Bd1383	-	Pseudouridine synthase Rlu family protein	NO	NO		Bdt1267	htpX	heat shock protein HtpX	NO	NO
Bd1384	-	hypothetical protein	NO	NO		Bdt1268	clpA	ATP-dependent Clp protease subunit	NO	NO
Bd1385	glpQ	putative phosphodiesterase	NO	NO		Bdt1269	pilA	fimbrial protein pilA	NO	NO
Bd1386	-	Cys/Met metabolism lyase (PLP-dependent)	NO	NO		Bdt1270		conserved hypothetical protein	NO	NO
Bd1387	-	hypothetical protein	NO	NO		Bdt1271		Hypothetical protein	YES	YES
Bd1389	-	hypothetical protein	NO	NO		Bdt1272		Hypothetical protein	YES	YES
Bd1390	prnA	tryptophan halogenase	NO	NO		Bdt1273		insertion element IS2 transposase InsD	YES	YES
Bd1391	-	putative trypsin	NO	NO		Bdt1274		conserved hypothetical protein	NO	NO
Bd1392	-	TonB-dependent siderophore receptor, putative	NO	NO		Bdt1275		Conserved hypothetical protein	YES	YES
Bd1393	-	hypothetical protein	NO	NO		Bdt1276		Hypothetical protein	YES	YES
Bd1394	dbpA	ATP-dependent RNA helicase	NO	NO		Bdt1277	dnaJ	DnaJ protein	NO	NO
Bd1395	-	nucleic acid binding protein	NO	NO		Bdt1278	dnaK	chaperone protein dnaK	NO	NO
Bd1396	-	hypothetical protein	YES	NO		Bdt1279		metallo-beta-lactamase superfamily protein	NO	NO
Bd1397	rbpA	putative RNA-binding protein	NO	NO		Bdt1280		conserved hypothetical protein	NO	NO
Bd1398	-	putative transmembrane protein	NO	NO		Bdt1281		conserved hypothetical protein	NO	NO
Bd1399	-	hypothetical protein	NO	NO		Bdt1282	acs	acetyl coenzyme A synthetase	NO	NO
Bd1400	-	hypothetical protein	NO	NO		Bdt1283		conserved hypothetical protein	NO	NO
Bd1401	sodC	superoxide dismutase	NO	NO		Bdt1284	nifR	nitrogen regulation protein nifR3	NO	NO
Bd1402	-	hypothetical protein	NO	NO		Bdt1285		Hypothetical protein	YES	YES
Bd1403	-	putative glyoxalase	NO	NO		Bdt1286	grxC	glutaredoxin	NO	NO
Bd1404	-	hypothetical protein	NO	NO		Bdt1287		methyltransferase-related protein	NO	NO
Bd1405	-	hypothetical protein	NO	NO		Bdt1288		conserved hypothetical protein	NO	NO
Bd1407	-	hypothetical protein	YES	NO		Bdt1289		conserved hypothetical protein	NO	NO
Bd1408	-	outer membrane protein	NO	NO		Bdt1290		dihydrouridine synthase family protein	NO	NO
Bd1409	-	hypothetical protein	NO	NO		Bdt1291		conserved hypothetical protein	NO	NO
Bd1410	-	putative Ni,Fe-hydrogenase I cytochrome b subunit	NO	NO		Bdt1292		conserved hypothetical protein	NO	NO
Bd1411	-	hypothetical protein	NO	NO		Bdt1293		oxidoreductase	NO	NO
Bd1412	deaD	ATP-dependent RNA helicase	NO	NO		Bdt1294	fumC	fumarate hydratase	NO	NO
Bd1413	-	hypothetical protein	NO	NO		Bdt1295		conserved hypothetical protein	NO	NO
Bd1414	-	ABC transporter, ATP-binding protein	NO	NO		Bdt1296		conserved hypothetical protein	NO	NO
Bd1415	-	putative Lysophospholipase	NO	NO		Bdt1297	pcrA	ATP-dependent DNA helicase	NO	NO
Bd1416	-	hypothetical protein	YES	NO		Bdt1298		putative sensory protein	NO	NO
Bd1418	potD	hypothetical protein	NO	NO		Bdt1299		pseudouridine synthase Rlu family protein	NO	NO
Bd1419	-	Spermidine/putrescine transport ATP-binding protein potA	NO	NO		Bdt1300		conserved hypothetical protein	NO	NO
Bd1420	potB	spermidine/putrescine transport system permease protein	NO	NO		Bdt1301		conserved hypothetical protein	NO	NO
Bd1421	potC	spermidine/putrescine transport system permease protein	NO	NO		Bdt1302	parA	chromosome partitioning protein parA	NO	NO
Bd1422	-	MDR-type permease	NO	NO		Bdt1303		conserved hypothetical protein	NO	NO
Bd1423	ftsJ	cell division protein FtsJ	NO	NO		Bdt1304	bolA	BolA-like protein	NO	NO
Bd1424	rluA	putative pseudouridine synthase	NO	NO		Bdt1305		Hypothetical protein	YES	NO
Bd1425	-	transcriptional regulator	NO	NO		Bdt1306		conserved hypothetical protein	NO	NO
Bd1426	-	putative hydrolase	NO	NO		Bdt1307		Hypothetical protein	YES	NO
Bd1427	-	putative cysteine protease	NO	NO		Bdt1308		putative ABC transporter ATP-binding protein	NO	NO
Bd1428	-	hypothetical protein	YES	NO		Bdt1309		conserved hypothetical protein	NO	NO
Bd1429	-	putative amino acid ABC transporter	NO	NO		Bdt1310		cell wall surface anchor family protein	NO	NO
Bd1430	-	hypothetical protein	NO	NO		Bdt1311		histidine kinase	NO	NO
Bd1431	-	putative nuclease	NO	NO		Bdt1312		conserved hypothetical protein	NO	NO
Bd1432	-	Serine protease, subtilase family	NO	NO		Bdt1313		conserved hypothetical protein	NO	NO
Bd1433	-	hypothetical protein	YES	NO		Bdt1314	map	conserved hypothetical protein	NO	NO
Bd1434	-	GGDEF domain protein	NO	NO		Bdt1315	ahcY	S-adenosyl-L-homocysteine hydrolase	NO	NO
Bd1435	-	putative NAD(FAD)-dependent dehydrogenase	NO	NO		Bdt1316	mcp	putative methyl accepting chemotaxis protein	NO	NO
Bd1436	-	osmotically inducible protein	NO	NO		Bdt1317		putative disulphide-isomerase	NO	NO
Bd1437	-	membrane protein	NO	NO		Bdt1318		putative DNA alkylation repair enzyme	NO	NO
Bd1438	-	hypothetical protein	YES	NO		Bdt1319		conserved hypothetical protein	NO	NO
Bd1439	-	hypothetical protein	YES	NO		Bdt1320		oligoribonuclease	NO	NO
Bd1440	-	hypothetical protein	NO	NO		Bdt1321		putative response regulatory protein	NO	NO
Bd1441	-	hypothetical protein	YES	NO		Bdt1322		putative cation-transporting ATPase	NO	NO
Bd1442	-	hypothetical protein	NO	NO		Bdt1324		Hypothetical protein	YES	NO
Bd1443	-	hypothetical protein	NO	NO		Bdt1325		putative amino acid ABC transporter	NO	NO
Bd1444	-	Serine protease, subtilase family	NO	NO		Bdt1326		conserved hypothetical protein	NO	NO
Bd1447	-	hypothetical protein	NO	NO		Bdt1327		conserved hypothetical protein	NO	NO
Bd1448	-	hypothetical protein	NO	NO		Bdt1328		Hypothetical protein	YES	YES
Bd1449	-	cell wall surface anchor family protein	NO	NO		Bdt1329		acetyl-CoA hydrolase/transferase family protein	NO	NO
Bd1451	-	transcriptional regulator, MarR family	YES	YES		Bdt1330		Hypothetical protein	YES	YES
Bd1452	-	putative Phenylacetic acid degradation protein PAAI	YES	YES		Bdt1331		Hypothetical protein	YES	YES
Bd1453	oxyR	transcriptional regulator, LysR family	NO	NO		Bdt1332		conserved hypothetical protein	NO	NO
Bd1454	pvcA	pyoverdine biosynthesis protein PvcA	NO	NO		Bdt1333		conserved hypothetical protein	NO	NO
Bd1455	pvcB	pyoverdine biosynthesis protein PvcB	NO	NO		Bdt1334		putative peptidoglycan-binding protein	NO	NO
Bd1456	-	hypothetical protein	NO	NO		Bdt1335		conserved hypothetical protein	NO	NO
Bd1457	-	hypothetical protein	NO	NO		Bdt1336		putative membrane associated lipoprotein	NO	NO
Bd1458	-	hypothetical protein	YES	YES		Bdt1337		Hypothetical protein	YES	YES
Bd1459	-	hypothetical protein	YES	YES		Bdt1338		conserved hypothetical protein	NO	NO
Bd1460	purA	adenylosuccinate synthetase	NO	NO		Bdt1339	ydeA	sugar efflux transporter	NO	NO
Bd1461	serA	phosphoglycerate dehydrogenase	NO	NO		Bdt1340		serine protease	YES	NO
Bd1462	aspC	Aspartate aminotransferase, putative	NO	NO		Bdt1341		Hypothetical protein	YES	YES
Bd1463	-	hypothetical protein	NO	NO		Bdt1342		methionine sulfoxide reductase B	NO	NO
Bd1464	-	DNA polymerase III, delta subunit	NO	NO		Bdt1343		Conserved hypothetical protein	YES	YES
Bd1465	-	hypothetical protein	YES	NO		Bdt1344		putative DNA helicase	YES	YES
Bd1466	-	hypothetical protein	NO	NO		Bdt1345		conserved hypothetical protein	NO	NO
Bd1467	-	30S ribosomal protein S20	NO	NO		Bdt1346		conserved hypothetical protein	NO	NO
Bd1468	mviN	putative virulence factor	NO	NO		Bdt1347		L-aminopeptidase/D-esterase	YES	YES
Bd1469	tsr	methyl accepting chemotaxis protein	NO	NO		Bdt1348		adhesin-like protein	YES	YES
Bd1470	tsr	methyl accepting chemotaxis protein	NO	NO		Bdt1349		RNA helicase	NO	NO
Bd1473	-	hypothetical protein	NO	NO		Bdt1350	glnS	glutaminyl-tRNA synthetase	NO	NO
Bd1474	-	hypothetical protein	NO	NO		Bdt1351	pepP	aminopeptidase P	NO	NO
Bd1475	-	hypothetical protein	NO	NO		Bdt1352		cell wall surface anchor family protein	YES	NO
Bd1476	-	hypothetical protein	NO	NO		Bdt1353		conserved hypothetical protein	NO	NO
Bd1477	-	hypothetical protein	YES	NO		Bdt1354		Conserved hypothetical protein	YES	NO
Bd1478	agmU	adventurous gliding motility protein U	NO	NO		Bdt1355		conserved hypothetical protein	NO	NO
Bd1479	aglS	Adventurous gliding motility protein S	NO	NO		Bdt1356		putative ribose ABC transporter	NO	NO
Bd1480	-	TolR-like protein, putative	NO	NO		Bdt1357		conserved hypothetical protein	NO	NO
Bd1481	aglR	Adventurous gliding motility protein R	NO	NO		Bdt1358		conserved hypothetical protein	NO	NO
Bd1482	-	hypothetical protein	NO	NO		Bdt1359		conserved hypothetical protein	NO	NO
Bd1483	-	hypothetical protein	NO	NO		Bdt1360		conserved hypothetical protein	NO	NO
Bd1485	-	Tetrapyrrole methylase family protein/MazG family protein	NO	NO		Bdt1361		two-component hybrid sensor and regulator	NO	NO
Bd1486	-	Membrane protein containing HD superfamily hydrolase domain	NO	NO		Bdt1362		two-component hybrid sensor and regulator	NO	NO
Bd1487	-	metal-dependent hydrolase, putative	NO	NO		Bdt1363		pseudouridine synthase Rlu family protein	NO	NO
Bd1489	prfB	hypothetical protein	NO	NO		Bdt1364		conserved hypothetical protein	NO	NO
Bd1490	lolC	Lipoprotein releasing system transmembrane protein	NO	NO		Bdt1365	glpQ	putative phosphodiesterase	NO	NO
Bd1491	lolD	ABC-type transport, ATP-binding protein	NO	NO		Bdt1366		Cys/Met metabolism lyase (PLP-dependent)	NO	NO
Bd1493	-	hypothetical protein	NO	NO		Bdt1367		conserved hypothetical protein	NO	NO
Bd1494	ompH	hypothetical protein	NO	NO		Bdt1368		Hypothetical protein	YES	NO
Bd1495	lpxA	UDP-N-acetylglucosamine acyltransferase	NO	NO		Bdt1369		conserved hypothetical protein	NO	NO
Bd1496	-	oxidoreductase family protein	NO	NO		Bdt1370	prnA	tryptophan halogenase	NO	NO
Bd1498	lpxB	lipid A disaccharide synthase	NO	NO		Bdt1371		Hypothetical protein	YES	YES
Bd1499	lpxK	tetraacyldisaccharide 4'-kinase	NO	NO		Bdt1372		Hypothetical protein	YES	YES
Bd1500	msbB	lipid A biosynthesis lauroyl acyltransferase	NO	NO		Bdt1373		Hypothetical protein	YES	YES
Bd1501	-	hypothetical protein	NO	NO		Bdt1374		putative trypsin	NO	NO
Bd1502	-	putative cAMP-dependent protein kinase	NO	NO		Bdt1375		TonB-dependent siderophore receptor, putative	NO	NO
Bd1503	-	putative heptosyltransferase	NO	NO		Bdt1376		conserved hypothetical protein	NO	NO
Bd1504	rfaF	ADP-heptose:LPS heptosyltransferase II	NO	NO		Bdt1377	dbpA	ATP-dependent RNA helicase DbpA	NO	NO
Bd1505	atoC	Acetoacetate metabolism regulatory protein atoC	NO	NO		Bdt1378		nucleic acid binding protein	NO	NO
Bd1506	-	Sensory transduction histidine kinase	NO	NO		Bdt1379	rbpA	putative RNA-binding protein	NO	NO
Bd1507	ribC	riboflavin kinase / FAD synthase ribC	NO	NO		Bdt1380		putative transmembrane protein	NO	NO
Bd1508	aroE	hypothetical protein	NO	NO		Bdt1381		conserved hypothetical protein	NO	NO
Bd1509	pilB	type IV pilus biogenesis protein PilB	NO	NO		Bdt1382		conserved hypothetical protein	NO	NO
Bd1510	pilT	pilT; twitching motility protein PilT	NO	NO		Bdt1383	sodC	superoxide dismutase	NO	NO
Bd1511	pilC	pilC; bacterial type II secretion system protein	NO	NO		Bdt1384		conserved hypothetical protein	NO	NO
Bd1512	pilS	pilS sensor protein	NO	NO		Bdt1385		putative glyoxalase	NO	NO
Bd1513	pilR	regulator protein pilR	NO	NO		Bdt1386		conserved hypothetical protein	NO	NO
Bd1514	bfr	bacterioferritin	NO	NO		Bdt1387		conserved hypothetical protein	NO	NO
Bd1515	-	hypothetical protein	NO	NO		Bdt1388		conserved hypothetical protein	YES	NO
Bd1516	-	Phospholipase D family protein	NO	NO		Bdt1389		outer membrane protein	NO	NO
Bd1517	-	hypothetical protein	NO	NO		Bdt1390		conserved hypothetical protein	NO	NO
Bd1518	-	aminopeptidase	NO	NO		Bdt1391		putative Ni,Fe-hydrogenase I cytochrome b subunit	NO	NO
Bd1519	-	Pseudouridine synthase Rlu family protein	NO	NO		Bdt1392		conserved hypothetical protein	YES	NO
Bd1520	-	hypothetical protein	NO	NO		Bdt1393		Conserved hypothetical protein	YES	NO
Bd1521	-	intracellular protease/amidase, putative	NO	NO		Bdt1394		conserved hypothetical protein	NO	NO
Bd1522	-	transcription regulator NtrC family	NO	NO		Bdt1395	deaD	ATP-dependent RNA helicase	NO	NO
Bd1523	-	hypothetical protein	NO	NO		Bdt1396		conserved hypothetical protein	NO	NO
Bd1524	-	hypothetical protein	NO	NO		Bdt1397		ABC transporter, ATP-binding protein	NO	NO
Bd1525	ppx	hypothetical protein	NO	NO		Bdt1398		putative lysophospholipase	NO	NO
Bd1526	-	hypothetical protein	NO	NO		Bdt1399		Hypothetical protein	YES	NO
Bd1527	-	hypothetical protein	NO	NO		Bdt1400		Conserved hypothetical protein	YES	NO
Bd1528	-	hypothetical protein	YES	NO		Bdt1401	potD	conserved hypothetical protein	NO	NO
Bd1529	-	ABC transporter ATP-binding protein	NO	NO		Bdt1402		spermidine/putrescine ABC transporter ATP-binding protein	NO	NO
Bd1530	udk	uridine kinase	NO	NO		Bdt1403	potB	spermidine/putrescine transport system permease protein	NO	NO
Bd1531	upp	hypothetical protein	NO	NO		Bdt1404	potC	spermidine/putrescine transport system permease protein	NO	NO
Bd1532	-	hypothetical protein	NO	NO		Bdt1405		MDR-type permease	NO	NO
Bd1533	-	GTP cyclohydrolase	NO	NO		Bdt1406	ftsJ	cell division protein FtsJ	NO	NO
Bd1534	mmsA	Methylmalonate-semialdehyde dehydrogenase	NO	NO		Bdt1407	rluA	putative pseudouridine synthase	NO	NO
Bd1535	-	two-component hybrid sensor and regulator	NO	NO		Bdt1408		transcriptional regulator	NO	NO
Bd1536	-	hypothetical protein	NO	NO		Bdt1409		putative hydrolase	NO	NO
Bd1537	-	hypothetical protein	NO	NO		Bdt1410		putative cysteine protease	NO	NO
Bd1538	-	hypothetical protein	NO	NO		Bdt1411		putative amino acid ABC transporter	NO	NO
Bd1539	-	hypothetical protein	NO	NO		Bdt1412		conserved hypothetical protein	NO	NO
Bd1540	-	hypothetical protein	NO	NO		Bdt1413		putative nuclease	NO	NO
Bd1541	-	putative protease	NO	NO		Bdt1414		serine protease	NO	NO
Bd1542	-	hypothetical protein	NO	NO		Bdt1415		Conserved hypothetical protein	YES	NO
Bd1543	-	hypothetical protein	NO	NO		Bdt1416		GGDEF domain-containing protein	NO	NO
Bd1544	-	putative peptide N-acetyltransferase	NO	NO		Bdt1417		putative NAD(FAD)-dependent dehydrogenase	NO	NO
Bd1545	-	hypothetical protein	NO	NO		Bdt1418		osmotically inducible protein	NO	NO
Bd1546	nusA	transcription elongation factor NusA	NO	NO		Bdt1419		membrane protein	NO	NO
Bd1547	infB	translation initiation factor IF-2	NO	NO		Bdt1420		Conserved hypothetical protein	YES	NO
Bd1548	-	hypothetical protein	NO	NO		Bdt1421		conserved hypothetical protein	NO	NO
Bd1549	truB	tRNA pseudouridine synthase B	NO	NO		Bdt1422		Hypothetical protein	YES	YES
Bd1550	rpsO	30S ribosomal protein S15	NO	NO		Bdt1423		conserved hypothetical protein	NO	NO
Bd1551	pnp	polyribonucleotide nucleotidyltransferase	NO	NO		Bdt1424		Hypothetical protein	YES	YES
Bd1552	pepR	probable zinc proteinase	NO	NO		Bdt1425		conserved hypothetical protein	NO	NO
Bd1553	dut	deoxyuridine 5'-triphosphate nucleotidohydrolase	NO	NO		Bdt1426		serine protease	NO	NO
Bd1554	-	hypothetical protein	NO	NO		Bdt1427		Hypothetical protein	YES	YES
Bd1555	-	hypothetical protein	NO	NO		Bdt1428		Hypothetical protein	YES	YES
Bd1556	-	hypothetical protein	NO	NO		Bdt1429		multiple antibiotic resistance (MarC)-like protein	YES	YES
Bd1557	-	putative outer membrane protein	NO	NO		Bdt1430		conserved hypothetical protein	NO	NO
Bd1558	-	hypothetical protein	NO	NO		Bdt1431		conserved hypothetical protein	NO	NO
Bd1559	-	hypothetical protein	NO	NO		Bdt1432		cell wall surface anchor family protein	NO	NO
Bd1561	-	putative glycosyl transferase	NO	NO		Bdt1433		acid phosphatase	YES	YES
Bd1562	-	hypothetical protein	NO	NO		Bdt1434		Arylsulfatase	YES	YES
Bd1563	-	hypothetical protein	NO	NO		Bdt1435		putative gliding motility-associated lipoprotein GldK	YES	NO
Bd1564	mutL	DNA mismatch repair protein MutL	NO	NO		Bdt1436		Conserved hypothetical protein	YES	YES
Bd1565	miaA	hypothetical protein	NO	NO		Bdt1437		Conserved hypothetical protein	YES	YES
Bd1567	-	hypothetical protein	NO	NO		Bdt1438		multiple antibiotic resistance (MarC)-like protein	YES	YES
Bd1568	gmk	hypothetical protein	NO	NO		Bdt1439	oxyR	LysR family transcriptional regulator	NO	NO
Bd1569	rnpO	putative DNA-directed RNA polymerase, omega subunit	NO	NO		Bdt1440	pvcA	pyoverdine biosynthesis protein PvcA	NO	NO
Bd1570	-	GTP pyrophosphokinase	NO	NO		Bdt1441	pvcB	pyoverdine biosynthesis protein PvcB	NO	NO
Bd1571	-	putative sensor protein fixL	NO	NO		Bdt1442		conserved hypothetical protein	NO	NO
Bd1572	-	TonB-dependent receptor	NO	NO		Bdt1443		conserved hypothetical protein	NO	NO
Bd1573	-	L-lysine 6-monooxygenase	NO	NO		Bdt1444		Hypothetical protein	YES	YES
Bd1574	iucC	putative siderophore biosynthesis protein IucC	NO	NO		Bdt1445		insertion element IS2 transposase InsD	YES	YES
Bd1575	iucB	Aerobactin siderophore biosynthesis protein iucB	NO	NO		Bdt1446		Hypothetical protein	YES	YES
Bd1576	iucA	Aerobactin siderophore biosynthesis protein iucA	NO	NO		Bdt1447		Hypothetical protein	YES	YES
Bd1577	-	multidrug resistance protein	NO	NO		Bdt1448		Hypothetical protein	YES	YES
Bd1578	-	membrane protein	NO	NO		Bdt1449		Hypothetical protein	YES	YES
Bd1579	-	hypothetical protein	NO	NO		Bdt1450		Hypothetical protein	YES	YES
Bd1580	-	hypothetical protein	NO	NO		Bdt1451		Conserved hypothetical protein	YES	YES
Bd1581	-	hypothetical protein	NO	NO		Bdt1452		resolvase	YES	YES
Bd1582	ssb	single-strand binding protein	NO	NO		Bdt1455	purA	adenylosuccinate synthetase	NO	NO
Bd1583	-	hypothetical protein	NO	NO		Bdt1456	serA	phosphoglycerate dehydrogenase	NO	NO
Bd1584	-	hypothetical protein	NO	NO		Bdt1457	aspC	aspartate aminotransferase, putative	NO	NO
Bd1585	pilM	putative type 4 fimbrial biogenesis protein PilM	NO	NO		Bdt1458		conserved hypothetical protein	NO	NO
Bd1586	-	hypothetical protein	NO	NO		Bdt1459		DNA polymerase III, delta subunit	NO	NO
Bd1587	-	general secretory pathway protein K	NO	NO		Bdt1460		conserved hypothetical protein	NO	NO
Bd1588	-	putative general secretion pathway protein J precursor	NO	NO		Bdt1461		30S ribosomal protein S20	NO	NO
Bd1589	-	putative general secretion pathway protein I	NO	NO		Bdt1462	mviN	putative virulence factor	NO	NO
Bd1590	-	hypothetical protein	NO	NO		Bdt1463	tsr	methyl accepting chemotaxis protein	NO	NO
Bd1591	-	General secretion pathway protein G precursor	NO	NO		Bdt1464	tsr	methyl accepting chemotaxis protein	NO	NO
Bd1592	-	hypothetical protein	YES	NO		Bdt1465		conserved hypothetical protein	NO	NO
Bd1593	-	hypothetical protein	NO	NO		Bdt1466		conserved hypothetical protein	NO	NO
Bd1594	-	hypothetical protein	NO	NO		Bdt1467		conserved hypothetical protein	NO	NO
Bd1595	-	general secretion pathway protein F	NO	NO		Bdt1468		conserved hypothetical protein	NO	NO
Bd1596	-	predicted ATPase involved in pili biogenesis, PilB homologs	NO	NO		Bdt1469		conserved hypothetical protein	YES	NO
Bd1597	gspD	general secretion pathway protein D	NO	NO		Bdt1470	agmU	adventurous gliding motility protein U	NO	NO
Bd1598	gspC	general secretion pathway protein C	NO	NO		Bdt1471	aglS	adventurous gliding motility protein S	NO	NO
Bd1599	-	hypothetical protein	NO	NO		Bdt1472		TolR-like protein, putative	NO	NO
Bd1600	-	hypothetical protein	NO	NO		Bdt1473	aglR	adventurous gliding motility protein R	NO	NO
Bd1601	-	hypothetical protein	NO	NO		Bdt1474		conserved hypothetical protein	NO	NO
Bd1602	-	Cobalamin adenosyltransferase	NO	NO		Bdt1475		conserved hypothetical protein	NO	NO
Bd1603	-	putative formiminoglutamase	NO	NO		Bdt1476		tetrapyrrole methylase family protein/MazG family protein	NO	NO
Bd1604	-	putative cytochrome c biogenesis protein	NO	NO		Bdt1477		HD superfamily hydrolase domain-containing protein	NO	NO
Bd1606	-	probable cytochrome C-type biogenesis protein	NO	NO		Bdt1478		metal-dependent hydrolase, putative	NO	NO
Bd1607	-	Cytochrome c3	NO	NO		Bdt1479	prfB	conserved hypothetical protein	NO	NO
Bd1608	hmoA	molybdopterin oxidoreductase, iron-sulfur binding subunit	NO	NO		Bdt1480	lolC	lipoprotein releasing system transmembrane protein	NO	NO
Bd1609	-	Molybdopterin oxidoreductase	NO	NO		Bdt1481	lolD	ABC-type transport, ATP-binding protein	NO	NO
Bd1610	-	hypothetical protein	NO	NO		Bdt1482		conserved hypothetical protein	NO	NO
Bd1611	-	hypothetical protein	NO	NO		Bdt1483	ompH	conserved hypothetical protein	NO	NO
Bd1612	-	putative molybdopterin oxidoreductase	NO	NO		Bdt1484	lpxA	UDP-N-acetylglucosamine acyltransferase	NO	NO
Bd1613	-	hypothetical protein	YES	NO		Bdt1485		oxidoreductase family protein	NO	NO
Bd1614	-	hypothetical protein	NO	NO		Bdt1486	lpxB	lipid A disaccharide synthase	NO	NO
Bd1615	-	hypothetical protein	NO	NO		Bdt1487	lpxK	tetraacyldisaccharide 4'-kinase	NO	NO
Bd1616	-	hypothetical protein	NO	NO		Bdt1488	msbB	lipid A biosynthesis lauroyl acyltransferase	NO	NO
Bd1617	thrS	hypothetical protein	NO	NO		Bdt1489		conserved hypothetical protein	NO	NO
Bd1618	infC	translation initiation factor IF-3	NO	NO		Bdt1490		putative cAMP-dependent protein kinase	NO	NO
Bd1619	-	D-tyrosyl-tRNA deacylase	NO	NO		Bdt1491		putative heptosyltransferase	NO	NO
Bd1620	-	acetyl-CoA hydrolase/transferase family protein	NO	NO		Bdt1492	rfaF	ADP-heptose:LPS heptosyltransferase II	NO	NO
Bd1622	-	probable Enterochelin esterase	NO	NO		Bdt1493	atoC	acetoacetate metabolism regulatory protein atoC	NO	NO
Bd1623	-	putative RTX family exoprotein	NO	NO		Bdt1494		sensory transduction histidine kinase	NO	NO
Bd1624	-	50S ribosomal protein L35	YES	NO		Bdt1495		Hypothetical protein	YES	NO
Bd1625	rplT	50S ribosomal protein L20	NO	NO		Bdt1496	ribC	riboflavin kinase / FAD synthase ribC	NO	NO
Bd1626	-	isopentenyl pyrophosphate isomerase	NO	NO		Bdt1497	aroE	conserved hypothetical protein	NO	NO
Bd1627	-	hypothetical protein	NO	NO		Bdt1498	pilB	type IV pilus biogenesis protein PilB	NO	NO
Bd1628	-	hypothetical protein	NO	NO		Bdt1499	pilT	pilT; twitching motility protein PilT	NO	NO
Bd1629	-	Diphosphomevalonate decarboxylase	NO	NO		Bdt1500	pilC	pilC; type II secretion system protein	NO	NO
Bd1630	mvk	hypothetical protein	NO	NO		Bdt1501	pilS	pilS sensor protein	NO	NO
Bd1631	-	hypothetical protein	NO	NO		Bdt1502	pilR	regulator protein pilR	NO	NO
Bd1632	-	23S rRNA methyltransferase	NO	NO		Bdt1503	bfr	bacterioferritin	NO	NO
Bd1633	-	hypothetical protein	NO	NO		Bdt1504		conserved hypothetical protein	NO	NO
Bd1634	-	putative response regulator	NO	NO		Bdt1505		phospholipase D family protein	NO	NO
Bd1636	gidB	Methyltransferase gidB	NO	NO		Bdt1506		Hypothetical protein	YES	YES
Bd1637	pheS	phenylalanyl-tRNA synthetase, alpha subunit	NO	NO		Bdt1507		conserved hypothetical protein	NO	NO
Bd1638	pheT	phenylalanyl-tRNA synthetase beta chain	NO	NO		Bdt1508		Hypothetical protein	YES	YES
Bd1639	himA	integration host factor, alpha subunit	NO	NO		Bdt1509		Hypothetical protein	YES	YES
Bd1640	-	transcriptional regulator	NO	NO		Bdt1510		aminopeptidase	NO	NO
Bd1641	-	hypothetical protein	NO	NO		Bdt1511		pseudouridine synthase Rlu family protein	NO	NO
Bd1642	-	hypothetical protein	YES	NO		Bdt1512		conserved hypothetical protein	NO	NO
Bd1643	-	hypothetical protein	YES	NO		Bdt1513		intracellular protease/amidase, putative	NO	NO
Bd1644	-	hypothetical protein	NO	NO		Bdt1514		NtrC family transcriptional regulator	NO	NO
Bd1645	-	hypothetical protein	NO	NO		Bdt1515		conserved hypothetical protein	NO	NO
Bd1646	-	hypothetical protein	NO	NO		Bdt1516		conserved hypothetical protein	NO	NO
Bd1647	-	putative ferredoxin	NO	NO		Bdt1517	ppx	conserved hypothetical protein	NO	NO
Bd1648	-	putative permease	NO	NO		Bdt1518		conserved hypothetical protein	NO	NO
Bd1649	pepC	putative aminopeptidase C	NO	NO		Bdt1519		conserved hypothetical protein	NO	NO
Bd1651	-	hypothetical protein	NO	NO		Bdt1520		Conserved hypothetical protein	YES	NO
Bd1652	cti	cis/trans isomerase	NO	NO		Bdt1521		ABC transporter ATP-binding protein	NO	NO
Bd1653	-	phosphoglycerate mutase	NO	NO		Bdt1522	udk	uridine kinase	NO	NO
Bd1654	-	probable transmembrane protein	NO	NO		Bdt1523	upp	conserved hypothetical protein	NO	NO
Bd1656	-	Ferric uptake regulator-like protein	NO	NO		Bdt1524		conserved hypothetical protein	NO	NO
Bd1657	-	Sensory box histidine kinase	NO	NO		Bdt1525		conserved hypothetical protein	NO	NO
Bd1658	pstS	Periplasmic phosphate-binding protein of ABC transporter	NO	NO		Bdt1526	mmsA	methylmalonate-semialdehyde dehydrogenase	NO	NO
Bd1659	pstC	Permease protein of phosphate ABC transporter	NO	NO		Bdt1527		two-component hybrid sensor and regulator	NO	NO
Bd1660	pstA	phosphate ABC transporter, permease protein	NO	NO		Bdt1528		Hypothetical protein	YES	YES
Bd1661	pstB	phosphate transport system ATP-binding protein	NO	NO		Bdt1529		transcriptional regulator, MarR family	YES	YES
Bd1662	-	hypothetical protein	NO	NO		Bdt1530		conserved hypothetical protein	NO	NO
Bd1663	-	hypothetical protein	NO	NO		Bdt1531		conserved hypothetical protein	NO	NO
Bd1664	-	hypothetical protein	NO	NO		Bdt1532		conserved hypothetical protein	NO	NO
Bd1665	rfbG	CDP-D-glucose-4,6-dehydratase	NO	NO		Bdt1533		conserved hypothetical protein	NO	NO
Bd1666	-	putative helicase/SNF2 family domain protein	NO	NO		Bdt1534		conserved hypothetical protein	NO	NO
Bd1667	algI	alginate o-acetyltransferase AlgI	NO	NO		Bdt1536		putative protease	NO	NO
Bd1668	-	hypothetical protein	NO	NO		Bdt1537		conserved hypothetical protein	NO	NO
Bd1669	-	hypothetical protein	YES	YES		Bdt1538		conserved hypothetical protein	NO	NO
Bd1670	-	phosphoglycerol transferase	NO	NO		Bdt1539		putative peptide N-acetyltransferase	NO	NO
Bd1672	-	putative N-acetylglucosaminyltransferase	NO	NO		Bdt1540		conserved hypothetical protein	NO	NO
Bd1673	-	putative cyclic beta-1,2-glucan modification protein	YES	NO		Bdt1541	nusA	transcription elongation factor NusA	NO	NO
Bd1674	-	putative O-antigen ligase WaaL	NO	NO		Bdt1542	infB	translation initiation factor IF-2	NO	NO
Bd1676	-	putative phosphoglycerol transferase	NO	YES		Bdt1543		conserved hypothetical protein	NO	NO
Bd1677	-	hypothetical protein	YES	YES		Bdt1544	truB	tRNA pseudouridine synthase B	NO	NO
Bd1678	-	probable UDP-glucose 4-epimerase	YES	NO		Bdt1545	rpsO	30S ribosomal protein S15	NO	NO
Bd1679	-	putative aminotransferase	YES	YES		Bdt1546	pnp	polynucleotide phosphorylase/polyadenylase	NO	NO
Bd1680	neuC	putative UDP-N-acetylglucosamine-2-epimerase NeuC	YES	YES		Bdt1547	pepR	zinc proteinase	NO	NO
Bd1681	-	putative formyltransferase	YES	YES		Bdt1548	dut	deoxyuridine 5'-triphosphate nucleotidohydrolase	NO	NO
Bd1683	neuB	putative N-acetylneuraminic acid synthetase	YES	YES		Bdt1549		conserved hypothetical protein	NO	NO
Bd1684	-	hexapeptide transferase family protein	YES	YES		Bdt1550		conserved hypothetical protein	NO	NO
Bd1685	-	Mannose-1-phosphate guanyltransferase	YES	YES		Bdt1551		conserved hypothetical protein	NO	NO
Bd1686	neuA	probable acylneuraminate cytidylyltransferase	YES	YES		Bdt1552		putative outer membrane protein	NO	NO
Bd1687	-	hypothetical protein	YES	YES		Bdt1553		conserved hypothetical protein	NO	NO
Bd1688	-	putative polysaccharide biosynthesis protein CpsL	YES	YES		Bdt1554		conserved hypothetical protein	NO	NO
Bd1689	-	hypothetical protein	YES	YES		Bdt1555		putative glycosyl transferase	NO	NO
Bd1690	wbpG	LPS biosynthesis protein WbpG	NO	NO		Bdt1556		conserved hypothetical protein	NO	NO
Bd1691	hisH	Imidazole glycerol phosphate synthase subunit hisH	NO	NO		Bdt1557		conserved hypothetical protein	NO	NO
Bd1692	hisF	imidazole glycerol phosphate synthase subunit HisF	NO	NO		Bdt1558	mutL	DNA mismatch repair protein MutL	NO	NO
Bd1693	capE	capsular polysaccharide synthesis enzyme Cap8E	YES	YES		Bdt1559	miaA	conserved hypothetical protein	NO	NO
Bd1694	capF	capsular polysaccharide synthesis enzyme Cap5F	YES	YES		Bdt1560		conserved hypothetical protein	NO	NO
Bd1695	capG	capsular polysaccharide synthesis enzyme Cap5G	NO	NO		Bdt1561	gmk	conserved hypothetical protein	NO	NO
Bd1696	-	putative glycosyltransferase	YES	NO		Bdt1562	rnpO	putative DNA-directed RNA polymerase, omega subunit	NO	NO
Bd1697	-	UDP-N-acetyl-D-quinovosamine 4-epimerase	YES	YES		Bdt1563		GTP pyrophosphokinase	NO	NO
Bd1698	capM	capsular polysaccharide synthesis enzyme Cap8M	YES	YES		Bdt1564		putative sensor protein fixL	NO	NO
Bd1699	-	putative acetyltransferase	YES	YES		Bdt1565		TonB-dependent receptor	NO	NO
Bd1700	wbpM	Nucleotide sugar epimerase/dehydratase	NO	NO		Bdt1566		L-lysine 6-monooxygenase	NO	NO
Bd1701	-	putative methyltransferase	YES	YES		Bdt1567	iucC	putative siderophore biosynthesis protein IucC	NO	NO
Bd1702	-	putative glycerophosphoryl diester phosphodiesterase	YES	YES		Bdt1568	iucB	aerobactin siderophore biosynthesis protein iucB	NO	NO
Bd1703	-	hypothetical protein	NO	NO		Bdt1569	iucA	aerobactin siderophore biosynthesis protein iucA	NO	NO
Bd1705	-	putative 2-nitropropane dioxygenase	NO	NO		Bdt1570		multidrug resistance protein	NO	NO
Bd1706	-	transcriptional regulator	NO	NO		Bdt1571		membrane protein	NO	NO
Bd1707	fic	cell filamentation protein	NO	NO		Bdt1572		conserved hypothetical protein	NO	NO
Bd1708	-	hypothetical protein	YES	YES		Bdt1573		conserved hypothetical protein	NO	NO
Bd1709	-	putative DNA-binding protein	NO	NO		Bdt1574		conserved hypothetical protein	NO	NO
Bd1710	-	hypothetical protein	NO	NO		Bdt1575	ssb	single-strand binding protein	NO	NO
Bd1711	-	hypothetical protein	NO	NO		Bdt1576		conserved hypothetical protein	NO	NO
Bd1712	-	cell wall surface anchor family protein	NO	NO		Bdt1577		conserved hypothetical protein	NO	NO
Bd1713	-	hypothetical protein	NO	NO		Bdt1578	pilM	putative type 4 fimbrial biogenesis protein PilM	NO	NO
Bd1714	-	putative RNA polymerase ECF-type sigma factor	NO	NO		Bdt1579		conserved hypothetical protein	NO	NO
Bd1715	hppA	vacuolar-type H+pyrophosphatase	NO	NO		Bdt1580		general secretory pathway protein K	NO	NO
Bd1716	-	hypothetical protein	NO	NO		Bdt1581		putative general secretion pathway protein J precursor	NO	NO
Bd1717	-	hypothetical protein	NO	NO		Bdt1582		putative general secretion pathway protein I	NO	NO
Bd1718	exoD	exopolysaccharide synthesis protein	NO	NO		Bdt1583		conserved hypothetical protein	NO	NO
Bd1719	-	hypothetical protein	NO	NO		Bdt1584		general secretion pathway protein G precursor	NO	NO
Bd1720	-	putative permease	NO	NO		Bdt1585		Hypothetical protein	YES	NO
Bd1721	blc	outer membrane lipoprotein Blc	YES	YES		Bdt1586		conserved hypothetical protein	NO	NO
Bd1722	-	putative transcriptional regulator	YES	YES		Bdt1587		conserved hypothetical protein	NO	NO
Bd1723	-	putative octaprenyl-diphosphate synthase	YES	YES		Bdt1588		general secretion pathway protein F	NO	NO
Bd1724	-	Phytoene dehydrogenase	YES	YES		Bdt1589		pili biogenesis protein PilB-like ATPase	NO	NO
Bd1725	pys	phytoene synthase	YES	YES		Bdt1590	gspD	general secretion pathway protein D	NO	NO
Bd1726	-	hypothetical protein	YES	YES		Bdt1591	gspC	general secretion pathway protein C	NO	NO
Bd1727	yvfS	ABC transporter, permease protein, putative	YES	YES		Bdt1592		conserved hypothetical protein	NO	NO
Bd1728	yvfR	ABC transporter, ATP-binding protein	YES	YES		Bdt1593	mcp	methyl-accepting chemotaxis protein	YES	NO
Bd1729	-	sterol desaturase family protein	YES	YES		Bdt1594		conserved hypothetical protein	NO	NO
Bd1730	-	Lycopene cyclase	YES	YES		Bdt1595		conserved hypothetical protein	NO	NO
Bd1731	-	hypothetical protein	NO	NO		Bdt1596		cobalamin adenosyltransferase	NO	NO
Bd1732	trmH	putative tRNA/rRNA methyltransferase	NO	NO		Bdt1597		putative formiminoglutamase	NO	NO
Bd1733	metG	methionyl-tRNA synthetase	NO	NO		Bdt1598		putative cytochrome c biogenesis protein	NO	NO
Bd1735	-	putative carbonic anhydrase	NO	NO		Bdt1599		cytochrome C-type biogenesis protein	NO	NO
Bd1736	ilvE	branched-chain amino acid aminotransferase	NO	NO		Bdt1600		cytochrome c3	NO	NO
Bd1737	mreB	rod shape-determining protein	NO	NO		Bdt1601	hmoA	molybdopterin oxidoreductase, iron-sulfur binding subunit	NO	NO
Bd1738	-	hypothetical protein	NO	NO		Bdt1602		molybdopterin oxidoreductase	NO	NO
Bd1739	-	putative glycosyl transferase	NO	NO		Bdt1603		conserved hypothetical protein	NO	NO
Bd1740	-	hypothetical protein	NO	NO		Bdt1604		conserved hypothetical protein	NO	NO
Bd1742	-	putative sulfurylase	NO	NO		Bdt1605		putative molybdopterin oxidoreductase	NO	NO
Bd1743	-	hypothetical protein	NO	YES		Bdt1606		conserved hypothetical protein	NO	NO
Bd1744	cysM	hypothetical protein	NO	NO		Bdt1607		conserved hypothetical protein	NO	NO
Bd1745	-	transcriptional regulator, LysR family	YES	YES		Bdt1608		conserved hypothetical protein	NO	NO
Bd1746	-	putative erythromycin esterase	NO	NO		Bdt1609	thrS	conserved hypothetical protein	NO	NO
Bd1747	-	hypothetical protein	YES	NO		Bdt1610	infC	translation initiation factor IF-3	NO	NO
Bd1749	-	hypothetical protein	NO	NO		Bdt1611		D-tyrosyl-tRNA(Tyr) deacylase	NO	NO
Bd1750	-	hypothetical protein	YES	NO		Bdt1612		enterochelin esterase	NO	NO
Bd1751	nolG	NolG efflux transporter	NO	NO		Bdt1613		RTX family exoprotein	NO	NO
Bd1752	-	hypothetical protein	NO	NO		Bdt1614	rplT	50S ribosomal protein L20	NO	NO
Bd1752.1	-	hypothetical protein	YES	NO		Bdt1615		isopentenyl pyrophosphate isomerase	NO	NO
Bd1753	-	putative multidrug efflux transporter	NO	NO		Bdt1616		conserved hypothetical protein	NO	NO
Bd1754	-	putative oxidoreductase	NO	NO		Bdt1617		conserved hypothetical protein	NO	NO
Bd1755	kdpA	potassium-transporting ATPase, A subunit	YES	YES		Bdt1618		diphosphomevalonate decarboxylase	NO	NO
Bd1757	kdpA	potassium-transporting ATPase, A subunit	YES	YES		Bdt1619	mvk	conserved hypothetical protein	NO	NO
Bd1758	kdpD	two-component sensor KdpD	YES	YES		Bdt1620		conserved hypothetical protein	NO	NO
Bd1759	kdpE	two-component response regulator KdpE	YES	YES		Bdt1621		23S rRNA methyltransferase	NO	NO
Bd1761	-	hypothetical protein	NO	NO		Bdt1622		conserved hypothetical protein	NO	NO
Bd1762	-	hypothetical protein	NO	NO		Bdt1623		putative response regulator	NO	NO
Bd1763	-	hypothetical protein	NO	NO		Bdt1624	gidB	methyltransferase gidB	NO	NO
Bd1765	-	putative Organic solvent tolerance protein	NO	NO		Bdt1625	pheS	phenylalanyl-tRNA synthetase, alpha subunit	NO	NO
Bd1766	tdcF	putative translation initiation inhibitor	NO	NO		Bdt1626	pheT	phenylalanyl-tRNA synthetase beta chain	NO	NO
Bd1767	-	hypothetical protein	NO	NO		Bdt1627	himA	integration host factor, alpha subunit	NO	NO
Bd1768	-	ABC transporter permease protein	NO	NO		Bdt1628		transcriptional regulator	NO	NO
Bd1769	-	ABC transporter ATP-binding protein	NO	NO		Bdt1629		conserved hypothetical protein	YES	NO
Bd1770	-	ABC-type multidrug transport system substrate-binding protein	NO	NO		Bdt1630		conserved hypothetical protein	NO	NO
Bd1771	-	putative amino acid transporter	NO	NO		Bdt1631		Hypothetical protein	YES	YES
Bd1773	-	ABC transporter solute-binding protein-amino acid transport	NO	NO		Bdt1632		Hypothetical protein	YES	YES
Bd1774	-	lipoprotein releasing system transmembrane protein	NO	NO		Bdt1633		conserved hypothetical protein	NO	NO
Bd1775	dapD	hypothetical protein	NO	NO		Bdt1634		conserved hypothetical protein	NO	NO
Bd1776	-	putative carboxypeptidase	NO	NO		Bdt1635		conserved hypothetical protein	NO	NO
Bd1777	lysA	hypothetical protein	NO	NO		Bdt1636		putative ferredoxin	NO	NO
Bd1778	murI	hypothetical protein	NO	NO		Bdt1637		putative permease	NO	NO
Bd1779	guaB	Inosine-5-monophosphate dehydrogenase	NO	NO		Bdt1638	pepC	putative aminopeptidase C	NO	NO
Bd1781	-	hypothetical protein	NO	NO		Bdt1639		Hypothetical protein	YES	NO
Bd1782	-	hypothetical protein	NO	NO		Bdt1640		conserved hypothetical protein	NO	NO
Bd1783	-	hypothetical protein	NO	NO		Bdt1641		Hypothetical protein	YES	NO
Bd1784	-	hypothetical protein	NO	NO		Bdt1642	cti	cis/trans isomerase	NO	NO
Bd1785	-	hypothetical protein	NO	NO		Bdt1643		phosphoglycerate mutase	NO	NO
Bd1786	-	hypothetical protein	NO	NO		Bdt1644		transmembrane protein	NO	NO
Bd1787	-	hypothetical protein	NO	NO		Bdt1645		ferric uptake regulator-like protein	NO	NO
Bd1788	-	hypothetical protein	NO	NO		Bdt1646		sensory box histidine kinase	NO	NO
Bd1789	-	hypothetical protein	NO	NO		Bdt1647	pstS	periplasmic phosphate-binding protein of ABC transporter	NO	NO
Bd1790	-	hypothetical protein	NO	NO		Bdt1648	pstC	phosphate ABC transporter permease	NO	NO
Bd1791	-	hypothetical protein	NO	NO		Bdt1649	pstA	phosphate ABC transporter, permease protein	NO	NO
Bd1792	-	hypothetical protein	NO	NO		Bdt1650	pstB	phosphate transport system ATP-binding protein	NO	NO
Bd1793	rluC	ribosomal large subunit pseudouridine synthase C	NO	NO		Bdt1651		conserved hypothetical protein	NO	NO
Bd1794	-	hypothetical protein	NO	NO		Bdt1652		conserved hypothetical protein	NO	NO
Bd1795	-	hypothetical protein	YES	NO		Bdt1653		conserved hypothetical protein	NO	NO
Bd1796	-	hypothetical protein	NO	NO		Bdt1654	rfbG	CDP-D-glucose-4,6-dehydratase	NO	NO
Bd1797	-	hypothetical protein	NO	NO		Bdt1655		helicase/SNF2 family protein	NO	NO
Bd1798	nolG	NolG efflux transporter	NO	NO		Bdt1656		conserved hypothetical protein	YES	NO
Bd1799	-	hypothetical protein	NO	NO		Bdt1657	algI	alginate o-acetyltransferase AlgI	NO	NO
Bd1800	-	hypothetical protein	NO	NO		Bdt1658		conserved hypothetical protein	NO	NO
Bd1802	-	putative high potential iron-sulfur protein (HiPIP)	NO	NO		Bdt1659		Hypothetical protein	YES	YES
Bd1803	fadD	long-chain fatty-acid-CoA ligase	NO	NO		Bdt1660		Conserved hypothetical protein	YES	YES
Bd1804	-	hypothetical protein	NO	NO		Bdt1661		phosphoglycerol transferase	NO	NO
Bd1805	bcp	bacterioferritin comigratory protein	NO	NO		Bdt1662		putative N-acetylglucosaminyltransferase	NO	NO
Bd1806	htpG	heat shock protein 90	NO	NO		Bdt1663		putative cyclic beta-1,2-glucan modification protein	NO	NO
Bd1807	thrS	hypothetical protein	NO	NO		Bdt1664		putative O-antigen ligase WaaL	NO	NO
Bd1809	-	hypothetical protein	NO	NO		Bdt1665		acyltransferase	YES	YES
Bd1810	-	tryptophan 2,3-dioxygenase	NO	NO		Bdt1666		carbamoyl phosphate synthase-like protein	YES	YES
Bd1811	lta	low specificity L-threonine aldolase protein	NO	NO		Bdt1667		UDP-glucose 4-epimerase	YES	NO
Bd1812	hutG	formimidoylglutamase	NO	NO		Bdt1668		glycosyltransferase	YES	YES
Bd1813	-	hypothetical protein	NO	NO		Bdt1669		Hypothetical protein	YES	YES
Bd1814	-	hypothetical protein	NO	NO		Bdt1670		HTTM domain-containing protein	YES	YES
Bd1815	-	hypothetical protein	NO	NO		Bdt1671	wecC	UDP-N-acetyl-D-mannosaminuronate dehydrogenase	YES	YES
Bd1816	eriC	chloride channel protein	NO	NO		Bdt1672		oxidoreductase domain protein	YES	YES
Bd1817	-	hypothetical protein	NO	NO		Bdt1673	hisH	imidazole glycerol phosphate synthase subunit HisH	NO	NO
Bd1818	-	hypothetical protein	NO	NO		Bdt1674	hisF	imidazole glycerol phosphate synthase subunit HisF	NO	NO
Bd1819	yjeS	iron-sulfur cluster-binding protein	NO	NO		Bdt1675		putative O-antigen translocase	YES	YES
Bd1820	-	poly A polymerase	NO	NO		Bdt1676		Hypothetical protein	YES	YES
Bd1821	-	hypothetical protein	NO	NO		Bdt1677		Glycosyltransferase	YES	YES
Bd1822	-	hypothetical protein	NO	NO		Bdt1678	wbpG	LPS biosynthesis protein WbpG	NO	NO
Bd1823	cheX	putative chemotaxis protein CheX	NO	NO		Bdt1679	wbpG	LPS biosynthesis protein WbpG	YES	NO
Bd1825	cheY	chemotaxis protein CheY	NO	NO		Bdt1680		glycosyltransferase	YES	NO
Bd1826	-	putative transcriptional regulator, LuxR family	NO	NO		Bdt1681		Hypothetical protein	YES	YES
Bd1827	-	Acyl-CoA thioester hydrolase	NO	NO		Bdt1682	rffA	TDP-4-oxo-6-deoxy-D-glucose transaminase	YES	NO
Bd1828	-	Sensory transduction histidine kinase	NO	NO		Bdt1683	wbpM	nucleotide sugar epimerase/dehydratase	NO	NO
Bd1829	-	hypothetical protein	NO	NO		Bdt1684		putative membrane protein	YES	YES
Bd1830	-	hypothetical protein	NO	NO		Bdt1685		DegT/DnrJ/EryC1/StrS family protein	YES	NO
Bd1831	hflX	GTP-binding protein HflX	NO	NO		Bdt1686		conserved hypothetical protein	NO	NO
Bd1832	chrA	chromate transport protein	NO	NO		Bdt1687		conserved hypothetical protein	NO	NO
Bd1833	mdh	malate dehydrogenase	NO	NO		Bdt1688		Hypothetical protein	YES	YES
Bd1834	-	NADP-dependent malate dehydrogenase	YES	NO		Bdt1689		Hypothetical protein	YES	YES
Bd1835	-	acetyl-CoA acyltransferase	NO	NO		Bdt1690		Toxin module HipA, protein kinase of phosphatidylinositol 3/4-kinase superfamily	YES	YES
Bd1836	-	fatty oxidation complex, alpha subunit	NO	NO		Bdt1691		putative 2-nitropropane dioxygenase	NO	NO
Bd1837	ordL	oxidoreductase	NO	NO		Bdt1692		transcriptional regulator	NO	NO
Bd1838	-	acetyltransferase	NO	NO		Bdt1693	fic	cell filamentation protein	NO	NO
Bd1839	-	hypothetical protein	NO	NO		Bdt1694		putative DNA-binding protein	NO	NO
Bd1840	-	putative permease	NO	NO		Bdt1695		conserved hypothetical protein	NO	NO
Bd1841	-	hypothetical protein	NO	NO		Bdt1696		conserved hypothetical protein	NO	NO
Bd1842	-	hypothetical protein	NO	NO		Bdt1697		putative antitoxin of toxin-antitoxin system Phd	YES	YES
Bd1843	-	hypothetical protein	NO	NO		Bdt1698		toxin of toxin-antitoxin system	YES	YES
Bd1844	-	putative lysophosphatidic acid acyltransferase	NO	NO		Bdt1699		cell wall surface anchor family protein	NO	NO
Bd1846	-	hypothetical protein	YES	NO		Bdt1700		conserved hypothetical protein	NO	NO
Bd1847	-	hypothetical protein	NO	NO		Bdt1701		putative RNA polymerase ECF-type sigma factor	NO	NO
Bd1848	-	hypothetical protein	NO	NO		Bdt1702	hppA	membrane-bound proton-translocating pyrophosphatase	NO	NO
Bd1850	-	3-hydroxybutyryl-CoA dehydrogenase	NO	NO		Bdt1703		conserved hypothetical protein	NO	NO
Bd1852	-	hypothetical protein	NO	NO		Bdt1704		conserved hypothetical protein	NO	NO
Bd1853	-	methylmalonyl-CoA mutase	NO	NO		Bdt1705	exoD	exopolysaccharide synthesis protein	NO	NO
Bd1855	kdpD	sensor protein kdpD	NO	NO		Bdt1706		conserved hypothetical protein	NO	NO
Bd1857	-	putative transglycosylase-associated protein	YES	NO		Bdt1707		putative permease	NO	NO
Bd1858	-	hypothetical protein	YES	YES		Bdt1708		conserved hypothetical protein	NO	NO
Bd1859	-	hypothetical protein	NO	NO		Bdt1709	trmH	putative tRNA/rRNA methyltransferase	NO	NO
Bd1860	-	Uncharacterized FAD-dependent dehydrogenase	NO	NO		Bdt1710	metG	methionyl-tRNA synthetase	NO	NO
Bd1861	psd	Phosphatidylserine decarboxylase proenzyme	NO	NO		Bdt1711		putative carbonic anhydrase	NO	NO
Bd1862	-	hypothetical protein	NO	NO		Bdt1712	ilvE	branched-chain amino acid aminotransferase	NO	NO
Bd1863	ygcM	6-pyruvoyltetrahydropterin synthase	NO	NO		Bdt1713	mreB	rod shape-determining protein MreB	NO	NO
Bd1864	-	6-pyruvoyl-tetrahydropterin synthase, putative	NO	NO		Bdt1714		conserved hypothetical protein	NO	NO
Bd1865	-	hypothetical protein	NO	NO		Bdt1715		putative glycosyl transferase	NO	NO
Bd1866	feoA	putative ferrous iron transport protein A	NO	NO		Bdt1716		conserved hypothetical protein	NO	NO
Bd1867	feoB	ferrous iron transport protein B	NO	NO		Bdt1718		Hypothetical protein with some homology to Zinc-dependent metalloproteases	YES	YES
Bd1868	-	putative glycosyltransferase	NO	NO		Bdt1719		putative sulfurylase	NO	NO
Bd1869	rmlB	dTDP-glucose 4,6-dehydratase	NO	NO		Bdt1720	cysM	cysteine synthase A	NO	NO
Bd1870	rfbA	glucose-1-phosphate thymidylyltransferase	NO	NO		Bdt1721		putative erythromycin esterase	NO	NO
Bd1871	rffA	lipopolysaccharide biosynthesis protein	NO	NO		Bdt1722		conserved hypothetical protein	YES	NO
Bd1872	-	methyl accepting chemotaxis protein	YES	NO		Bdt1723	fpg	conserved hypothetical protein	YES	NO
Bd1873	-	putative methyl accepting chemotaxis protein	NO	NO		Bdt1724		Predicted membrane protein	YES	YES
Bd1874	-	hypothetical protein	NO	NO		Bdt1725		conserved hypothetical protein	NO	NO
Bd1875	-	putative protein secretion protein, HlyD family	NO	NO		Bdt1726		conserved hypothetical protein	YES	NO
Bd1876	-	ABC-type multidrug transport system, ATPase component	NO	NO		Bdt1727	nolG	NolG efflux transporter	NO	NO
Bd1877	-	ABC transporter multidrug ATP-binding protein	NO	NO		Bdt1728		Hypothetical protein	YES	NO
Bd1878	-	ABC-type multidrug transporter permease protein	NO	NO		Bdt1729		conserved hypothetical protein	NO	NO
Bd1879	-	ABC-type multidrug transporter permease protein	NO	NO		Bdt1734		putative multidrug efflux transporter	NO	NO
Bd1880	-	hypothetical protein	NO	NO		Bdt1735		phage tail collar domain protein	YES	YES
Bd1881	-	hypothetical protein	YES	NO		Bdt1736		putative oxidoreductase	NO	NO
Bd1882	-	hypothetical protein	YES	NO		Bdt1737		conserved hypothetical protein	NO	NO
Bd1883	-	hypothetical protein	NO	NO		Bdt1738		conserved hypothetical protein	NO	NO
Bd1884	-	hypothetical protein	NO	NO		Bdt1739		conserved hypothetical protein	NO	NO
Bd1885	-	hypothetical protein	NO	NO		Bdt1740		Hypothetical protein	YES	NO
Bd1886	-	hypothetical protein	YES	NO		Bdt1741		putative organic solvent tolerance protein	NO	NO
Bd1887	-	2-oxoglutarate/malate translocator	NO	NO		Bdt1742	tdcF	putative translation initiation inhibitor	NO	NO
Bd1888	-	hypothetical protein	YES	YES		Bdt1743		conserved hypothetical protein	NO	NO
Bd1889	-	hypothetical protein	NO	NO		Bdt1744		ABC transporter permease protein	NO	NO
Bd1890	-	hypothetical protein	NO	NO		Bdt1745		ABC transporter ATP-binding protein	NO	NO
Bd1891	-	NtrC family transcriptional regulator	NO	NO		Bdt1746		ABC-type multidrug transport system substrate-binding protein	NO	NO
Bd1892	-	hypothetical protein	NO	NO		Bdt1747		putative amino acid transporter	NO	NO
Bd1894	-	hypothetical protein	NO	NO		Bdt1748		ABC transporter solute-binding protein-amino acid transport	NO	NO
Bd1895	-	hypothetical protein	NO	NO		Bdt1749		Hypothetical protein	YES	NO
Bd1896	-	hypothetical protein	NO	NO		Bdt1750		lipoprotein releasing system transmembrane protein	NO	NO
Bd1897	-	hypothetical protein	NO	NO		Bdt1751	dapD	2,3,4,5-tetrahydropyridine-2,6-carboxylate N-succinyltransferase	NO	NO
Bd1898	-	putative trypsin	YES	YES		Bdt1752		putative carboxypeptidase	NO	NO
Bd1899	-	Sensory transduction histidine kinase	YES	YES		Bdt1753	lysA	conserved hypothetical protein	NO	NO
Bd1900	-	hypothetical protein	NO	NO		Bdt1754	murI	conserved hypothetical protein	NO	NO
Bd1901	-	hypothetical protein	NO	NO		Bdt1755	guaB	inosine-5-monophosphate dehydrogenase	NO	NO
Bd1902	-	hypothetical protein	YES	YES		Bdt1756		conserved hypothetical protein	NO	NO
Bd1903	fkpA	peptidyl-prolyl cis-trans isomerase, FKBP-type	NO	NO		Bdt1757		conserved hypothetical protein	NO	NO
Bd1904	-	hypothetical protein	NO	NO		Bdt1758		conserved hypothetical protein	NO	NO
Bd1905	-	hypothetical protein	NO	NO		Bdt1759		conserved hypothetical protein	NO	NO
Bd1906	-	hypothetical protein	NO	NO		Bdt1760		conserved hypothetical protein	NO	NO
Bd1907	-	hypothetical protein	YES	NO		Bdt1761		conserved hypothetical protein	NO	NO
Bd1908	-	hypothetical protein	YES	YES		Bdt1762		conserved hypothetical protein	NO	NO
Bd1909	-	hypothetical protein	NO	NO		Bdt1763		conserved hypothetical protein	NO	NO
Bd1910	-	hypothetical protein	NO	NO		Bdt1764		conserved hypothetical protein	NO	NO
Bd1912	potE	amino acid transporter	NO	NO		Bdt1765		Hypothetical protein	YES	NO
Bd1913	-	hypothetical protein	NO	NO		Bdt1766		conserved hypothetical protein	NO	NO
Bd1914	-	hypothetical protein	YES	YES		Bdt1767		Glutathione-dependent formaldehyde-activating enzyme	YES	YES
Bd1915	-	putative outer membrane secretion protein	NO	NO		Bdt1768		conserved hypothetical protein	NO	NO
Bd1916	-	hypothetical protein	YES	NO		Bdt1769		conserved hypothetical protein	NO	NO
Bd1917	pgsA	hypothetical protein	NO	NO		Bdt1770		Hypothetical protein	YES	YES
Bd1918	-	putative esterase	NO	NO		Bdt1772	rluC	ribosomal large subunit pseudouridine synthase C	NO	NO
Bd1919	glpX	fructose-1,6-bisphosphatase	NO	NO		Bdt1773		conserved hypothetical protein	NO	NO
Bd1920	-	hypothetical protein	NO	NO		Bdt1774		conserved hypothetical protein	NO	NO
Bd1921	-	hypothetical protein	NO	NO		Bdt1775		conserved hypothetical protein	NO	NO
Bd1922	-	hypothetical protein	NO	NO		Bdt1776	nolG	NolG efflux transporter	NO	NO
Bd1923	-	putative polyketide cyclase	NO	NO		Bdt1777		conserved hypothetical protein	NO	NO
Bd1924	-	hypothetical protein	NO	NO		Bdt1778		conserved hypothetical protein	NO	NO
Bd1925	-	hypothetical protein	NO	NO		Bdt1779		putative high potential iron-sulfur protein (HiPIP)	NO	NO
Bd1926	gabD	succinate-semialdehyde dehydrogenase (NADP)	NO	NO		Bdt1780	fadD	long-chain fatty-acid-CoA ligase	NO	NO
Bd1927	-	putative cell cycle protein	NO	NO		Bdt1781		conserved hypothetical protein	NO	NO
Bd1928	ftsH	cell division protein	NO	NO		Bdt1782	bcp	bacterioferritin comigratory protein	NO	NO
Bd1929	-	hypothetical protein	NO	NO		Bdt1783	htpG	heat shock protein 90	NO	NO
Bd1930	-	hypothetical protein	NO	NO		Bdt1784		Hypothetical protein	YES	NO
Bd1931	glmM	phosphoglucosamine mutase	NO	NO		Bdt1785	thrS	conserved hypothetical protein	NO	NO
Bd1932	pdxJ	pyridoxal phosphate biosynthetic protein	NO	NO		Bdt1786		conserved hypothetical protein	NO	NO
Bd1933	-	putative ATPase/GTPase	NO	NO		Bdt1787		tryptophan 2,3-dioxygenase	NO	NO
Bd1934	-	putative endonuclease	NO	NO		Bdt1788	lta	low specificity L-threonine aldolase protein	NO	NO
Bd1935	-	hypothetical protein	NO	NO		Bdt1789	hutG	formimidoylglutamase	NO	NO
Bd1936	-	hypothetical protein	NO	NO		Bdt1790		conserved hypothetical protein	NO	NO
Bd1937	-	hypothetical protein	NO	NO		Bdt1791		conserved hypothetical protein	NO	NO
Bd1938	sufS	Cysteine desulphurase involved in Fe-S clsuter assembly	NO	NO		Bdt1792		conserved hypothetical protein	NO	NO
Bd1939	trmU	tRNA-methyltransferase	NO	NO		Bdt1793	eriC	chloride channel protein	NO	NO
Bd1940	-	Fe-S oxidoreductase	NO	NO		Bdt1794		conserved hypothetical protein	NO	NO
Bd1941	rncS	ribonuclease III	NO	NO		Bdt1795		conserved hypothetical protein	NO	NO
Bd1942	era	GTP-binding protein Era	NO	NO		Bdt1796	yjeS	iron-sulfur cluster-binding protein	NO	NO
Bd1944	engA	probable GTP-binding protein	NO	NO		Bdt1797		poly A polymerase	NO	NO
Bd1945	-	sodium-dependent serine transporter	NO	NO		Bdt1798		conserved hypothetical protein	NO	NO
Bd1946	-	hypothetical protein	NO	NO		Bdt1799		conserved hypothetical protein	NO	NO
Bd1947	bsaA	hypothetical protein	NO	NO		Bdt1800	cheX	putative chemotaxis protein CheX	NO	NO
Bd1948	-	hypothetical protein	NO	NO		Bdt1801	cheY	chemotaxis protein CheY	NO	NO
Bd1949	purB	hypothetical protein	NO	NO		Bdt1802		LuxR family transcriptional regulator	NO	NO
Bd1950	mccF	microcin C7 self-immunity protein	NO	NO		Bdt1803		Acyl-CoA thioester hydrolase	NO	NO
Bd1951	-	D-alanyl-D-alanine carboxypeptidease, putative	NO	NO		Bdt1804		sensory transduction histidine kinase	NO	NO
Bd1952	mpl	hypothetical protein	NO	NO		Bdt1805		conserved hypothetical protein	NO	NO
Bd1953	-	hypothetical protein	YES	YES		Bdt1806		conserved hypothetical protein	NO	NO
Bd1954	mutS	DNA mismatch repair protein	NO	NO		Bdt1807	hflX	GTP-binding protein HflX	NO	NO
Bd1955	glnD	protein-P-II uridylyltransferase	NO	NO		Bdt1808	chrA	chromate transport protein	NO	NO
Bd1956	-	hypothetical protein	NO	NO		Bdt1809	mdh	malate dehydrogenase	NO	NO
Bd1957	-	hypothetical protein	NO	NO		Bdt1810		acetyl-CoA acyltransferase	NO	NO
Bd1958	-	hypothetical protein	NO	NO		Bdt1811		fatty oxidation complex, alpha subunit	NO	NO
Bd1959	-	hypothetical protein	NO	NO		Bdt1812	ordL	oxidoreductase	NO	NO
Bd1960	-	hypothetical protein	NO	NO		Bdt1813		acetyltransferase	NO	NO
Bd1961	sufE	Regulator of cysteine desulfurase activity	NO	NO		Bdt1814		conserved hypothetical protein	NO	NO
Bd1962	-	putative V8-like Glu-specific endopeptidase	NO	NO		Bdt1815		putative permease	NO	NO
Bd1963	-	hypothetical protein	NO	NO		Bdt1816		conserved hypothetical protein	NO	NO
Bd1964	-	hypothetical protein	NO	NO		Bdt1817		conserved hypothetical protein	NO	NO
Bd1965	-	hypothetical protein	NO	NO		Bdt1818		conserved hypothetical protein	NO	NO
Bd1966	-	hypothetical protein	NO	NO		Bdt1819		putative lysophosphatidic acid acyltransferase	NO	NO
Bd1967	rsuA2	pseudouridylate synthase	NO	NO		Bdt1820		Conserved hypothetical protein	YES	NO
Bd1968	Pts	6-pyruvoyltetrahydropterin synthase	NO	NO		Bdt1821		conserved hypothetical protein	NO	NO
Bd1969	fabG	oxidoreductase	NO	NO		Bdt1822		conserved hypothetical protein	NO	NO
Bd1970	-	hypothetical protein	NO	NO		Bdt1823		3-hydroxybutyryl-CoA dehydrogenase	NO	NO
Bd1971	-	hypothetical protein	NO	NO		Bdt1824		conserved hypothetical protein	NO	NO
Bd1972	oppA	ABC-type dipeptide/oligopeptide/nickel transport systems	NO	NO		Bdt1825		methylmalonyl-CoA mutase	NO	NO
Bd1973	-	butyryl-CoA dehydrogenase	NO	NO		Bdt1826	kdpD	sensor protein kdpD	NO	NO
Bd1974	-	hypothetical protein	YES	NO		Bdt1827		conserved hypothetical protein	NO	NO
Bd1975	-	putative Zn-dependent protease	NO	NO		Bdt1828		conserved hypothetical protein	NO	NO
Bd1976	-	hypothetical protein	NO	NO		Bdt1829	psd	phosphatidylserine decarboxylase proenzyme	NO	NO
Bd1977	-	hypothetical protein	NO	NO		Bdt1830		Alpha/beta hydrolase	YES	YES
Bd1978	-	hypothetical protein	NO	NO		Bdt1831		conserved hypothetical protein	NO	NO
Bd1979	-	hypothetical protein	NO	NO		Bdt1832	ygcM	6-pyruvoyltetrahydropterin synthase	NO	NO
Bd1980	resA	cytochrome c biogenesis (thioredoxin)	NO	NO		Bdt1833		6-pyruvoyl-tetrahydropterin synthase, putative	NO	NO
Bd1981	-	hypothetical protein	NO	NO		Bdt1834		conserved hypothetical protein	NO	NO
Bd1982	-	hypothetical protein	NO	NO		Bdt1835	feoA	putative ferrous iron transport protein A	NO	NO
Bd1983	nrdB	ribonucleotide-diphosphate reductase small chain	NO	NO		Bdt1836	feoB	ferrous iron transport protein B	NO	NO
Bd1984	nrdA	ribonucleoside-diphosphate reductase alpha chain	NO	NO		Bdt1837		putative glycosyltransferase	NO	NO
Bd1985	-	putative Fe-S oxidoreductase	NO	NO		Bdt1838	rmlB	dTDP-glucose 4,6-dehydratase	NO	NO
Bd1986	-	hypothetical protein	NO	NO		Bdt1839	rfbA	glucose-1-phosphate thymidylyltransferase	NO	NO
Bd1987	-	amino acid ABC transporter, periplasmic	NO	NO		Bdt1840	rffA	TDP-4-oxo-6-deoxy-D-glucose transaminase	NO	NO
Bd1988	-	hypothetical protein	NO	NO		Bdt1841	mcp	putative methyl accepting chemotaxis protein	NO	NO
Bd1989	-	hypothetical protein	NO	NO		Bdt1842		conserved hypothetical protein	NO	NO
Bd1990	-	putative auxin-regulated protein	NO	NO		Bdt1843		HlyD family protein secretion protein	NO	NO
Bd1991	-	hypothetical protein	NO	NO		Bdt1844		ABC-type multidrug transport system, ATPase component	NO	NO
Bd1992	-	predicted exporter of the RND superfamily	NO	NO		Bdt1845		ABC transporter multidrug ATP-binding protein	NO	NO
Bd1994	-	hypothetical protein	NO	NO		Bdt1846		ABC-type multidrug transporter permease protein	NO	NO
Bd1995	-	hypothetical protein	NO	NO		Bdt1847		ABC-type multidrug transporter permease protein	NO	NO
Bd1996	-	hypothetical protein	NO	NO		Bdt1848		conserved hypothetical protein	NO	NO
Bd1997	-	putative flavoprotein	NO	NO		Bdt1850		conserved hypothetical protein	NO	NO
Bd1998	kup	KUP system, potassium uptake transmembrane protein	NO	NO		Bdt1851		conserved hypothetical protein	NO	NO
Bd1999	-	patatin family protein	NO	NO		Bdt1852		conserved hypothetical protein	NO	NO
Bd2000	-	hypothetical protein	YES	NO		Bdt1853		conserved hypothetical protein	YES	NO
Bd2001	-	YCE I like family protein	NO	NO		Bdt1854		2-oxoglutarate/malate translocator	NO	NO
Bd2002	yneE	hypothetical transmembrane ptotein yneE	NO	NO		Bdt1856		conserved hypothetical protein	NO	NO
Bd2003	-	hypothetical protein	NO	NO		Bdt1857		conserved hypothetical protein	NO	NO
Bd2004	-	hypothetical protein	NO	NO		Bdt1858		NtrC family transcriptional regulator	NO	NO
Bd2005	-	hypothetical protein	NO	NO		Bdt1859		conserved hypothetical protein	NO	NO
Bd2006	nlpD4	hypothetical protein	NO	NO		Bdt1860		Hypothetical protein	YES	NO
Bd2007	glyA	serine hydroxymethyltransferase	NO	NO		Bdt1861		conserved hypothetical protein	NO	NO
Bd2009	rpiB	ribose 5-phosphate isomerase B	NO	NO		Bdt1862		conserved hypothetical protein	NO	NO
Bd2010	fabF	3-oxoacyl-[acyl-carrier-protein] synthase II	NO	NO		Bdt1863		conserved hypothetical protein	NO	NO
Bd2011	acp	hypothetical protein	NO	NO		Bdt1864		conserved hypothetical protein	NO	NO
Bd2012	fabG	3-oxoacyl-(Acyl-carrier-protein) reductase	NO	NO		Bdt1865		Hypothetical protein	YES	YES
Bd2013	fabD	malonyl CoA-acyl carrier protein transacylase	NO	NO		Bdt1866		PAS/PAC sensor protein	YES	YES
Bd2014	fabH	3-oxoacyl-(acyl-carrier-protein) synthase III	NO	NO		Bdt1867		Hypothetical protein	YES	YES
Bd2015	rpl32	50S ribosomal protein L32	NO	NO		Bdt1868	ragA	two component response regulator	YES	NO
Bd2016	-	hypothetical protein	NO	NO		Bdt1869		conserved hypothetical protein	NO	NO
Bd2017	pcaD	beta-ketoadipate enol-lactone hydrolase	NO	NO		Bdt1870		putative phospholipase/carboxylesterase	YES	NO
Bd2018	-	hypothetical protein	NO	NO		Bdt1871		Hypothetical protein	YES	YES
Bd2019	slc39	solute carrier family 39 (iron-regulated transporter)	NO	NO		Bdt1872		putative hemagglutinin/hemolysin-related protein	YES	NO
Bd2020	nrtA	ABC-type transporter nitrate-binding protein	NO	NO		Bdt1873		conserved hypothetical protein	NO	NO
Bd2021	nrtB	ABC-type nitrate transporter, permease protein	NO	NO		Bdt1874	fkpA	peptidyl-prolyl cis-trans isomerase, FKBP-type	NO	NO
Bd2022	nrtC	ABC-type nitrate transporter, ATP-binding protein	NO	NO		Bdt1875		conserved hypothetical protein	NO	NO
Bd2023	-	hypothetical protein	NO	NO		Bdt1876		conserved hypothetical protein	NO	NO
Bd2024	-	hypothetical protein	NO	NO		Bdt1877		conserved hypothetical protein	NO	NO
Bd2025	xer	probable bacteriophage integrase or recombinase	NO	NO		Bdt1878		amine oxidase	YES	YES
Bd2026	-	hypothetical protein	NO	NO		Bdt1879		Conserved hypothetical protein	YES	YES
Bd2027	argS	hypothetical protein	NO	NO		Bdt1880		conserved hypothetical protein	NO	NO
Bd2028	-	leucine dehydrogenase	NO	NO		Bdt1881		conserved hypothetical protein	NO	NO
Bd2030	-	hypothetical protein	NO	NO		Bdt1882	potE	amino acid transporter	NO	NO
Bd2031	-	putative lipoprotein	NO	NO		Bdt1883		conserved hypothetical protein	NO	NO
Bd2032	-	hypothetical protein	NO	NO		Bdt1884		Conserved hypothetical protein	YES	YES
Bd2033	-	hypothetical protein	NO	NO		Bdt1885		cytidine/deoxycytidylate deaminase family protein	YES	NO
Bd2034	-	isopenicillin N epimerase	NO	NO		Bdt1886		MarR family transcriptional regulator	YES	YES
Bd2035	-	hypothetical protein	NO	NO		Bdt1887		putative outer membrane secretion protein	NO	NO
Bd2036	-	predicted exonuclease of the beta-lactamase family	NO	NO		Bdt1888		Multidrug resistance efflux pump, EmrA-like	YES	YES
Bd2038	-	hypothetical protein	NO	NO		Bdt1889	tcaB	Bcr/CflA subfamily drug resistance transporter	YES	NO
Bd2039	-	hypothetical protein	NO	NO		Bdt1890	pgsA	conserved hypothetical protein	NO	NO
Bd2040	-	hydrolase, haloacid dehalogenase-like family	NO	NO		Bdt1891		putative esterase	NO	NO
Bd2041	-	ABC polar amino acid transport system	YES	YES		Bdt1892	glpX	fructose 1,6-bisphosphatase II	NO	NO
Bd2042	-	hypothetical protein	YES	YES		Bdt1893		conserved hypothetical protein	NO	NO
Bd2043	-	hypothetical protein	NO	NO		Bdt1894		conserved hypothetical protein	NO	NO
Bd2044	dacA	hypothetical protein	NO	NO		Bdt1895		conserved hypothetical protein	NO	NO
Bd2045	thrB	homoserine kinase	NO	NO		Bdt1896		putative polyketide cyclase	NO	NO
Bd2046	-	hypothetical protein	YES	YES		Bdt1897		conserved hypothetical protein	NO	NO
Bd2047	-	hypothetical protein	YES	YES		Bdt1898		conserved hypothetical protein	NO	NO
Bd2048	-	hypothetical protein	YES	YES		Bdt1899	gabD	succinate-semialdehyde dehydrogenase (NADP+)	NO	NO
Bd2049	-	hypothetical protein	NO	NO		Bdt1900		putative cell cycle protein	NO	NO
Bd2050	-	hypothetical protein	NO	NO		Bdt1901	ftsH	cell division protein	NO	NO
Bd2051	-	hypothetical protein	NO	NO		Bdt1902		conserved hypothetical protein	NO	NO
Bd2052	-	hypothetical protein	NO	NO		Bdt1903		conserved hypothetical protein	NO	NO
Bd2053	-	component of the Tol biopolymer transport system	NO	NO		Bdt1904	glmM	phosphoglucosamine mutase	NO	NO
Bd2054	-	hypothetical protein	NO	NO		Bdt1905	pdxJ	pyridoxine 5'-phosphate synthase	NO	NO
Bd2055	-	hypothetical protein	NO	NO		Bdt1906		putative ATPase/GTPase	NO	NO
Bd2056	ygcA	hypothetical RNA methyltransferase	NO	NO		Bdt1907		putative endonuclease	NO	NO
Bd2057	-	hypothetical protein	NO	NO		Bdt1908		conserved hypothetical protein	NO	NO
Bd2058	-	hypothetical protein	NO	NO		Bdt1909		conserved hypothetical protein	NO	NO
Bd2059	-	hypothetical protein	NO	NO		Bdt1910		conserved hypothetical protein	NO	NO
Bd2060	-	hypothetical protein	NO	NO		Bdt1911	sufS	cysteine desulphurase involved in Fe-S clsuter assembly	NO	NO
Bd2061	-	hypothetical protein	NO	NO		Bdt1912	trmU	tRNA-methyltransferase	NO	NO
Bd2062	-	hypothetical protein	NO	NO		Bdt1913		Fe-S oxidoreductase	NO	NO
Bd2063	-	hypothetical protein	NO	NO		Bdt1914	rncS	ribonuclease III	NO	NO
Bd2064	-	hypothetical protein	NO	NO		Bdt1915	era	GTP-binding protein Era	NO	NO
Bd2065	-	hypothetical protein	NO	NO		Bdt1916	engA	GTP-binding protein	NO	NO
Bd2066	-	glutathione S-transferase family protein	NO	NO		Bdt1917		sodium-dependent serine transporter	NO	NO
Bd2068	-	hypothetical protein	NO	NO		Bdt1918		conserved hypothetical protein	NO	NO
Bd2069	-	hypothetical protein	NO	NO		Bdt1919	bsaA	conserved hypothetical protein	NO	NO
Bd2070	-	acetyl-CoA acetyltransferase	NO	NO		Bdt1920		conserved hypothetical protein	NO	NO
Bd2071	-	transcriptional regulator, TetR family	NO	NO		Bdt1921	purB	conserved hypothetical protein	NO	NO
Bd2072	-	hypothetical protein	NO	NO		Bdt1922	mccF	microcin C7 self-immunity protein	NO	NO
Bd2073	-	hypothetical protein	NO	NO		Bdt1923		D-alanyl-D-alanine carboxypeptidease, putative	NO	NO
Bd2074	yvbT	lkanal monooxygenase homolog yvbT	NO	NO		Bdt1924	mpl	conserved hypothetical protein	NO	NO
Bd2075	rbsB	D-ribose periplasmic binding protein	NO	NO		Bdt1925	mutS	DNA mismatch repair protein MutS	NO	NO
Bd2076	-	hypothetical protein	NO	NO		Bdt1926	glnD	protein-P-II uridylyltransferase	NO	NO
Bd2077	-	hypothetical protein	NO	NO		Bdt1927		conserved hypothetical protein	NO	NO
Bd2078	dnaE	hypothetical protein	NO	NO		Bdt1928		conserved hypothetical protein	NO	NO
Bd2079	-	hypothetical protein	NO	NO		Bdt1929		conserved hypothetical protein	NO	NO
Bd2080	guaA	GMP synthase	NO	NO		Bdt1930		conserved hypothetical protein	NO	NO
Bd2081	guaB	similar to inosine-monophosphate dehydrogenase	NO	NO		Bdt1931		conserved hypothetical protein	NO	NO
Bd2082	-	bacterial transferase family protein	NO	NO		Bdt1932	sufE	regulator of cysteine desulfurase activity	NO	NO
Bd2083	-	alpha-beta hydrolase superfamily protein	NO	NO		Bdt1933		putative V8-like Glu-specific endopeptidase	NO	NO
Bd2084	-	cation:proton antiporter	NO	NO		Bdt1934		conserved hypothetical protein	NO	NO
Bd2085	-	hypothetical protein	NO	NO		Bdt1935		conserved hypothetical protein	NO	NO
Bd2086	-	hypothetical protein	NO	NO		Bdt1936		conserved hypothetical protein	NO	NO
Bd2087	-	hypothetical protein	NO	NO		Bdt1937		conserved hypothetical protein	NO	NO
Bd2088	-	hypothetical protein	NO	NO		Bdt1938	rsuA2	pseudouridylate synthase	NO	NO
Bd2089	-	amino acid ABC transporter, periplasmic amino acid-binding	NO	NO		Bdt1939	Pts	6-pyruvoyltetrahydropterin synthase	NO	NO
Bd2091	-	hypothetical protein	NO	NO		Bdt1940	fabG	oxidoreductase	NO	NO
Bd2092	-	hypothetical protein	NO	NO		Bdt1941		conserved hypothetical protein	NO	NO
Bd2093	-	hypothetical protein	NO	NO		Bdt1942		Hypothetical protein	YES	YES
Bd2095	-	probable acetyl-CoA acetyltransferase	NO	NO		Bdt1943		conserved hypothetical protein	NO	NO
Bd2096	-	3-oxoacid CoA-transferase subunit A	NO	NO		Bdt1944	oppA	ABC-type dipeptide/oligopeptide/nickel transport systems	NO	NO
Bd2097	-	3-oxoacid CoA-transferase subunit B	NO	NO		Bdt1945		butyryl-CoA dehydrogenase	NO	NO
Bd2098	-	hypothetical protein	NO	NO		Bdt1946		putative Zn-dependent protease	NO	NO
Bd2099	pykA	hypothetical protein	NO	NO		Bdt1947		conserved hypothetical protein	NO	NO
Bd2100	-	hypthetical protein	NO	NO		Bdt1948		conserved hypothetical protein	NO	NO
Bd2101	-	hypothetical protein	NO	NO		Bdt1949		conserved hypothetical protein	NO	NO
Bd2102	-	hypothetical protein	NO	NO		Bdt1950		conserved hypothetical protein	NO	NO
Bd2103	-	hypothetical protein	NO	NO		Bdt1951	resA	cytochrome c biogenesis (thioredoxin)	NO	NO
Bd2104	hua	DNA-binding protein HU-alpha (HU-2)	NO	NO		Bdt1952		conserved hypothetical protein	NO	NO
Bd2105	-	hypothetical protein	NO	NO		Bdt1953		conserved hypothetical protein	NO	NO
Bd2106	-	hypothetical protein	NO	NO		Bdt1954	nrdB	ribonucleotide-diphosphate reductase small chain	NO	NO
Bd2107	dsbA	Thiol:disulfide interchange protein dsbA precursor	NO	NO		Bdt1955	nrdA	ribonucleoside-diphosphate reductase alpha chain	NO	NO
Bd2109	-	hypothetical protein	NO	NO		Bdt1956		putative Fe-S oxidoreductase	NO	NO
Bd2110	-	hypothetical protein	NO	NO		Bdt1957		conserved hypothetical protein	NO	NO
Bd2111	-	probable anti-sigma factor antagonist	NO	NO		Bdt1958		amino acid ABC transporter, periplasmic	NO	NO
Bd2113	ostA	organic solvent tolerance protein	NO	NO		Bdt1959		conserved hypothetical protein	NO	NO
Bd2114	-	hypothetical protein	NO	NO		Bdt1960		conserved hypothetical protein	NO	NO
Bd2115	-	hypothetical protein	NO	NO		Bdt1961		putative auxin-regulated protein	NO	NO
Bd2116	rnhB	ribonuclease HII (RNase HII)	NO	NO		Bdt1962		conserved hypothetical protein	NO	NO
Bd2117	rplS	50S ribosomal protein L19	NO	NO		Bdt1963		RND superfamily exporter	NO	NO
Bd2118	-	hypothetical protein	NO	NO		Bdt1964		conserved hypothetical protein	NO	NO
Bd2119	trmD	tRNA methyltransferase	NO	NO		Bdt1965		conserved hypothetical protein	NO	NO
Bd2120	rimM	putative 16S rRNA processing protein	NO	NO		Bdt1966		conserved hypothetical protein	NO	NO
Bd2121	-	hypothetical protein	NO	NO		Bdt1967		putative flavoprotein	NO	NO
Bd2122	rpsP	30S ribosomal protein S16	NO	NO		Bdt1968	kup	KUP system, potassium uptake transmembrane protein	NO	NO
Bd2123	srp54	signal recognition particle protein	NO	NO		Bdt1969		patatin family protein	NO	NO
Bd2124	-	hypothetical protein	NO	NO		Bdt1970		Hypothetical protein	YES	NO
Bd2126	-	hypothetical protein	NO	NO		Bdt1971		YCE I like family protein	NO	NO
Bd2127	-	hypothetical protein	YES	YES		Bdt1972	yneE	conserved hypothetical protein	NO	NO
Bd2128	yadH	ABC transporter integral membrane protein	NO	NO		Bdt1973		conserved hypothetical protein	NO	NO
Bd2129	yadG	putative ATP-binding component of a transport system	NO	NO		Bdt1974		conserved hypothetical protein	NO	NO
Bd2130	prfC	hypothetical protein	NO	NO		Bdt1975		conserved hypothetical protein	NO	NO
Bd2131	-	hypothetical protein	NO	NO		Bdt1976	nlpD4	conserved hypothetical protein	NO	NO
Bd2132	-	hypothetical protein	NO	NO		Bdt1977	glyA	serine hydroxymethyltransferase	NO	NO
Bd2133	-	hypothetical protein	YES	YES		Bdt1978	rpiB	ribose 5-phosphate isomerase B	NO	NO
Bd2134	-	hypothetical protein	YES	YES		Bdt1979	fabF	3-oxoacyl-[acyl-carrier-protein] synthase II	NO	NO
Bd2135	chaA	probable Ca2? antiporter ChaA	NO	NO		Bdt1980	acp	conserved hypothetical protein	NO	NO
Bd2136	slyX	SlyX protein homolog	NO	NO		Bdt1981	fabG	3-oxoacyl-(Acyl-carrier-protein) reductase	NO	NO
Bd2137	-	hypothetical protein	NO	NO		Bdt1982	fabD	malonyl CoA-acyl carrier protein transacylase	NO	NO
Bd2138	rnhA	hypothetical protein	NO	NO		Bdt1983	fabH	3-oxoacyl-(acyl-carrier-protein) synthase III	NO	NO
Bd2139	-	two-component response regulator	NO	NO		Bdt1984	rpl32	50S ribosomal protein L32	NO	NO
Bd2140	polC	DNA polymerase III subunit epsilon	NO	NO		Bdt1985		conserved hypothetical protein	NO	NO
Bd2141	-	two-component hybrid sensor and regulator	YES	NO		Bdt1986	pcaD	beta-ketoadipate enol-lactone hydrolase	NO	NO
Bd2142	-	two-component sensor histidine kinase	NO	NO		Bdt1987		conserved hypothetical protein	NO	NO
Bd2143	-	two-component response regulator	NO	NO		Bdt1988	slc39	solute carrier family 39 protein	NO	NO
Bd2144	lon	ATP-dependent protease LA	NO	NO		Bdt1989	nrtA	ABC-type transporter nitrate-binding protein	NO	NO
Bd2145	sac1	Sulfur deprivation response regulator	NO	NO		Bdt1990	nrtB	ABC-type nitrate transporter, permease protein	NO	NO
Bd2147	-	hypothetical protein	NO	NO		Bdt1991	nrtC	ABC-type nitrate transporter, ATP-binding protein	NO	NO
Bd2148	-	hypothetical protein	NO	NO		Bdt1992		conserved hypothetical protein	NO	NO
Bd2149	-	nitroreductase family protein	NO	NO		Bdt1993		conserved hypothetical protein	NO	NO
Bd2150	-	hypothetical protein	NO	NO		Bdt1994	xer	bacteriophage integrase or recombinase	NO	NO
Bd2151	fumB	fumarate hydratase, class I	NO	NO		Bdt1995		conserved hypothetical protein	NO	NO
Bd2152	glpT	glycerol-3-phosphate transporter	NO	NO		Bdt1996	argS	conserved hypothetical protein	NO	NO
Bd2153	-	putative universal stress protein	NO	NO		Bdt1997		leucine dehydrogenase	NO	NO
Bd2154	-	two-component response regulator homolog	NO	NO		Bdt1998		conserved hypothetical protein	NO	NO
Bd2155	-	putative transcriptional regulator	NO	NO		Bdt1999		putative lipoprotein	NO	NO
Bd2156	-	2-nitropropane dioxygenase	NO	NO		Bdt2000		conserved hypothetical protein	NO	NO
Bd2157	-	hypothetical protein	NO	NO		Bdt2001		conserved hypothetical protein	NO	NO
Bd2159	-	hypothetical protein	NO	NO		Bdt2002		isopenicillin N epimerase	NO	NO
Bd2161	-	putative permease	NO	NO		Bdt2003		conserved hypothetical protein	NO	NO
Bd2162	-	hypothetical protein	NO	NO		Bdt2004		beta-lactamase family exonuclease	NO	NO
Bd2163	-	sugar transport protein	NO	NO		Bdt2005		conserved hypothetical protein	NO	NO
Bd2164	-	hypothetical protein	NO	NO		Bdt2006		conserved hypothetical protein	NO	NO
Bd2165	yhfA	hypothetical protein	NO	NO		Bdt2007		Glyoxalase/bleomycin resistance protein/dioxygenase	YES	YES
Bd2166	ymdA	hydrolase (HAD superfamily)	NO	NO		Bdt2008		HAD superfamily hydrolase	NO	NO
Bd2167	pilL	putative PilL protein	NO	NO		Bdt2009		conserved hypothetical protein	NO	NO
Bd2168	-	hypothetical protein	NO	NO		Bdt2010	dacA	conserved hypothetical protein	NO	NO
Bd2170	hylB	putative hemolysins	NO	NO		Bdt2011	thrB	homoserine kinase	NO	NO
Bd2171	-	hypothetical protein	YES	YES		Bdt2012		conserved hypothetical protein	NO	NO
Bd2172	-	putative Na? exchange protein	YES	YES		Bdt2013		conserved hypothetical protein	NO	NO
Bd2173	eriC2	voltage-gated chloride channel family protein	NO	NO		Bdt2014		conserved hypothetical protein	NO	NO
Bd2174	fadE	butyryl-CoA dehydrogenase	NO	NO		Bdt2015		conserved hypothetical protein	NO	NO
Bd2175	-	hypothetical protein	YES	NO		Bdt2016		component of the Tol biopolymer transport system	NO	NO
Bd2176	fpg	hypothetical protein	NO	NO		Bdt2017		conserved hypothetical protein	NO	NO
Bd2177	-	putative flagellar GTP binding protein	YES	YES		Bdt2018		conserved hypothetical protein	NO	NO
Bd2178	-	hypothetical protein	YES	YES		Bdt2019	ygcA	RNA methyltransferase	NO	NO
Bd2179	-	putative Rhs family protein	YES	YES		Bdt2020		conserved hypothetical protein	NO	NO
Bd2180	-	hypothetical protein	YES	YES		Bdt2021		conserved hypothetical protein	NO	NO
Bd2181	-	hypothetical protein	NO	NO		Bdt2022		conserved hypothetical protein	NO	NO
Bd2183	-	hypothetical protein	YES	YES		Bdt2023		conserved hypothetical protein	NO	NO
Bd2184	-	signal transduction sensor histidine kinase	NO	NO		Bdt2024		conserved hypothetical protein	NO	NO
Bd2185	-	hypothetical protein	NO	NO		Bdt2025		conserved hypothetical protein	NO	NO
[truncated: 1,740 more rows]

## Sheet: UNIQUES gene order
HD100						Tiberius
Gene Number	Gene Name	Gene Description	Unique by RSD	Unique by manual BLAST		Gene Number	Gene Name	Gene Description	Unique by RSD	Unique by manual BLAST
Bd0028	-	hypothetical protein	YES	NO		Bdt0080		hypothetical protein	YES	YES
Bd0090	-	hypothetical protein	YES	YES		Bdt0081		hypothetical protein	YES	YES
Bd0091	-	hypothetical protein	YES	YES		Bdt0082		XRE family transcriptional regulator	YES	YES
Bd0092	-	putative cytochrome b	YES	YES		Bdt0083		HipA domain protein	YES	YES
Bd0093	-	hypothetical protein	YES	YES		Bdt0100		conserved hypothetical protein	YES	NO
Bd0194	-	hypothetical protein	YES	YES		Bdt0146		hypothetical protein	YES	NO
Bd0222	-	hypothetical protein	YES	YES		Bdt0180		hypothetical protein	YES	NO
Bd0243	-	hypothetical protein	YES	YES		Bdt0186		hypothetical protein	YES	NO
Bd0244	-	hypothetical protein	YES	YES		Bdt0199		hypothetical protein	YES	YES
Bd0249	-	hypothetical protein	YES	YES		Bdt0200		putative P-pilus assembly protein, chaperone PapD	YES	YES
Bd0250	-	hypothetical protein	YES	YES		Bdt0201		putative P pilus assembly protein, porin PapC	YES	YES
Bd0251	-	hypothetical protein	YES	YES		Bdt0202		hypothetical protein	YES	YES
Bd0262	tsr	chemotaxis protein	YES	YES		Bdt0203		putative fimbrial protein	YES	YES
Bd0317	-	hypothetical protein	YES	YES		Bdt0228		FRG domain-containing protein	YES	YES
Bd0318	-	hypothetical protein	YES	YES		Bdt0229		conserved hypothetical protein	YES	YES
Bd0319	-	hypothetical protein	YES	YES		Bdt0230		putative type II restriction m6 adenine DNA methyltransferase	YES	YES
Bd0339	rbp	RNA-binding protein	YES	NO		Bdt0231		putative 5-methylcytosine-specific restriction enzyme subunit McrB	YES	YES
Bd0350	-	hypothetical protein	YES	NO		Bdt0232		putative 5-methylcytosine restriction system component MrcC	YES	YES
Bd0351	-	hypothetical protein	YES	NO		Bdt0233		putative DNA repair photolyase	YES	YES
Bd0354	-	hypothetical protein	YES	YES		Bdt0234		Hypothetical protein	YES	YES
Bd0399	-	hypothetical protein	YES	NO		Bdt0235		Hypothetical protein	YES	YES
Bd0402	-	hypothetical protein	YES	NO		Bdt0236		Putative phage-related terminase	YES	YES
Bd0409	-	hypothetical protein	YES	NO		Bdt0237		Conserved hypothetical protein	YES	YES
Bd0426	-	hypothetical protein	YES	NO		Bdt0238		Hypothetical protein	YES	YES
Bd0428	-	hypothetical protein	YES	NO		Bdt0239		Putative serine recombinase	YES	YES
Bd0447	-	putative dimethyladenosine transferase	YES	YES		Bdt0240		Hypothetical protein	YES	YES
Bd0480	-	hypothetical protein	YES	NO		Bdt0241		Hypothetical protein	YES	YES
Bd0514	-	hypothetical protein	YES	YES		Bdt0242		Conserved hypothetical protein	YES	YES
Bd0516	-	hypothetical protein	YES	NO		Bdt0244		Hypothetical protein	YES	YES
Bd0526	-	hypothetical protein	YES	NO		Bdt0250		conserved hypothetical protein	YES	NO
Bd0602	-	hypothetical protein	YES	YES		Bdt0251		Hypothetical protein	YES	YES
Bd0603	-	hypothetical protein	YES	YES		Bdt0291		Hypothetical protein	YES	NO
Bd0605	-	putative transposase	YES	YES		Bdt0309		Hypothetical protein	YES	NO
Bd0630	-	putative transporter	YES	YES		Bdt0318		conserved hypothetical protein	YES	NO
Bd0638	smpB	SsrA-binding protein	YES	YES		Bdt0319	pilR	regulator protein pilR	YES	NO
Bd0639	-	hypothetical protein	YES	YES		Bdt0322		methyltransferase	YES	YES
Bd0662	-	hypothetical protein	YES	YES		Bdt0335	rbp	RNA-binding protein	YES	NO
Bd0664	lipA	similar to lipase LipA	YES	YES		Bdt0345		conserved hypothetical protein	YES	NO
Bd0671	-	hypothetical protein	YES	YES		Bdt0346		conserved hypothetical protein	YES	NO
Bd0678	-	hypothetical protein	YES	YES		Bdt0347		Hypothetical protein	YES	NO
Bd0703	-	hypothetical protein	YES	YES		Bdt0350		Hypothetical protein	YES	NO
Bd0704	-	cell wall surface anchor family protein	YES	NO		Bdt0358		Hypothetical protein	YES	NO
Bd0738	-	hypothetical protein	YES	NO		Bdt0393		Hypothetical protein	YES	NO
Bd0777	-	ABC-transporter, periplasmic domain	YES	YES		Bdt0414		Conserved hypothetical protein	YES	YES
Bd0780	-	hypothetical protein	YES	NO		Bdt0415		Conserved hypothetical protein	YES	YES
Bd0783	-	hypothetical protein	YES	YES		Bdt0423		Conserved hypothetical protein	YES	YES
Bd0797	tcmJ	Polyketide synthase curC	YES	YES		Bdt0424		Hypothetical protein	YES	YES
Bd0817	-	hypothetical protein	YES	NO		Bdt0438		conserved hypothetical protein	YES	NO
Bd0877	-	hypothetical protein	YES	NO		Bdt0439	dsbD	thiol:disulfide interchange protein	YES	NO
Bd0904	ccpA	hypothetical protein	YES	YES		Bdt0481		Hypothetical protein	YES	NO
Bd0905	ABC1	putative ABC transporter	YES	YES		Bdt0524		Hypothetical protein	YES	NO
Bd0906	-	hypothetical protein	YES	YES		Bdt0576		Hypothetical protein	YES	NO
Bd0907	rsmC	putative RNA methylase	YES	YES		Bdt0587		Hypothetical protein	YES	NO
Bd0908	-	DNA-binding protein	YES	YES		Bdt0606		Hypothetical protein	YES	NO
Bd0909	-	putative redox protein	YES	YES		Bdt0608		putative EamA-like transporter	YES	YES
Bd0913	-	hypothetical protein	YES	YES		Bdt0627		serine protease	YES	NO
Bd0914	-	putative DNA polymerase epsilon subunit	YES	YES		Bdt0628		Hypothetical protein	YES	YES
Bd0915	mkl	putative ribonucleotide transport atp-binding protein.	YES	YES		Bdt0629		Hypothetical protein	YES	YES
Bd0916	pacL	Cation transporting ATPase	YES	YES		Bdt0630		Hypothetical protein	YES	YES
Bd0917	hspC	small heat shock protein	YES	YES		Bdt0635		nucleoside-specific channel-forming protein tsx precursor	YES	NO
Bd0919	pspE	phage shock protein	YES	YES		Bdt0637		Hypothetical protein	YES	YES
Bd0920	-	hypothetical protein	YES	YES		Bdt0639		Hypothetical protein	YES	YES
Bd0921	-	hypothetical protein	YES	YES		Bdt0700		Hypothetical protein	YES	NO
Bd0922	htrA	periplasmic serine protease	YES	YES		Bdt0704		Conserved hypothetical protein	YES	NO
Bd0929	-	hypothetical protein	YES	YES		Bdt0717		Hypothetical protein	YES	YES
Bd0930	pfpI	ThiJ/PfpI family protein	YES	YES		Bdt0733		Hypothetical protein	YES	YES
Bd0931	merR	transcriptional regulator, MerR family	YES	YES		Bdt0743	adhA	NADP-dependent alcohol dehydrogenase	YES	NO
Bd0932	mcp	hypothetical protein	YES	YES		Bdt0755		Hypothetical protein	YES	NO
Bd0933	-	hypothetical protein	YES	YES		Bdt0772		conserved hypothetical protein	YES	NO
Bd0940	-	30S ribosomal protein S18	YES	NO		Bdt0773		Hypothetical protein	YES	YES
Bd0955	-	hypothetical protein	YES	NO		Bdt0783		Hypothetical protein	YES	YES
Bd0968	-	hypothetical protein	YES	NO		Bdt0794		Hypothetical protein	YES	NO
Bd1057	-	ABC transporter, periplasmic domain	YES	NO		Bdt0826		conserved hypothetical protein	YES	NO
Bd1082	-	hypothetical protein	YES	YES		Bdt0856		putative oxidoreductase	YES	NO
Bd1084	-	putative metalloprotease	YES	YES		Bdt0866		Hypothetical protein with homology to C-terminus of hydrolase proteins	YES	YES
Bd1085	-	hypothetical protein	YES	YES		Bdt0867		Hypothetical protein with homology to C-terminus of hydrolase proteins	YES	YES
Bd1086	-	hypothetical protein	YES	YES		Bdt0868		Hypothetical protein	YES	YES
Bd1091	-	hypothetical protein	YES	YES		Bdt0869		Trypsin-like serine protease	YES	YES
Bd1122	-	hypothetical protein	YES	NO		Bdt0870		LysR family transcriptional regulator	YES	YES
Bd1149	-	hypothetical protein	YES	NO		Bdt0871		intracellular protease/amidase, putative	YES	NO
Bd1151	-	hypothetical protein	YES	YES		Bdt0880		pentapeptide repeat-containing protein	YES	YES
Bd1166	-	hypothetical protein	YES	NO		Bdt0881	rbn	RNase BN	YES	NO
Bd1170	-	hypothetical protein	YES	NO		Bdt0883		Conserved hypothetical protein	YES	YES
Bd1171	-	hypothetical protein	YES	YES		Bdt0889		Hypothetical protein with homology to the C-terminus of 50S ribosomal protein L28	YES	NO
Bd1210	-	hypothetical protein	YES	YES		Bdt0903		Conserved hypothetical protein	YES	NO
Bd1215	-	hypothetical protein	YES	NO		Bdt0909		conserved hypothetical protein	YES	NO
Bd1248	-	hypothetical protein	YES	YES		Bdt0922		Hypothetical protein	YES	YES
Bd1256	-	hypothetical protein	YES	NO		Bdt0931		Hypothetical protein	YES	NO
Bd1273	-	hypothetical protein	YES	YES		Bdt0938		Hypothetical protein	YES	NO
Bd1280	-	hypothetical protein	YES	YES		Bdt0955		Hypothetical protein	YES	NO
Bd1289	-	hypothetical protein	YES	NO		Bdt1001		Hypothetical protein	YES	NO
Bd1293	-	hypothetical protein	YES	NO		Bdt1037		Hypothetical protein	YES	YES
Bd1295	-	hypothetical protein	YES	NO		Bdt1038	LysR	LysR family regulatory protein	YES	NO
Bd1297	-	hypothetical protein	YES	NO		Bdt1039		Hypothetical protein	YES	YES
Bd1300	-	hypothetical protein	YES	YES		Bdt1063		putative protease	YES	YES
Bd1302	-	putative molybdopterin biosynthesis protein	YES	YES		Bdt1065		Hypothetical protein	YES	YES
Bd1305	-	putative permease	YES	YES		Bdt1066		Transglutaminase-like protein	YES	YES
Bd1329	-	hypothetical protein	YES	YES		Bdt1067		conserved hypothetical protein	YES	NO
Bd1344	-	hypothetical protein	YES	NO		Bdt1068		putative cell wall surface anchor family protein	YES	NO
Bd1350	-	hypothetical protein	YES	YES		Bdt1069	mcp	MCP, methyl-accepting chemotaxis protein	YES	NO
Bd1353	-	short chain dehydrogenase	YES	YES		Bdt1070		conserved hypothetical protein	YES	NO
Bd1354	-	hypothetical protein	YES	YES		Bdt1071		Hypothetical protein	YES	YES
Bd1355	-	hypothetical protein	YES	YES		Bdt1072		Hypothetical protein	YES	YES
Bd1361	-	hypothetical protein	YES	YES		Bdt1073		Hypothetical protein	YES	YES
Bd1362	-	hypothetical protein	YES	YES		Bdt1074		metallo-beta-lactamase family protein	YES	YES
Bd1366	-	hypothetical protein	YES	YES		Bdt1075		Hypothetical protein	YES	YES
Bd1368	-	hypothetical protein	YES	YES		Bdt1076		Hypothetical protein	YES	YES
Bd1374	-	hypothetical protein	YES	NO		Bdt1078		conserved hypothetical protein	YES	NO
Bd1396	-	hypothetical protein	YES	NO		Bdt1079		Conserved hypothetical protein	YES	YES
Bd1407	-	hypothetical protein	YES	NO		Bdt1080		putative gliding motility-associated lipoprotein GldK	YES	NO
Bd1416	-	hypothetical protein	YES	NO		Bdt1081		Hypothetical protein	YES	YES
Bd1428	-	hypothetical protein	YES	NO		Bdt1082		conserved hypothetical protein	YES	NO
Bd1433	-	hypothetical protein	YES	NO		Bdt1083		conserved hypothetical protein	YES	NO
Bd1438	-	hypothetical protein	YES	NO		Bdt1084	linC	2,5-dichloro-2,5-cyclohexadiene-1,4-diol dehydrogenase	YES	NO
Bd1439	-	hypothetical protein	YES	NO		Bdt1085		Hypothetical protein	YES	YES
Bd1441	-	hypothetical protein	YES	NO		Bdt1086		Hypothetical protein	YES	YES
Bd1451	-	transcriptional regulator, MarR family	YES	YES		Bdt1087		Hypothetical protein	YES	YES
Bd1452	-	putative Phenylacetic acid degradation protein PAAI	YES	YES		Bdt1088		Hypothetical protein	YES	YES
Bd1458	-	hypothetical protein	YES	YES		Bdt1089		putative exported protein	YES	YES
Bd1459	-	hypothetical protein	YES	YES		Bdt1090		putative exported protein	YES	YES
Bd1465	-	hypothetical protein	YES	NO		Bdt1091		Hypothetical protein	YES	YES
Bd1477	-	hypothetical protein	YES	NO		Bdt1092		Hypothetical protein	YES	YES
Bd1528	-	hypothetical protein	YES	NO		Bdt1093		Hypothetical protein	YES	YES
Bd1592	-	hypothetical protein	YES	NO		Bdt1094		conserved hypothetical protein	YES	NO
Bd1613	-	hypothetical protein	YES	NO		Bdt1095		conserved hypothetical protein	YES	NO
Bd1624	-	50S ribosomal protein L35	YES	NO		Bdt1096		Hypothetical protein	YES	YES
Bd1642	-	hypothetical protein	YES	NO		Bdt1097		Hypothetical protein	YES	YES
Bd1643	-	hypothetical protein	YES	NO		Bdt1098		Hypothetical protein	YES	YES
Bd1669	-	hypothetical protein	YES	YES		Bdt1099		conserved hypothetical protein	YES	NO
Bd1673	-	putative cyclic beta-1,2-glucan modification protein	YES	NO		Bdt1100		Hypothetical protein with homology to the C-terminal region of RNA polymerase, sigma-24 subunit, ECF subfamily	YES	YES
Bd1676	-	putative phosphoglycerol transferase	NO	YES		Bdt1101	mcp	methyl-accepting chemotaxis protein	YES	NO
Bd1677	-	hypothetical protein	YES	YES		Bdt1102	mcp	methyl-accepting chemotaxis protein	YES	NO
Bd1678	-	probable UDP-glucose 4-epimerase	YES	NO		Bdt1103		Hypothetical protein	YES	YES
Bd1679	-	putative aminotransferase	YES	YES		Bdt1104		putative haloacid dehalogenase-like hydrolase family protein	YES	YES
Bd1680	neuC	putative UDP-N-acetylglucosamine-2-epimerase NeuC	YES	YES		Bdt1105		Catalase-like heme-binding protein	YES	YES
Bd1681	-	putative formyltransferase	YES	YES		Bdt1106		alpha/beta fold family hydrolase	YES	YES
Bd1683	neuB	putative N-acetylneuraminic acid synthetase	YES	YES		Bdt1107		Hypothetical protein	YES	YES
Bd1684	-	hexapeptide transferase family protein	YES	YES		Bdt1108		Hypothetical protein	YES	YES
Bd1685	-	Mannose-1-phosphate guanyltransferase	YES	YES		Bdt1109		conserved hypothetical protein	YES	NO
Bd1686	neuA	probable acylneuraminate cytidylyltransferase	YES	YES		Bdt1110		conserved hypothetical protein	YES	NO
Bd1687	-	hypothetical protein	YES	YES		Bdt1111		Conserved hypothetical protein	YES	YES
Bd1688	-	putative polysaccharide biosynthesis protein CpsL	YES	YES		Bdt1112		putative hydrolase	YES	YES
Bd1689	-	hypothetical protein	YES	YES		Bdt1113		Hypothetical protein	YES	YES
Bd1693	capE	capsular polysaccharide synthesis enzyme Cap8E	YES	YES		Bdt1114		Conserved hypothetical protein	YES	YES
Bd1694	capF	capsular polysaccharide synthesis enzyme Cap5F	YES	YES		Bdt1115		Hypothetical protein	YES	NO
Bd1696	-	putative glycosyltransferase	YES	NO		Bdt1116	FixL	putative sensor protein fixL	YES	NO
Bd1697	-	UDP-N-acetyl-D-quinovosamine 4-epimerase	YES	YES		Bdt1117		Hypothetical protein	YES	NO
Bd1698	capM	capsular polysaccharide synthesis enzyme Cap8M	YES	YES		Bdt1118		conserved hypothetical protein	YES	NO
Bd1699	-	putative acetyltransferase	YES	YES		Bdt1119		conserved hypothetical protein	YES	NO
Bd1701	-	putative methyltransferase	YES	YES		Bdt1120		alpha/beta hydrolase fold protein	YES	YES
Bd1702	-	putative glycerophosphoryl diester phosphodiesterase	YES	YES		Bdt1121		conserved hypothetical protein, steroid delta-isomerase-related	YES	YES
Bd1708	-	hypothetical protein	YES	YES		Bdt1122		Hypothetical protein	YES	YES
Bd1721	blc	outer membrane lipoprotein Blc	YES	YES		Bdt1123		Hypothetical protein	YES	YES
Bd1722	-	putative transcriptional regulator	YES	YES		Bdt1135		conserved hypothetical protein	YES	NO
Bd1723	-	putative octaprenyl-diphosphate synthase	YES	YES		Bdt1156		Hypothetical protein	YES	NO
Bd1724	-	Phytoene dehydrogenase	YES	YES		Bdt1169	mcp	MCP, methyl-accepting chemotaxis protein	YES	NO
Bd1725	pys	phytoene synthase	YES	YES		Bdt1174		Hypothetical protein	YES	NO
Bd1726	-	hypothetical protein	YES	YES		Bdt1187		Hypothetical protein	YES	YES
Bd1727	yvfS	ABC transporter, permease protein, putative	YES	YES		Bdt1188		Hypothetical protein	YES	YES
Bd1728	yvfR	ABC transporter, ATP-binding protein	YES	YES		Bdt1189		Conserved hypothetical protein, putative nuclease	YES	YES
Bd1729	-	sterol desaturase family protein	YES	YES		Bdt1190		Hypothetical protein	YES	YES
Bd1730	-	Lycopene cyclase	YES	YES		Bdt1191		Hypothetical protein	YES	YES
Bd1743	-	hypothetical protein	NO	YES		Bdt1192	xerD	integrase/recombinase XerD	YES	NO
Bd1745	-	transcriptional regulator, LysR family	YES	YES		Bdt1193		integrase/recombinase XerD	YES	NO
Bd1747	-	hypothetical protein	YES	NO		Bdt1194		insertion element IS2 transposase InsD	YES	YES
Bd1750	-	hypothetical protein	YES	NO		Bdt1195		Hypothetical protein	YES	YES
Bd1752.1	-	hypothetical protein	YES	NO		Bdt1196		Conserved hypothetical protein	YES	YES
Bd1755	kdpA	potassium-transporting ATPase, A subunit	YES	YES		Bdt1197		Bacteriophage P4 integrase	YES	YES
Bd1757	kdpA	potassium-transporting ATPase, A subunit	YES	YES		Bdt1198	LysR	LysR family transcriptional regulator	YES	NO
Bd1758	kdpD	two-component sensor KdpD	YES	YES		Bdt1199	ydeA	sugar efflux transporter	YES	NO
Bd1759	kdpE	two-component response regulator KdpE	YES	YES		Bdt1200		Hypothetical protein	YES	YES
Bd1795	-	hypothetical protein	YES	NO		Bdt1201		conserved hypothetical protein	YES	NO
Bd1834	-	NADP-dependent malate dehydrogenase	YES	NO		Bdt1202		Conserved hypothetical protein	YES	YES
Bd1846	-	hypothetical protein	YES	NO		Bdt1206		Hypothetical protein	YES	NO
Bd1857	-	putative transglycosylase-associated protein	YES	NO		Bdt1207		conserved hypothetical protein	YES	NO
Bd1858	-	hypothetical protein	YES	YES		Bdt1226		Hypothetical protein	YES	NO
Bd1872	-	methyl accepting chemotaxis protein	YES	NO		Bdt1239		Hypothetical protein	YES	YES
Bd1881	-	hypothetical protein	YES	NO		Bdt1247		Hypothetical protein	YES	NO
Bd1882	-	hypothetical protein	YES	NO		Bdt1271		Hypothetical protein	YES	YES
Bd1886	-	hypothetical protein	YES	NO		Bdt1272		Hypothetical protein	YES	YES
Bd1888	-	hypothetical protein	YES	YES		Bdt1273		insertion element IS2 transposase InsD	YES	YES
Bd1898	-	putative trypsin	YES	YES		Bdt1275		Conserved hypothetical protein	YES	YES
Bd1899	-	Sensory transduction histidine kinase	YES	YES		Bdt1276		Hypothetical protein	YES	YES
Bd1902	-	hypothetical protein	YES	YES		Bdt1285		Hypothetical protein	YES	YES
Bd1907	-	hypothetical protein	YES	NO		Bdt1305		Hypothetical protein	YES	NO
Bd1908	-	hypothetical protein	YES	YES		Bdt1307		Hypothetical protein	YES	NO
Bd1914	-	hypothetical protein	YES	YES		Bdt1324		Hypothetical protein	YES	NO
Bd1916	-	hypothetical protein	YES	NO		Bdt1328		Hypothetical protein	YES	YES
Bd1953	-	hypothetical protein	YES	YES		Bdt1330		Hypothetical protein	YES	YES
Bd1974	-	hypothetical protein	YES	NO		Bdt1331		Hypothetical protein	YES	YES
Bd2000	-	hypothetical protein	YES	NO		Bdt1337		Hypothetical protein	YES	YES
Bd2041	-	ABC polar amino acid transport system	YES	YES		Bdt1340		serine protease	YES	NO
Bd2042	-	hypothetical protein	YES	YES		Bdt1341		Hypothetical protein	YES	YES
Bd2046	-	hypothetical protein	YES	YES		Bdt1343		Conserved hypothetical protein	YES	YES
Bd2047	-	hypothetical protein	YES	YES		Bdt1344		putative DNA helicase	YES	YES
Bd2048	-	hypothetical protein	YES	YES		Bdt1347		L-aminopeptidase/D-esterase	YES	YES
Bd2127	-	hypothetical protein	YES	YES		Bdt1348		adhesin-like protein	YES	YES
Bd2133	-	hypothetical protein	YES	YES		Bdt1352		cell wall surface anchor family protein	YES	NO
Bd2134	-	hypothetical protein	YES	YES		Bdt1354		Conserved hypothetical protein	YES	NO
Bd2141	-	two-component hybrid sensor and regulator	YES	NO		Bdt1368		Hypothetical protein	YES	NO
Bd2171	-	hypothetical protein	YES	YES		Bdt1371		Hypothetical protein	YES	YES
Bd2172	-	putative Na? exchange protein	YES	YES		Bdt1372		Hypothetical protein	YES	YES
Bd2175	-	hypothetical protein	YES	NO		Bdt1373		Hypothetical protein	YES	YES
Bd2177	-	putative flagellar GTP binding protein	YES	YES		Bdt1388		conserved hypothetical protein	YES	NO
Bd2178	-	hypothetical protein	YES	YES		Bdt1392		conserved hypothetical protein	YES	NO
Bd2179	-	putative Rhs family protein	YES	YES		Bdt1393		Conserved hypothetical protein	YES	NO
Bd2180	-	hypothetical protein	YES	YES		Bdt1399		Hypothetical protein	YES	NO
Bd2183	-	hypothetical protein	YES	YES		Bdt1400		Conserved hypothetical protein	YES	NO
Bd2186	-	hypothetical protein	YES	NO		Bdt1415		Conserved hypothetical protein	YES	NO
Bd2240	-	hypothetical protein	YES	NO		Bdt1420		Conserved hypothetical protein	YES	NO
Bd2261	-	hypothetical protein	YES	YES		Bdt1422		Hypothetical protein	YES	YES
Bd2262	-	hypothetical protein	YES	NO		Bdt1424		Hypothetical protein	YES	YES
Bd2268	-	spb1 gene forserine protease (AJ428902) related protein	YES	NO		Bdt1427		Hypothetical protein	YES	YES
Bd2280	-	putative multisubunit Na? antiporter	YES	NO		Bdt1428		Hypothetical protein	YES	YES
Bd2296	-	hypothetical protein	YES	YES		Bdt1429		multiple antibiotic resistance (MarC)-like protein	YES	YES
Bd2297	-	Heavy-metal transporting CPX-type ATPase	YES	YES		Bdt1433		acid phosphatase	YES	YES
Bd2298	-	hypothetical protein	YES	YES		Bdt1434		Arylsulfatase	YES	YES
Bd2323	-	hypothetical protein	YES	YES		Bdt1435		putative gliding motility-associated lipoprotein GldK	YES	NO
Bd2328	-	protease	YES	YES		Bdt1436		Conserved hypothetical protein	YES	YES
Bd2346	-	hypothetical protein	YES	YES		Bdt1437		Conserved hypothetical protein	YES	YES
Bd2348	-	hypothetical protein	YES	YES		Bdt1438		multiple antibiotic resistance (MarC)-like protein	YES	YES
Bd2353	-	hypothetical protein	YES	NO		Bdt1444		Hypothetical protein	YES	YES
Bd2393	-	hypothetical protein	YES	YES		Bdt1445		insertion element IS2 transposase InsD	YES	YES
Bd2395	rimL	ribosomal-protein-serine acetyltransferase	YES	YES		Bdt1446		Hypothetical protein	YES	YES
Bd2398	-	hypothetical protein	YES	YES		Bdt1447		Hypothetical protein	YES	YES
Bd2401	-	hypothetical protein	YES	YES		Bdt1448		Hypothetical protein	YES	YES
Bd2410.1	rpmG	ribosomal protein L33	YES	NO		Bdt1449		Hypothetical protein	YES	YES
Bd2424	-	hypothetical protein	YES	NO		Bdt1450		Hypothetical protein	YES	YES
Bd2439	-	cell wall surface anchor family protein	YES	YES		Bdt1451		Conserved hypothetical protein	YES	YES
Bd2440	-	hypothetical protein	YES	YES		Bdt1452		resolvase	YES	YES
Bd2454	-	hypothetical protein	YES	YES		Bdt1469		conserved hypothetical protein	YES	NO
Bd2497	-	hypothetical protein	YES	NO		Bdt1495		Hypothetical protein	YES	NO
Bd2548	-	hypothetical protein	YES	YES		Bdt1506		Hypothetical protein	YES	YES
Bd2550	-	hypothetical protein	YES	YES		Bdt1508		Hypothetical protein	YES	YES
Bd2551	-	hypothetical protein	YES	YES		Bdt1509		Hypothetical protein	YES	YES
Bd2552	-	hypothetical protein	YES	YES		Bdt1520		Conserved hypothetical protein	YES	NO
Bd2559	-	hypothetical protein	YES	YES		Bdt1528		Hypothetical protein	YES	YES
Bd2560	-	hypothetical protein	YES	YES		Bdt1529		transcriptional regulator, MarR family	YES	YES
Bd2561	-	hypothetical protein	YES	YES		Bdt1585		Hypothetical protein	YES	NO
Bd2562	-	hypothetical protein	YES	YES		Bdt1593	mcp	methyl-accepting chemotaxis protein	YES	NO
Bd2563	-	hypothetical protein	YES	YES		Bdt1629		conserved hypothetical protein	YES	NO
Bd2564	-	hypothetical protein	YES	YES		Bdt1631		Hypothetical protein	YES	YES
Bd2565	-	phage related tail fibre protein	YES	YES		Bdt1632		Hypothetical protein	YES	YES
Bd2566	-	hypothetical protein	YES	YES		Bdt1639		Hypothetical protein	YES	NO
Bd2577	-	hypothetical protein	YES	NO		Bdt1641		Hypothetical protein	YES	NO
Bd2578	-	putative transposase	YES	YES		Bdt1656		conserved hypothetical protein	YES	NO
Bd2594	-	hypothetical protein	YES	YES		Bdt1659		Hypothetical protein	YES	YES
Bd2595	-	hypothetical protein	YES	YES		Bdt1660		Conserved hypothetical protein	YES	YES
Bd2596	-	MCP, methyl-accepting chemotaxis protein	YES	NO		Bdt1665		acyltransferase	YES	YES
Bd2597	norD	norD protein	YES	YES		Bdt1666		carbamoyl phosphate synthase-like protein	YES	YES
Bd2598	norQ	nitric oxide reductase NorQ protein	YES	YES		Bdt1667		UDP-glucose 4-epimerase	YES	NO
Bd2601	norC	nitric oxide reductase, cytochrome c-containing subunit	YES	YES		Bdt1668		glycosyltransferase	YES	YES
Bd2610	ccoS	cytochrome oxidase maturation protein, cbb3-type	YES	NO		Bdt1669		Hypothetical protein	YES	YES
Bd2622	trg	methyl-accepting chemotaxis protein	YES	YES		Bdt1670		HTTM domain-containing protein	YES	YES
Bd2631	-	hypothetical protein	YES	NO		Bdt1671	wecC	UDP-N-acetyl-D-mannosaminuronate dehydrogenase	YES	YES
Bd2643	-	hypothetical protein	YES	NO		Bdt1672		oxidoreductase domain protein	YES	YES
Bd2647	tyrdc	Decarboxylase, putative	YES	YES		Bdt1675		putative O-antigen translocase	YES	YES
Bd2648	fecA	outer membrane iron(III) dicitrate receptor	YES	YES		Bdt1676		Hypothetical protein	YES	YES
Bd2666	-	hypothetical protein	YES	YES		Bdt1677		Glycosyltransferase	YES	YES
Bd2667	ftsH	membrane bound zinc metallopeptidase	YES	YES		Bdt1679	wbpG	LPS biosynthesis protein WbpG	YES	NO
Bd2668	-	probable cytochrome c	YES	YES		Bdt1680		glycosyltransferase	YES	NO
Bd2669	-	hypothetical protein	YES	YES		Bdt1681		Hypothetical protein	YES	YES
Bd2670	-	hypothetical protein	YES	YES		Bdt1682	rffA	TDP-4-oxo-6-deoxy-D-glucose transaminase	YES	NO
Bd2671	cyaA10	putative adenylate cyclase	YES	YES		Bdt1684		putative membrane protein	YES	YES
Bd2672	-	hypothetical protein	YES	YES		Bdt1685		DegT/DnrJ/EryC1/StrS family protein	YES	NO
Bd2673	-	hypothetical protein	YES	YES		Bdt1688		Hypothetical protein	YES	YES
Bd2674	-	hypothetical protein	YES	YES		Bdt1689		Hypothetical protein	YES	YES
Bd2675	-	putative membrane protein with protease subunit	YES	YES		Bdt1690		Toxin module HipA, protein kinase of phosphatidylinositol 3/4-kinase superfamily	YES	YES
Bd2676	-	hypothetical protein	YES	YES		Bdt1697		putative antitoxin of toxin-antitoxin system Phd	YES	YES
Bd2677	-	hypothetical protein	YES	YES		Bdt1698		toxin of toxin-antitoxin system	YES	YES
Bd2679	-	hypothetical protein	YES	YES		Bdt1718		Hypothetical protein with some homology to Zinc-dependent metalloproteases	YES	YES
Bd2680	-	hypothetical protein	YES	YES		Bdt1722		conserved hypothetical protein	YES	NO
Bd2681	-	hypothetical protein	YES	YES		Bdt1723	fpg	conserved hypothetical protein	YES	NO
Bd2682	-	hypothetical protein	YES	YES		Bdt1724		Predicted membrane protein	YES	YES
Bd2693	-	hypothetical protein	YES	NO		Bdt1726		conserved hypothetical protein	YES	NO
Bd2702	-	hypothetical protein	YES	YES		Bdt1728		Hypothetical protein	YES	NO
Bd2733	-	hypothetical protein	YES	NO		Bdt1735		phage tail collar domain protein	YES	YES
Bd2739	-	hypothetical protein	YES	NO		Bdt1740		Hypothetical protein	YES	NO
Bd2755	-	putative ATP/GTP-binding protein	YES	NO		Bdt1749		Hypothetical protein	YES	NO
Bd2771	-	hypothetical protein	YES	YES		Bdt1765		Hypothetical protein	YES	NO
Bd2773	-	hypothetical protein	YES	YES		Bdt1767		Glutathione-dependent formaldehyde-activating enzyme	YES	YES
Bd2774	-	hypothetical protein	YES	YES		Bdt1770		Hypothetical protein	YES	YES
Bd2775	-	hypothetical protein	YES	YES		Bdt1784		Hypothetical protein	YES	NO
Bd2776	-	hypothetical protein	YES	YES		Bdt1820		Conserved hypothetical protein	YES	NO
Bd2780	-	hypothetical protein	YES	YES		Bdt1830		Alpha/beta hydrolase	YES	YES
Bd2802	-	hypothetical protein	YES	NO		Bdt1853		conserved hypothetical protein	YES	NO
Bd2803	-	hypothetical protein	YES	YES		Bdt1860		Hypothetical protein	YES	NO
Bd2806	-	hypothetical protein	YES	YES		Bdt1865		Hypothetical protein	YES	YES
Bd2808	-	hypothetical protein	YES	NO		Bdt1866		PAS/PAC sensor protein	YES	YES
Bd2809	-	putative signal peptide protein	YES	YES		Bdt1867		Hypothetical protein	YES	YES
Bd2819	-	hypothetical protein	YES	YES		Bdt1868	ragA	two component response regulator	YES	NO
Bd2863	-	hypothetical protein	YES	YES		Bdt1870		putative phospholipase/carboxylesterase	YES	NO
Bd2875	-	putative hemagglutinin/hemolysin-related protein	YES	YES		Bdt1871		Hypothetical protein	YES	YES
Bd2882	-	hypothetical protein	YES	NO		Bdt1872		putative hemagglutinin/hemolysin-related protein	YES	NO
Bd2898	-	hypothetical protein	YES	YES		Bdt1878		amine oxidase	YES	YES
Bd2899	hemG	protoporphyrinogen oxidase	YES	YES		Bdt1879		Conserved hypothetical protein	YES	YES
Bd2903	-	hypothetical protein	YES	YES		Bdt1884		Conserved hypothetical protein	YES	YES
Bd2905	-	transcriptional regulator, LysR family	YES	YES		Bdt1885		cytidine/deoxycytidylate deaminase family protein	YES	NO
Bd2906	ytfG	putative oxidoreductase	YES	YES		Bdt1886		MarR family transcriptional regulator	YES	YES
Bd2915	-	hypothetical protein	YES	NO		Bdt1888		Multidrug resistance efflux pump, EmrA-like	YES	YES
Bd2920	-	hypothetical protein	YES	NO		Bdt1889	tcaB	Bcr/CflA subfamily drug resistance transporter	YES	NO
Bd2931	-	hypothetical protein	YES	NO		Bdt1942		Hypothetical protein	YES	YES
Bd2932	-	hypothetical protein	YES	NO		Bdt1970		Hypothetical protein	YES	NO
Bd2952	rpsK	30S ribosomal protein S11	YES	NO		Bdt2007		Glyoxalase/bleomycin resistance protein/dioxygenase	YES	YES
Bd2953.1	-	ribosomal protein L36	YES	NO		Bdt2061		Hypothetical protein	YES	NO
Bd2956	rplO	50S ribosomal protein L15	YES	NO		Bdt2086		Hypothetical protein	YES	YES
Bd2957	-	hypothetical protein	YES	NO		Bdt2090		Hypothetical protein	YES	NO
Bd2958	rpsE	30S ribosomal protein S5	YES	NO		Bdt2100		Hypothetical protein	YES	YES
Bd2969	rplP	50S ribosomal protein L16	YES	NO		Bdt2105		conserved hypothetical protein	YES	NO
Bd2974	-	probable 50S ribosomal protein L23	YES	NO		Bdt2106		NtrC family transcriptional regulator	YES	NO
Bd2978	rpsJ	30S ribosomal protein S10	YES	NO		Bdt2107		Hypothetical protein	YES	YES
Bd2981	rpsL	30S ribosomal protein S12	YES	NO		Bdt2108		conserved hypothetical protein	YES	NO
Bd2986	-	hypothetical protein	YES	NO		Bdt2109		putative transglycosylase-associated protein	YES	NO
Bd3029	-	hypothetical protein	YES	NO		Bdt2110		Hypothetical protein	YES	YES
Bd3041	-	hypothetical protein	YES	YES		Bdt2111		two component sensor histidine kinase	YES	NO
Bd3050	-	hypothetical protein	YES	NO		Bdt2123		Hypothetical protein	YES	NO
Bd3051	-	hypothetical protein	YES	NO		Bdt2134		two-component sensor histidine kinase	YES	NO
Bd3054	-	hypothetical protein	YES	NO		Bdt2135	ragA	two component response regulator	YES	NO
Bd3079	-	putative serine proteinase	YES	NO		Bdt2136		Hypothetical protein	YES	YES
Bd3099	-	hypothetical protein	YES	NO		Bdt2140		Hypothetical protein	YES	YES
Bd3114	-	hypothetical protein	YES	NO		Bdt2168		Hypothetical protein	YES	NO
Bd3115	-	hypothetical protein	YES	NO		Bdt2203		Conserved hypothetical protein	YES	YES
Bd3164	-	hypothetical protein	YES	NO		Bdt2204		intracellular protease containing a glutamine amidotransferase domain	YES	YES
Bd3220	-	hypothetical protein	YES	YES		Bdt2208		urea carboxylase-associated protein	YES	YES
Bd3228	-	hypothetical protein	YES	NO		Bdt2209		Conserved hypothetical protein	YES	YES
Bd3239	-	hypothetical protein	YES	YES		Bdt2219		Hypothetical protein	YES	YES
Bd3241	-	hypothetical protein	YES	YES		Bdt2233		putative multisubunit Na+/H+ antiporter	YES	NO
Bd3260	-	putative transmembrane protein	YES	YES		Bdt2234		putative monovalent cation/H+ antiporter subunit F	YES	NO
Bd3291	-	hypothetical protein	YES	YES		Bdt2239		Hypothetical protein	YES	NO
Bd3316	-	hypothetical protein	YES	NO		Bdt2243		Isochorismatase	YES	YES
Bd3358	-	hypothetical protein	YES	NO		Bdt2244		Conserved hypothetical protein	YES	YES
Bd3363	-	hypothetical protein	YES	NO		Bdt2245	adhC	alcohol dehydrogenase / formaldehyde dehydrogenase	YES	NO
Bd3422	-	hypothetical protein	YES	YES		Bdt2246		cyclase/dehydrase	YES	YES
Bd3442	-	hypothetical protein	YES	YES		Bdt2247		Hypothetical protein	YES	YES
Bd3470	-	hypothetical protein	YES	NO		Bdt2269		Hypothetical protein	YES	YES
Bd3473	-	hypothetical protein	YES	YES		Bdt2275		RTX family exoprotein	YES	NO
Bd3474	-	hypothetical protein	YES	YES		Bdt2277		Methyltransferase	YES	YES
Bd3479	-	hypothetical protein	YES	NO		Bdt2278		Lactonase	YES	YES
Bd3503	-	phosphoesterase	YES	YES		Bdt2281		Hypothetical protein	YES	NO
Bd3504	-	hypothetical protein	YES	NO		Bdt2289		Hypothetical protein	YES	NO
Bd3513	-	hypothetical protein	YES	YES		Bdt2293		Hypothetical protein	YES	NO
Bd3532	-	hypothetical protein	YES	YES		Bdt2301		Hypothetical protein	YES	YES
Bd3535	-	hypothetical protein	YES	NO		Bdt2306		conserved hypothetical protein	YES	NO
Bd3544	-	hypothetical protein	YES	NO		Bdt2314		Hypothetical protein	YES	YES
Bd3552	-	hypothetical protein	YES	NO		Bdt2315		Conserved hypothetical protein	YES	YES
Bd3553	-	hypothetical protein	YES	YES		Bdt2336		HNH endonuclease	YES	YES
Bd3595	-	hypothetical protein	YES	NO		Bdt2382		Hypothetical protein	YES	NO
Bd3597	-	hypothetical protein	YES	YES		Bdt2395		ABC transporter periplasmic-binding protein	YES	NO
Bd3598	-	hypothetical protein	YES	YES		Bdt2396		putative ABC-type amino acid transport periplasmic protein	YES	NO
Bd3599	-	hypothetical protein	YES	YES		Bdt2403		putative hemagglutinin/hemolysin-related protein	YES	NO
Bd3600	-	hypothetical protein	YES	YES		Bdt2417		Conserved hypothetical protein	YES	YES
Bd3601	-	hypothetical protein	YES	YES		Bdt2418		Sco1/SenC family protein	YES	NO
Bd3628	-	hypothetical protein	YES	NO		Bdt2421		Nitrilase/cyanide hydratase and apolipoprotein N- acyltransferase	YES	YES
Bd3677	paiB	transcriptional regulator protein Pai2	YES	YES		Bdt2423		Hypothetical protein	YES	NO
Bd3690	yicM	putative transport protein	YES	YES		Bdt2437		conserved hypothetical protein	YES	NO
Bd3691	-	hypothetical protein	YES	YES		Bdt2485		Conserved hypothetical protein	YES	YES
Bd3693	-	hypothetical protein	YES	YES		Bdt2486		glycine cleavage system protein H homologue	YES	NO
Bd3694	hsdR	type I restriction-modification system restriction subunit	YES	YES		Bdt2487		ferric uptake regulator, Fur family	YES	YES
Bd3695	hsdS	type I restriction-modification system, S subunit	YES	YES		Bdt2491		Hypothetical protein	YES	NO
Bd3696	hsdM	type I restriction enzyme M protein	YES	YES		Bdt2506		putative oxidoreductase	YES	YES
Bd3697	-	hypothetical protein	YES	YES		Bdt2529		Hypothetical protein	YES	NO
Bd3699	-	hypothetical protein	YES	YES		Bdt2546		Putative Lytic Transglycosylase	YES	YES
Bd3706	-	hypothetical protein	YES	YES		Bdt2547		Hypothetical protein	YES	YES
Bd3719	-	hypothetical protein	YES	YES		Bdt2560		Hypothetical protein	YES	NO
Bd3720	-	hypothetical protein	YES	YES		Bdt2562		conserved hypothetical protein	YES	NO
Bd3721	-	hypothetical protein	YES	YES		Bdt2568	nfrB	bacteriophage N4 adsorption protein B	YES	YES
Bd3752	-	hypothetical protein	YES	YES		Bdt2569		Hypothetical protein	YES	YES
Bd3756	-	hypothetical protein	YES	YES		Bdt2571		Hypothetical protein	YES	YES
Bd3765	-	hypothetical protein	YES	YES		Bdt2572		Conserved hypothetical protein	YES	YES
Bd3766	-	hypothetical protein	YES	YES		Bdt2573		Hypothetical protein	YES	YES
Bd3767	-	hypothetical protein	YES	YES		Bdt2574		Conserved hypothetical protein	YES	YES
Bd3769	-	hypothetical protein	YES	NO		Bdt2575		Hypothetical protein	YES	YES
Bd3800	-	hypothetical protein	YES	NO		Bdt2576		Hypothetical protein	YES	YES
Bd3801	-	hypothetical protein	YES	NO		Bdt2582		Hypothetical protein	YES	YES
Bd3813	-	universal stress protein	YES	YES		Bdt2587		glutathione S-transferase	YES	YES
Bd3815	-	hypothetical protein	YES	YES		Bdt2588		Hypothetical protein	YES	YES
Bd3816	-	ABC-type anti-microbial peptide transporter, ATP-binding protein	YES	YES		Bdt2589		Conserved hypothetical protein	YES	YES
Bd3817	-	ABC-type antimicrobial peptide transporter, permease protein.	YES	YES		Bdt2590		Conserved hypothetical protein	YES	YES
Bd3818	-	hypothetical protein	YES	YES		Bdt2591		Hypothetical protein	YES	YES
Bd3819	-	hypothetical protein	YES	YES		Bdt2592		Hypothetical protein	YES	YES
Bd3825	-	hypothetical protein	YES	YES		Bdt2593		Hypothetical protein	YES	YES
Bd3835	-	hypothetical protein	YES	YES		Bdt2595		Hypothetical protein	YES	YES
Bd3843	-	hypothetical protein	YES	NO		Bdt2596		Superfamily I DNA and RNA helicases and helicase subunits	YES	YES
Bd3863	-	hypothetical protein	YES	YES		Bdt2597		insertion element IS2 transposase InsD	YES	YES
Bd3880	-	hypothetical protein	YES	YES		Bdt2598		Hypothetical protein	YES	YES
Bd3913.1	-	ribosomal protein L34	YES	NO		Bdt2599		Hypothetical protein	YES	YES
		# Unique Genes total	386			Bdt2600		insertion element IS2 transposase InsD	YES	YES
		# Unique Genes agreed by RSD AND BLAST	252			Bdt2601		Hypothetical protein	YES	YES
		# Unique Genes called by RSD ONLY	130			Bdt2605		putative tetrameric acyl-CoA thioesterase	YES	YES
		# Unique Genes called by BLAST ONLY	2			Bdt2635		Hypothetical protein	YES	NO
						Bdt2650		Conserved hypothetical protein	YES	NO
						Bdt2653		Hypothetical protein	YES	YES
						Bdt2683		phosphoglycerate mutase	YES	YES
						Bdt2684		Hypothetical protein	YES	YES
						Bdt2685	ygaD	ABC transporter, nucleotide binding/ATPase protein	YES	NO
						Bdt2686		Hypothetical protein	YES	YES
						Bdt2687		polysaccharide deacetylase	YES	YES
						Bdt2688		glycosyl transferase	YES	YES
						Bdt2689		glycosyltransferase	YES	YES
						Bdt2690		glycosyl transferase	YES	YES
						Bdt2691		Conserved hypothetical protein	YES	YES
						Bdt2692	macB	macrolide ABC transporter ATP-binding protein	YES	NO
						Bdt2693		macrolide-specific efflux protein	YES	NO
						Bdt2694		FusA/NodT family protein	YES	NO
						Bdt2695		Hypothetical protein	YES	YES
						Bdt2696		Hypothetical protein	YES	YES
						Bdt2697		UDP-glucose 6-dehydrogenase	YES	YES
						Bdt2698	rmlB	dTDP-glucose 4,6-dehydratase	YES	NO
						Bdt2705		DNA repair photolyase	YES	YES
						Bdt2710		Hypothetical protein	YES	YES
						Bdt2713		Tail Collar domain protein	YES	YES
						Bdt2714		Tail Collar domain protein	YES	YES
						Bdt2728		Hypothetical protein	YES	YES
						Bdt2729		Hypothetical protein	YES	YES
						Bdt2733		transcriptional regulator, TetR family	YES	YES
						Bdt2734		major facilitator superfamily, methyl viologen resistance protein	YES	YES
						Bdt2735		Hypothetical protein	YES	YES
						Bdt2737		RTX family exoprotein	YES	NO
						Bdt2738		AraC family transcriptional regulator	YES	YES
						Bdt2739		beta-lactamase-like protein	YES	YES
						Bdt2747		conserved hypothetical protein	YES	NO
						Bdt2748	ragA	two component response regulator	YES	NO
						Bdt2749		methyltransferase	YES	YES
						Bdt2753		Hypothetical protein	YES	YES
						Bdt2754		Hypothetical protein	YES	YES
						Bdt2755		Hypothetical protein	YES	YES
						Bdt2758		conserved hypothetical protein	YES	NO
						Bdt2759		conserved hypothetical protein	YES	NO
						Bdt2765		Hypothetical protein	YES	YES
						Bdt2766		Conserved hypothetical protein	YES	YES
						Bdt2771		conserved hypothetical protein	YES	NO
						Bdt2776		putative acetyltransferase	YES	YES
						Bdt2783		drug resistance transporter, EmrB/QacA family protein	YES	YES
						Bdt2788		Conserved hypothetical protein	YES	YES
						Bdt2834		putative transcriptional regulator	YES	YES
						Bdt2837		putative oxidoreductase	YES	NO
						Bdt2841		Hypothetical protein	YES	YES
						Bdt2842		Hypothetical protein	YES	YES
						Bdt2843		Hypothetical protein	YES	YES
						Bdt2851		conserved hypothetical protein	YES	NO
						Bdt2855		conserved hypothetical protein	YES	NO
						Bdt2860		conserved hypothetical protein	YES	NO
						Bdt2861		Hypothetical protein	YES	NO
						Bdt2892	rplO	50S ribosomal protein L15	YES	NO
						Bdt2893		Hypothetical protein	YES	NO
						Bdt2907	rpsJ	30S ribosomal protein S10	YES	NO
						Bdt2917		Hypothetical protein	YES	NO
						Bdt2928		Hypothetical protein	YES	NO
						Bdt2930		putative acetyl-CoA hydrolase/transferase	YES	YES
						Bdt2943		Hypothetical protein	YES	NO
						Bdt2947		Hypothetical protein	YES	YES
						Bdt2981		conserved hypothetical protein	YES	NO
						Bdt2990		Hypothetical protein	YES	NO
						Bdt2998		Intradiol dioxygenase	YES	YES
						Bdt3002		conserved hypothetical protein	YES	NO
						Bdt3003		Hypothetical protein	YES	YES
						Bdt3004		Hypothetical protein	YES	YES
						Bdt3008		Hypothetical protein	YES	NO
						Bdt3027		conserved hypothetical protein	YES	NO
						Bdt3028	ygaD	ABC transporter, nucleotide binding/ATPase protein	YES	NO
						Bdt3042		Conserved hypothetical protein	YES	YES
						Bdt3058		PHB depolymerase family esterase	YES	YES
						Bdt3060		Hypothetical protein	YES	YES
						Bdt3061		hypothetical protein containing a CARDB (cell adhesion related) domain	YES	YES
						Bdt3065		Hypothetical protein	YES	NO
						Bdt3067		Hypothetical protein	YES	YES
						Bdt3111		Hypothetical protein	YES	YES
						Bdt3112		putative polyketide cyclase	YES	YES
						Bdt3113		NADH-flavin reductase	YES	YES
						Bdt3114		transcriptional regulator	YES	NO
						Bdt3136		Hypothetical protein	YES	YES
						Bdt3159		Hypothetical protein	YES	YES
						Bdt3171	ssuB	ABC transporter ATP-binding protein	YES	NO
						Bdt3172	thiP	ABC-type Fe3+ transport system, permease component	YES	YES
						Bdt3173	futA	putative iron ABC transporter	YES	NO
						Bdt3210		Hypothetical protein	YES	YES
						Bdt3211		conserved hypothetical protein	YES	NO
						Bdt3212		Hypothetical protein	YES	YES
						Bdt3213		insertion element IS2 transposase InsD	YES	YES
						Bdt3214		Hypothetical protein	YES	YES
						Bdt3215		conserved hypothetical protein	YES	NO
						Bdt3224		Hypothetical protein	YES	NO
						Bdt3253		Hypothetical protein	YES	YES
						Bdt3264		Beta-lactamase	YES	YES
						Bdt3267		Hypothetical protein	YES	YES
						Bdt3268		Hypothetical protein	YES	YES
						Bdt3275		putative ferredoxin with an 2Fe-2S iron-sulfur cluster binding domain	YES	NO
						Bdt3279		Conserved hypothetical protein	YES	NO
						Bdt3285		Conserved hypothetical protein	YES	YES
						Bdt3297		Hypothetical protein	YES	NO
						Bdt3369		Hypothetical protein	YES	NO
						Bdt3375		Hypothetical protein	YES	NO
						Bdt3378		RTX family exoprotein	YES	NO
						Bdt3392		Hypothetical protein	YES	NO
						Bdt3398		Hypothetical protein	YES	NO
						Bdt3408		RelA/SpoT domain-containing protein	YES	YES
						Bdt3410		conserved hypothetical protein	YES	NO
						Bdt3411		Hypothetical protein	YES	YES
						Bdt3412		Hypothetical protein	YES	YES
						Bdt3413		conserved hypothetical protein	YES	NO
						Bdt3418		Hypothetical protein	YES	NO
						Bdt3431		Hypothetical protein	YES	YES
						Bdt3451		conserved hypothetical protein	YES	NO
						Bdt3458		Conserved hypothetical protein	YES	NO
						Bdt3464		Conserved hypothetical protein	YES	NO
						Bdt3493	gst	conserved hypothetical protein	YES	NO
						Bdt3500		Conserved hypothetical protein	YES	YES
						Bdt3501		conserved hypothetical protein	YES	NO
						Bdt3503		Conserved hypothetical protein	YES	YES
						Bdt3504	ydiY	conserved hypothetical protein	YES	NO
						Bdt3505		conserved hypothetical protein	YES	NO
						Bdt3506		conserved hypothetical protein	YES	NO
						Bdt3507		Hypothetical protein	YES	YES
						Bdt3520		conserved hypothetical protein	YES	NO
						Bdt3521		Hypothetical protein	YES	YES
						Bdt3540		Conserved hypothetical protein	YES	YES
						Bdt3543		Hypothetical protein	YES	NO
						Bdt3557		putative 2,5-diketo-D-gluconate reductase B	YES	YES
						Bdt3562		Hypothetical protein	YES	NO
						Bdt3570		Hypothetical protein	YES	NO
						Bdt3577		putative carboxymuconolactone decarboxylase protein	YES	YES
						Bdt3578		RNA polymerase sigma factor SigJ	YES	YES
						Bdt3589		DEAD/DEAH box helicase	YES	YES
						Bdt3590		Conserved hypothetical protein	YES	YES
						Bdt3602		Hypothetical protein	YES	NO
						Bdt3607		Hypothetical protein	YES	YES
						Bdt3612		Hypothetical protein	YES	YES
						Bdt3631		Hypothetical protein	YES	NO
						Bdt3649		conserved hypothetical protein	YES	NO
						Bdt3679		Hypothetical protein	YES	NO
						Bdt3680		Conserved hypothetical protein	YES	NO
						Bdt3686		Hypothetical protein	YES	YES
						Bdt3698		Hypothetical protein	YES	NO
						Bdt3720		Hypothetical protein	YES	NO
						Bdt3740		Hypothetical protein	YES	NO
						Bdt3760		conserved hypothetical protein	YES	NO
								# Unique Genes total	536
								# Unique Genes agreed by RSD AND BLAST	312
								# Unique Genes called by RSD ONLY	224
								# Unique Genes called by BLAST ONLY	0

## Sheet: UNIQUES agreement order
HD100						Tiberius
Gene Number	Gene Name	Gene Description	Unique by RSD	Unique by manual BLAST		Gene Number	Gene Name	Gene Description	Unique by RSD	Unique by manual BLAST
Bd0090	-	hypothetical protein	YES	YES		Bdt0080		hypothetical protein	YES	YES
Bd0091	-	hypothetical protein	YES	YES		Bdt0081		hypothetical protein	YES	YES
Bd0092	-	putative cytochrome b	YES	YES		Bdt0082		XRE family transcriptional regulator	YES	YES
Bd0093	-	hypothetical protein	YES	YES		Bdt0083		HipA domain protein	YES	YES
Bd0194	-	hypothetical protein	YES	YES		Bdt0199		hypothetical protein	YES	YES
Bd0222	-	hypothetical protein	YES	YES		Bdt0200		putative P-pilus assembly protein, chaperone PapD	YES	YES
Bd0243	-	hypothetical protein	YES	YES		Bdt0201		putative P pilus assembly protein, porin PapC	YES	YES
Bd0244	-	hypothetical protein	YES	YES		Bdt0202		hypothetical protein	YES	YES
Bd0249	-	hypothetical protein	YES	YES		Bdt0203		putative fimbrial protein	YES	YES
Bd0250	-	hypothetical protein	YES	YES		Bdt0228		FRG domain-containing protein	YES	YES
Bd0251	-	hypothetical protein	YES	YES		Bdt0229		conserved hypothetical protein	YES	YES
Bd0262	tsr	chemotaxis protein	YES	YES		Bdt0230		putative type II restriction m6 adenine DNA methyltransferase	YES	YES
Bd0317	-	hypothetical protein	YES	YES		Bdt0231		putative 5-methylcytosine-specific restriction enzyme subunit McrB	YES	YES
Bd0318	-	hypothetical protein	YES	YES		Bdt0232		putative 5-methylcytosine restriction system component MrcC	YES	YES
Bd0319	-	hypothetical protein	YES	YES		Bdt0233		putative DNA repair photolyase	YES	YES
Bd0354	-	hypothetical protein	YES	YES		Bdt0234		Hypothetical protein	YES	YES
Bd0447	-	putative dimethyladenosine transferase	YES	YES		Bdt0235		Hypothetical protein	YES	YES
Bd0514	-	hypothetical protein	YES	YES		Bdt0236		Putative phage-related terminase	YES	YES
Bd0602	-	hypothetical protein	YES	YES		Bdt0237		Conserved hypothetical protein	YES	YES
Bd0603	-	hypothetical protein	YES	YES		Bdt0238		Hypothetical protein	YES	YES
Bd0605	-	putative transposase	YES	YES		Bdt0239		Putative serine recombinase	YES	YES
Bd0630	-	putative transporter	YES	YES		Bdt0240		Hypothetical protein	YES	YES
Bd0638	smpB	SsrA-binding protein	YES	YES		Bdt0241		Hypothetical protein	YES	YES
Bd0639	-	hypothetical protein	YES	YES		Bdt0242		Conserved hypothetical protein	YES	YES
Bd0662	-	hypothetical protein	YES	YES		Bdt0244		Hypothetical protein	YES	YES
Bd0664	lipA	similar to lipase LipA	YES	YES		Bdt0251		Hypothetical protein	YES	YES
Bd0671	-	hypothetical protein	YES	YES		Bdt0322		methyltransferase	YES	YES
Bd0678	-	hypothetical protein	YES	YES		Bdt0414		Conserved hypothetical protein	YES	YES
Bd0703	-	hypothetical protein	YES	YES		Bdt0415		Conserved hypothetical protein	YES	YES
Bd0777	-	ABC-transporter, periplasmic domain	YES	YES		Bdt0423		Conserved hypothetical protein	YES	YES
Bd0783	-	hypothetical protein	YES	YES		Bdt0424		Hypothetical protein	YES	YES
Bd0797	tcmJ	Polyketide synthase curC	YES	YES		Bdt0608		putative EamA-like transporter	YES	YES
Bd0904	ccpA	hypothetical protein	YES	YES		Bdt0628		Hypothetical protein	YES	YES
Bd0905	ABC1	putative ABC transporter	YES	YES		Bdt0629		Hypothetical protein	YES	YES
Bd0906	-	hypothetical protein	YES	YES		Bdt0630		Hypothetical protein	YES	YES
Bd0907	rsmC	putative RNA methylase	YES	YES		Bdt0637		Hypothetical protein	YES	YES
Bd0908	-	DNA-binding protein	YES	YES		Bdt0639		Hypothetical protein	YES	YES
Bd0909	-	putative redox protein	YES	YES		Bdt0717		Hypothetical protein	YES	YES
Bd0913	-	hypothetical protein	YES	YES		Bdt0733		Hypothetical protein	YES	YES
Bd0914	-	putative DNA polymerase epsilon subunit	YES	YES		Bdt0773		Hypothetical protein	YES	YES
Bd0915	mkl	putative ribonucleotide transport atp-binding protein.	YES	YES		Bdt0783		Hypothetical protein	YES	YES
Bd0916	pacL	Cation transporting ATPase	YES	YES		Bdt0866		Hypothetical protein with homology to C-terminus of hydrolase proteins	YES	YES
Bd0917	hspC	small heat shock protein	YES	YES		Bdt0867		Hypothetical protein with homology to C-terminus of hydrolase proteins	YES	YES
Bd0919	pspE	phage shock protein	YES	YES		Bdt0868		Hypothetical protein	YES	YES
Bd0920	-	hypothetical protein	YES	YES		Bdt0869		Trypsin-like serine protease	YES	YES
Bd0921	-	hypothetical protein	YES	YES		Bdt0870		LysR family transcriptional regulator	YES	YES
Bd0922	htrA	periplasmic serine protease	YES	YES		Bdt0880		pentapeptide repeat-containing protein	YES	YES
Bd0929	-	hypothetical protein	YES	YES		Bdt0883		Conserved hypothetical protein	YES	YES
Bd0930	pfpI	ThiJ/PfpI family protein	YES	YES		Bdt0922		Hypothetical protein	YES	YES
Bd0931	merR	transcriptional regulator, MerR family	YES	YES		Bdt1037		Hypothetical protein	YES	YES
Bd0932	mcp	hypothetical protein	YES	YES		Bdt1039		Hypothetical protein	YES	YES
Bd0933	-	hypothetical protein	YES	YES		Bdt1063		putative protease	YES	YES
Bd1082	-	hypothetical protein	YES	YES		Bdt1065		Hypothetical protein	YES	YES
Bd1084	-	putative metalloprotease	YES	YES		Bdt1066		Transglutaminase-like protein	YES	YES
Bd1085	-	hypothetical protein	YES	YES		Bdt1071		Hypothetical protein	YES	YES
Bd1086	-	hypothetical protein	YES	YES		Bdt1072		Hypothetical protein	YES	YES
Bd1091	-	hypothetical protein	YES	YES		Bdt1073		Hypothetical protein	YES	YES
Bd1151	-	hypothetical protein	YES	YES		Bdt1074		metallo-beta-lactamase family protein	YES	YES
Bd1171	-	hypothetical protein	YES	YES		Bdt1075		Hypothetical protein	YES	YES
Bd1210	-	hypothetical protein	YES	YES		Bdt1076		Hypothetical protein	YES	YES
Bd1248	-	hypothetical protein	YES	YES		Bdt1079		Conserved hypothetical protein	YES	YES
Bd1273	-	hypothetical protein	YES	YES		Bdt1081		Hypothetical protein	YES	YES
Bd1280	-	hypothetical protein	YES	YES		Bdt1085		Hypothetical protein	YES	YES
Bd1300	-	hypothetical protein	YES	YES		Bdt1086		Hypothetical protein	YES	YES
Bd1302	-	putative molybdopterin biosynthesis protein	YES	YES		Bdt1087		Hypothetical protein	YES	YES
Bd1305	-	putative permease	YES	YES		Bdt1088		Hypothetical protein	YES	YES
Bd1329	-	hypothetical protein	YES	YES		Bdt1089		putative exported protein	YES	YES
Bd1350	-	hypothetical protein	YES	YES		Bdt1090		putative exported protein	YES	YES
Bd1353	-	short chain dehydrogenase	YES	YES		Bdt1091		Hypothetical protein	YES	YES
Bd1354	-	hypothetical protein	YES	YES		Bdt1092		Hypothetical protein	YES	YES
Bd1355	-	hypothetical protein	YES	YES		Bdt1093		Hypothetical protein	YES	YES
Bd1361	-	hypothetical protein	YES	YES		Bdt1096		Hypothetical protein	YES	YES
Bd1362	-	hypothetical protein	YES	YES		Bdt1097		Hypothetical protein	YES	YES
Bd1366	-	hypothetical protein	YES	YES		Bdt1098		Hypothetical protein	YES	YES
Bd1368	-	hypothetical protein	YES	YES		Bdt1100		Hypothetical protein with homology to the C-terminal region of RNA polymerase, sigma-24 subunit, ECF subfamily	YES	YES
Bd1451	-	transcriptional regulator, MarR family	YES	YES		Bdt1103		Hypothetical protein	YES	YES
Bd1452	-	putative Phenylacetic acid degradation protein PAAI	YES	YES		Bdt1104		putative haloacid dehalogenase-like hydrolase family protein	YES	YES
Bd1458	-	hypothetical protein	YES	YES		Bdt1105		Catalase-like heme-binding protein	YES	YES
Bd1459	-	hypothetical protein	YES	YES		Bdt1106		alpha/beta fold family hydrolase	YES	YES
Bd1669	-	hypothetical protein	YES	YES		Bdt1107		Hypothetical protein	YES	YES
Bd1677	-	hypothetical protein	YES	YES		Bdt1108		Hypothetical protein	YES	YES
Bd1679	-	putative aminotransferase	YES	YES		Bdt1111		Conserved hypothetical protein	YES	YES
Bd1680	neuC	putative UDP-N-acetylglucosamine-2-epimerase NeuC	YES	YES		Bdt1112		putative hydrolase	YES	YES
Bd1681	-	putative formyltransferase	YES	YES		Bdt1113		Hypothetical protein	YES	YES
Bd1683	neuB	putative N-acetylneuraminic acid synthetase	YES	YES		Bdt1114		Conserved hypothetical protein	YES	YES
Bd1684	-	hexapeptide transferase family protein	YES	YES		Bdt1120		alpha/beta hydrolase fold protein	YES	YES
Bd1685	-	Mannose-1-phosphate guanyltransferase	YES	YES		Bdt1121		conserved hypothetical protein, steroid delta-isomerase-related	YES	YES
Bd1686	neuA	probable acylneuraminate cytidylyltransferase	YES	YES		Bdt1122		Hypothetical protein	YES	YES
Bd1687	-	hypothetical protein	YES	YES		Bdt1123		Hypothetical protein	YES	YES
Bd1688	-	putative polysaccharide biosynthesis protein CpsL	YES	YES		Bdt1187		Hypothetical protein	YES	YES
Bd1689	-	hypothetical protein	YES	YES		Bdt1188		Hypothetical protein	YES	YES
Bd1693	capE	capsular polysaccharide synthesis enzyme Cap8E	YES	YES		Bdt1189		Conserved hypothetical protein, putative nuclease	YES	YES
Bd1694	capF	capsular polysaccharide synthesis enzyme Cap5F	YES	YES		Bdt1190		Hypothetical protein	YES	YES
Bd1697	-	UDP-N-acetyl-D-quinovosamine 4-epimerase	YES	YES		Bdt1191		Hypothetical protein	YES	YES
Bd1698	capM	capsular polysaccharide synthesis enzyme Cap8M	YES	YES		Bdt1194		insertion element IS2 transposase InsD	YES	YES
Bd1699	-	putative acetyltransferase	YES	YES		Bdt1195		Hypothetical protein	YES	YES
Bd1701	-	putative methyltransferase	YES	YES		Bdt1196		Conserved hypothetical protein	YES	YES
Bd1702	-	putative glycerophosphoryl diester phosphodiesterase	YES	YES		Bdt1197		Bacteriophage P4 integrase	YES	YES
Bd1708	-	hypothetical protein	YES	YES		Bdt1200		Hypothetical protein	YES	YES
Bd1721	blc	outer membrane lipoprotein Blc	YES	YES		Bdt1202		Conserved hypothetical protein	YES	YES
Bd1722	-	putative transcriptional regulator	YES	YES		Bdt1239		Hypothetical protein	YES	YES
Bd1723	-	putative octaprenyl-diphosphate synthase	YES	YES		Bdt1271		Hypothetical protein	YES	YES
Bd1724	-	Phytoene dehydrogenase	YES	YES		Bdt1272		Hypothetical protein	YES	YES
Bd1725	pys	phytoene synthase	YES	YES		Bdt1273		insertion element IS2 transposase InsD	YES	YES
Bd1726	-	hypothetical protein	YES	YES		Bdt1275		Conserved hypothetical protein	YES	YES
Bd1727	yvfS	ABC transporter, permease protein, putative	YES	YES		Bdt1276		Hypothetical protein	YES	YES
Bd1728	yvfR	ABC transporter, ATP-binding protein	YES	YES		Bdt1285		Hypothetical protein	YES	YES
Bd1729	-	sterol desaturase family protein	YES	YES		Bdt1328		Hypothetical protein	YES	YES
Bd1730	-	Lycopene cyclase	YES	YES		Bdt1330		Hypothetical protein	YES	YES
Bd1745	-	transcriptional regulator, LysR family	YES	YES		Bdt1331		Hypothetical protein	YES	YES
Bd1755	kdpA	potassium-transporting ATPase, A subunit	YES	YES		Bdt1337		Hypothetical protein	YES	YES
Bd1757	kdpA	potassium-transporting ATPase, A subunit	YES	YES		Bdt1341		Hypothetical protein	YES	YES
Bd1758	kdpD	two-component sensor KdpD	YES	YES		Bdt1343		Conserved hypothetical protein	YES	YES
Bd1759	kdpE	two-component response regulator KdpE	YES	YES		Bdt1344		putative DNA helicase	YES	YES
Bd1858	-	hypothetical protein	YES	YES		Bdt1347		L-aminopeptidase/D-esterase	YES	YES
Bd1888	-	hypothetical protein	YES	YES		Bdt1348		adhesin-like protein	YES	YES
Bd1898	-	putative trypsin	YES	YES		Bdt1371		Hypothetical protein	YES	YES
Bd1899	-	Sensory transduction histidine kinase	YES	YES		Bdt1372		Hypothetical protein	YES	YES
Bd1902	-	hypothetical protein	YES	YES		Bdt1373		Hypothetical protein	YES	YES
Bd1908	-	hypothetical protein	YES	YES		Bdt1422		Hypothetical protein	YES	YES
Bd1914	-	hypothetical protein	YES	YES		Bdt1424		Hypothetical protein	YES	YES
Bd1953	-	hypothetical protein	YES	YES		Bdt1427		Hypothetical protein	YES	YES
Bd2041	-	ABC polar amino acid transport system	YES	YES		Bdt1428		Hypothetical protein	YES	YES
Bd2042	-	hypothetical protein	YES	YES		Bdt1429		multiple antibiotic resistance (MarC)-like protein	YES	YES
Bd2046	-	hypothetical protein	YES	YES		Bdt1433		acid phosphatase	YES	YES
Bd2047	-	hypothetical protein	YES	YES		Bdt1434		Arylsulfatase	YES	YES
Bd2048	-	hypothetical protein	YES	YES		Bdt1436		Conserved hypothetical protein	YES	YES
Bd2127	-	hypothetical protein	YES	YES		Bdt1437		Conserved hypothetical protein	YES	YES
Bd2133	-	hypothetical protein	YES	YES		Bdt1438		multiple antibiotic resistance (MarC)-like protein	YES	YES
Bd2134	-	hypothetical protein	YES	YES		Bdt1444		Hypothetical protein	YES	YES
Bd2171	-	hypothetical protein	YES	YES		Bdt1445		insertion element IS2 transposase InsD	YES	YES
Bd2172	-	putative Na? exchange protein	YES	YES		Bdt1446		Hypothetical protein	YES	YES
Bd2177	-	putative flagellar GTP binding protein	YES	YES		Bdt1447		Hypothetical protein	YES	YES
Bd2178	-	hypothetical protein	YES	YES		Bdt1448		Hypothetical protein	YES	YES
Bd2179	-	putative Rhs family protein	YES	YES		Bdt1449		Hypothetical protein	YES	YES
Bd2180	-	hypothetical protein	YES	YES		Bdt1450		Hypothetical protein	YES	YES
Bd2183	-	hypothetical protein	YES	YES		Bdt1451		Conserved hypothetical protein	YES	YES
Bd2261	-	hypothetical protein	YES	YES		Bdt1452		resolvase	YES	YES
Bd2296	-	hypothetical protein	YES	YES		Bdt1506		Hypothetical protein	YES	YES
Bd2297	-	Heavy-metal transporting CPX-type ATPase	YES	YES		Bdt1508		Hypothetical protein	YES	YES
Bd2298	-	hypothetical protein	YES	YES		Bdt1509		Hypothetical protein	YES	YES
Bd2323	-	hypothetical protein	YES	YES		Bdt1528		Hypothetical protein	YES	YES
Bd2328	-	protease	YES	YES		Bdt1529		transcriptional regulator, MarR family	YES	YES
Bd2346	-	hypothetical protein	YES	YES		Bdt1631		Hypothetical protein	YES	YES
Bd2348	-	hypothetical protein	YES	YES		Bdt1632		Hypothetical protein	YES	YES
Bd2393	-	hypothetical protein	YES	YES		Bdt1659		Hypothetical protein	YES	YES
Bd2395	rimL	ribosomal-protein-serine acetyltransferase	YES	YES		Bdt1660		Conserved hypothetical protein	YES	YES
Bd2398	-	hypothetical protein	YES	YES		Bdt1665		acyltransferase	YES	YES
Bd2401	-	hypothetical protein	YES	YES		Bdt1666		carbamoyl phosphate synthase-like protein	YES	YES
Bd2439	-	cell wall surface anchor family protein	YES	YES		Bdt1668		glycosyltransferase	YES	YES
Bd2440	-	hypothetical protein	YES	YES		Bdt1669		Hypothetical protein	YES	YES
Bd2454	-	hypothetical protein	YES	YES		Bdt1670		HTTM domain-containing protein	YES	YES
Bd2548	-	hypothetical protein	YES	YES		Bdt1671	wecC	UDP-N-acetyl-D-mannosaminuronate dehydrogenase	YES	YES
Bd2550	-	hypothetical protein	YES	YES		Bdt1672		oxidoreductase domain protein	YES	YES
Bd2551	-	hypothetical protein	YES	YES		Bdt1675		putative O-antigen translocase	YES	YES
Bd2552	-	hypothetical protein	YES	YES		Bdt1676		Hypothetical protein	YES	YES
Bd2559	-	hypothetical protein	YES	YES		Bdt1677		Glycosyltransferase	YES	YES
Bd2560	-	hypothetical protein	YES	YES		Bdt1681		Hypothetical protein	YES	YES
Bd2561	-	hypothetical protein	YES	YES		Bdt1684		putative membrane protein	YES	YES
Bd2562	-	hypothetical protein	YES	YES		Bdt1688		Hypothetical protein	YES	YES
Bd2563	-	hypothetical protein	YES	YES		Bdt1689		Hypothetical protein	YES	YES
Bd2564	-	hypothetical protein	YES	YES		Bdt1690		Toxin module HipA, protein kinase of phosphatidylinositol 3/4-kinase superfamily	YES	YES
Bd2565	-	phage related tail fibre protein	YES	YES		Bdt1697		putative antitoxin of toxin-antitoxin system Phd	YES	YES
Bd2566	-	hypothetical protein	YES	YES		Bdt1698		toxin of toxin-antitoxin system	YES	YES
Bd2578	-	putative transposase	YES	YES		Bdt1718		Hypothetical protein with some homology to Zinc-dependent metalloproteases	YES	YES
Bd2594	-	hypothetical protein	YES	YES		Bdt1724		Predicted membrane protein	YES	YES
Bd2595	-	hypothetical protein	YES	YES		Bdt1735		phage tail collar domain protein	YES	YES
Bd2597	norD	norD protein	YES	YES		Bdt1767		Glutathione-dependent formaldehyde-activating enzyme	YES	YES
Bd2598	norQ	nitric oxide reductase NorQ protein	YES	YES		Bdt1770		Hypothetical protein	YES	YES
Bd2601	norC	nitric oxide reductase, cytochrome c-containing subunit	YES	YES		Bdt1830		Alpha/beta hydrolase	YES	YES
Bd2622	trg	methyl-accepting chemotaxis protein	YES	YES		Bdt1865		Hypothetical protein	YES	YES
Bd2647	tyrdc	Decarboxylase, putative	YES	YES		Bdt1866		PAS/PAC sensor protein	YES	YES
Bd2648	fecA	outer membrane iron(III) dicitrate receptor	YES	YES		Bdt1867		Hypothetical protein	YES	YES
Bd2666	-	hypothetical protein	YES	YES		Bdt1871		Hypothetical protein	YES	YES
Bd2667	ftsH	membrane bound zinc metallopeptidase	YES	YES		Bdt1878		amine oxidase	YES	YES
Bd2668	-	probable cytochrome c	YES	YES		Bdt1879		Conserved hypothetical protein	YES	YES
Bd2669	-	hypothetical protein	YES	YES		Bdt1884		Conserved hypothetical protein	YES	YES
Bd2670	-	hypothetical protein	YES	YES		Bdt1886		MarR family transcriptional regulator	YES	YES
Bd2671	cyaA10	putative adenylate cyclase	YES	YES		Bdt1888		Multidrug resistance efflux pump, EmrA-like	YES	YES
Bd2672	-	hypothetical protein	YES	YES		Bdt1942		Hypothetical protein	YES	YES
Bd2673	-	hypothetical protein	YES	YES		Bdt2007		Glyoxalase/bleomycin resistance protein/dioxygenase	YES	YES
Bd2674	-	hypothetical protein	YES	YES		Bdt2086		Hypothetical protein	YES	YES
Bd2675	-	putative membrane protein with protease subunit	YES	YES		Bdt2100		Hypothetical protein	YES	YES
Bd2676	-	hypothetical protein	YES	YES		Bdt2107		Hypothetical protein	YES	YES
Bd2677	-	hypothetical protein	YES	YES		Bdt2110		Hypothetical protein	YES	YES
Bd2679	-	hypothetical protein	YES	YES		Bdt2136		Hypothetical protein	YES	YES
Bd2680	-	hypothetical protein	YES	YES		Bdt2140		Hypothetical protein	YES	YES
Bd2681	-	hypothetical protein	YES	YES		Bdt2203		Conserved hypothetical protein	YES	YES
Bd2682	-	hypothetical protein	YES	YES		Bdt2204		intracellular protease containing a glutamine amidotransferase domain	YES	YES
Bd2702	-	hypothetical protein	YES	YES		Bdt2208		urea carboxylase-associated protein	YES	YES
Bd2771	-	hypothetical protein	YES	YES		Bdt2209		Conserved hypothetical protein	YES	YES
Bd2773	-	hypothetical protein	YES	YES		Bdt2219		Hypothetical protein	YES	YES
Bd2774	-	hypothetical protein	YES	YES		Bdt2243		Isochorismatase	YES	YES
Bd2775	-	hypothetical protein	YES	YES		Bdt2244		Conserved hypothetical protein	YES	YES
Bd2776	-	hypothetical protein	YES	YES		Bdt2246		cyclase/dehydrase	YES	YES
Bd2780	-	hypothetical protein	YES	YES		Bdt2247		Hypothetical protein	YES	YES
Bd2803	-	hypothetical protein	YES	YES		Bdt2269		Hypothetical protein	YES	YES
Bd2806	-	hypothetical protein	YES	YES		Bdt2277		Methyltransferase	YES	YES
Bd2809	-	putative signal peptide protein	YES	YES		Bdt2278		Lactonase	YES	YES
Bd2819	-	hypothetical protein	YES	YES		Bdt2301		Hypothetical protein	YES	YES
Bd2863	-	hypothetical protein	YES	YES		Bdt2314		Hypothetical protein	YES	YES
Bd2875	-	putative hemagglutinin/hemolysin-related protein	YES	YES		Bdt2315		Conserved hypothetical protein	YES	YES
Bd2898	-	hypothetical protein	YES	YES		Bdt2336		HNH endonuclease	YES	YES
Bd2899	hemG	protoporphyrinogen oxidase	YES	YES		Bdt2417		Conserved hypothetical protein	YES	YES
Bd2903	-	hypothetical protein	YES	YES		Bdt2421		Nitrilase/cyanide hydratase and apolipoprotein N- acyltransferase	YES	YES
Bd2905	-	transcriptional regulator, LysR family	YES	YES		Bdt2485		Conserved hypothetical protein	YES	YES
Bd2906	ytfG	putative oxidoreductase	YES	YES		Bdt2487		ferric uptake regulator, Fur family	YES	YES
Bd3041	-	hypothetical protein	YES	YES		Bdt2506		putative oxidoreductase	YES	YES
Bd3220	-	hypothetical protein	YES	YES		Bdt2546		Putative Lytic Transglycosylase	YES	YES
Bd3239	-	hypothetical protein	YES	YES		Bdt2547		Hypothetical protein	YES	YES
Bd3241	-	hypothetical protein	YES	YES		Bdt2568	nfrB	bacteriophage N4 adsorption protein B	YES	YES
Bd3260	-	putative transmembrane protein	YES	YES		Bdt2569		Hypothetical protein	YES	YES
Bd3291	-	hypothetical protein	YES	YES		Bdt2571		Hypothetical protein	YES	YES
Bd3422	-	hypothetical protein	YES	YES		Bdt2572		Conserved hypothetical protein	YES	YES
Bd3442	-	hypothetical protein	YES	YES		Bdt2573		Hypothetical protein	YES	YES
Bd3473	-	hypothetical protein	YES	YES		Bdt2574		Conserved hypothetical protein	YES	YES
Bd3474	-	hypothetical protein	YES	YES		Bdt2575		Hypothetical protein	YES	YES
Bd3503	-	phosphoesterase	YES	YES		Bdt2576		Hypothetical protein	YES	YES
Bd3513	-	hypothetical protein	YES	YES		Bdt2582		Hypothetical protein	YES	YES
Bd3532	-	hypothetical protein	YES	YES		Bdt2587		glutathione S-transferase	YES	YES
Bd3553	-	hypothetical protein	YES	YES		Bdt2588		Hypothetical protein	YES	YES
Bd3597	-	hypothetical protein	YES	YES		Bdt2589		Conserved hypothetical protein	YES	YES
Bd3598	-	hypothetical protein	YES	YES		Bdt2590		Conserved hypothetical protein	YES	YES
Bd3599	-	hypothetical protein	YES	YES		Bdt2591		Hypothetical protein	YES	YES
Bd3600	-	hypothetical protein	YES	YES		Bdt2592		Hypothetical protein	YES	YES
Bd3601	-	hypothetical protein	YES	YES		Bdt2593		Hypothetical protein	YES	YES
Bd3677	paiB	transcriptional regulator protein Pai2	YES	YES		Bdt2595		Hypothetical protein	YES	YES
Bd3690	yicM	putative transport protein	YES	YES		Bdt2596		Superfamily I DNA and RNA helicases and helicase subunits	YES	YES
Bd3691	-	hypothetical protein	YES	YES		Bdt2597		insertion element IS2 transposase InsD	YES	YES
Bd3693	-	hypothetical protein	YES	YES		Bdt2598		Hypothetical protein	YES	YES
Bd3694	hsdR	type I restriction-modification system restriction subunit	YES	YES		Bdt2599		Hypothetical protein	YES	YES
Bd3695	hsdS	type I restriction-modification system, S subunit	YES	YES		Bdt2600		insertion element IS2 transposase InsD	YES	YES
Bd3696	hsdM	type I restriction enzyme M protein	YES	YES		Bdt2601		Hypothetical protein	YES	YES
Bd3697	-	hypothetical protein	YES	YES		Bdt2605		putative tetrameric acyl-CoA thioesterase	YES	YES
Bd3699	-	hypothetical protein	YES	YES		Bdt2653		Hypothetical protein	YES	YES
Bd3706	-	hypothetical protein	YES	YES		Bdt2683		phosphoglycerate mutase	YES	YES
Bd3719	-	hypothetical protein	YES	YES		Bdt2684		Hypothetical protein	YES	YES
Bd3720	-	hypothetical protein	YES	YES		Bdt2686		Hypothetical protein	YES	YES
Bd3721	-	hypothetical protein	YES	YES		Bdt2687		polysaccharide deacetylase	YES	YES
Bd3752	-	hypothetical protein	YES	YES		Bdt2688		glycosyl transferase	YES	YES
Bd3756	-	hypothetical protein	YES	YES		Bdt2689		glycosyltransferase	YES	YES
Bd3765	-	hypothetical protein	YES	YES		Bdt2690		glycosyl transferase	YES	YES
Bd3766	-	hypothetical protein	YES	YES		Bdt2691		Conserved hypothetical protein	YES	YES
Bd3767	-	hypothetical protein	YES	YES		Bdt2695		Hypothetical protein	YES	YES
Bd3813	-	universal stress protein	YES	YES		Bdt2696		Hypothetical protein	YES	YES
Bd3815	-	hypothetical protein	YES	YES		Bdt2697		UDP-glucose 6-dehydrogenase	YES	YES
Bd3816	-	ABC-type anti-microbial peptide transporter, ATP-binding protein	YES	YES		Bdt2705		DNA repair photolyase	YES	YES
Bd3817	-	ABC-type antimicrobial peptide transporter, permease protein.	YES	YES		Bdt2710		Hypothetical protein	YES	YES
Bd3818	-	hypothetical protein	YES	YES		Bdt2713		Tail Collar domain protein	YES	YES
Bd3819	-	hypothetical protein	YES	YES		Bdt2714		Tail Collar domain protein	YES	YES
Bd3825	-	hypothetical protein	YES	YES		Bdt2728		Hypothetical protein	YES	YES
Bd3835	-	hypothetical protein	YES	YES		Bdt2729		Hypothetical protein	YES	YES
Bd3863	-	hypothetical protein	YES	YES		Bdt2733		transcriptional regulator, TetR family	YES	YES
Bd3880	-	hypothetical protein	YES	YES		Bdt2734		major facilitator superfamily, methyl viologen resistance protein	YES	YES
Bd0028	-	hypothetical protein	YES	NO		Bdt2735		Hypothetical protein	YES	YES
Bd0339	rbp	RNA-binding protein	YES	NO		Bdt2738		AraC family transcriptional regulator	YES	YES
Bd0350	-	hypothetical protein	YES	NO		Bdt2739		beta-lactamase-like protein	YES	YES
Bd0351	-	hypothetical protein	YES	NO		Bdt2749		methyltransferase	YES	YES
Bd0399	-	hypothetical protein	YES	NO		Bdt2753		Hypothetical protein	YES	YES
Bd0402	-	hypothetical protein	YES	NO		Bdt2754		Hypothetical protein	YES	YES
Bd0409	-	hypothetical protein	YES	NO		Bdt2755		Hypothetical protein	YES	YES
Bd0426	-	hypothetical protein	YES	NO		Bdt2765		Hypothetical protein	YES	YES
Bd0428	-	hypothetical protein	YES	NO		Bdt2766		Conserved hypothetical protein	YES	YES
Bd0480	-	hypothetical protein	YES	NO		Bdt2776		putative acetyltransferase	YES	YES
Bd0516	-	hypothetical protein	YES	NO		Bdt2783		drug resistance transporter, EmrB/QacA family protein	YES	YES
Bd0526	-	hypothetical protein	YES	NO		Bdt2788		Conserved hypothetical protein	YES	YES
Bd0704	-	cell wall surface anchor family protein	YES	NO		Bdt2834		putative transcriptional regulator	YES	YES
Bd0738	-	hypothetical protein	YES	NO		Bdt2841		Hypothetical protein	YES	YES
Bd0780	-	hypothetical protein	YES	NO		Bdt2842		Hypothetical protein	YES	YES
Bd0817	-	hypothetical protein	YES	NO		Bdt2843		Hypothetical protein	YES	YES
Bd0877	-	hypothetical protein	YES	NO		Bdt2930		putative acetyl-CoA hydrolase/transferase	YES	YES
Bd0940	-	30S ribosomal protein S18	YES	NO		Bdt2947		Hypothetical protein	YES	YES
Bd0955	-	hypothetical protein	YES	NO		Bdt2998		Intradiol dioxygenase	YES	YES
Bd0968	-	hypothetical protein	YES	NO		Bdt3003		Hypothetical protein	YES	YES
Bd1057	-	ABC transporter, periplasmic domain	YES	NO		Bdt3004		Hypothetical protein	YES	YES
Bd1122	-	hypothetical protein	YES	NO		Bdt3042		Conserved hypothetical protein	YES	YES
Bd1149	-	hypothetical protein	YES	NO		Bdt3058		PHB depolymerase family esterase	YES	YES
Bd1166	-	hypothetical protein	YES	NO		Bdt3060		Hypothetical protein	YES	YES
Bd1170	-	hypothetical protein	YES	NO		Bdt3061		hypothetical protein containing a CARDB (cell adhesion related) domain	YES	YES
Bd1215	-	hypothetical protein	YES	NO		Bdt3067		Hypothetical protein	YES	YES
Bd1256	-	hypothetical protein	YES	NO		Bdt3111		Hypothetical protein	YES	YES
Bd1289	-	hypothetical protein	YES	NO		Bdt3112		putative polyketide cyclase	YES	YES
Bd1293	-	hypothetical protein	YES	NO		Bdt3113		NADH-flavin reductase	YES	YES
Bd1295	-	hypothetical protein	YES	NO		Bdt3136		Hypothetical protein	YES	YES
Bd1297	-	hypothetical protein	YES	NO		Bdt3159		Hypothetical protein	YES	YES
Bd1344	-	hypothetical protein	YES	NO		Bdt3172	thiP	ABC-type Fe3+ transport system, permease component	YES	YES
Bd1374	-	hypothetical protein	YES	NO		Bdt3210		Hypothetical protein	YES	YES
Bd1396	-	hypothetical protein	YES	NO		Bdt3212		Hypothetical protein	YES	YES
Bd1407	-	hypothetical protein	YES	NO		Bdt3213		insertion element IS2 transposase InsD	YES	YES
Bd1416	-	hypothetical protein	YES	NO		Bdt3214		Hypothetical protein	YES	YES
Bd1428	-	hypothetical protein	YES	NO		Bdt3253		Hypothetical protein	YES	YES
Bd1433	-	hypothetical protein	YES	NO		Bdt3264		Beta-lactamase	YES	YES
Bd1438	-	hypothetical protein	YES	NO		Bdt3267		Hypothetical protein	YES	YES
Bd1439	-	hypothetical protein	YES	NO		Bdt3268		Hypothetical protein	YES	YES
Bd1441	-	hypothetical protein	YES	NO		Bdt3285		Conserved hypothetical protein	YES	YES
Bd1465	-	hypothetical protein	YES	NO		Bdt3408		RelA/SpoT domain-containing protein	YES	YES
Bd1477	-	hypothetical protein	YES	NO		Bdt3411		Hypothetical protein	YES	YES
Bd1528	-	hypothetical protein	YES	NO		Bdt3412		Hypothetical protein	YES	YES
Bd1592	-	hypothetical protein	YES	NO		Bdt3431		Hypothetical protein	YES	YES
Bd1613	-	hypothetical protein	YES	NO		Bdt3500		Conserved hypothetical protein	YES	YES
Bd1624	-	50S ribosomal protein L35	YES	NO		Bdt3503		Conserved hypothetical protein	YES	YES
Bd1642	-	hypothetical protein	YES	NO		Bdt3507		Hypothetical protein	YES	YES
Bd1643	-	hypothetical protein	YES	NO		Bdt3521		Hypothetical protein	YES	YES
Bd1673	-	putative cyclic beta-1,2-glucan modification protein	YES	NO		Bdt3540		Conserved hypothetical protein	YES	YES
Bd1678	-	probable UDP-glucose 4-epimerase	YES	NO		Bdt3557		putative 2,5-diketo-D-gluconate reductase B	YES	YES
Bd1696	-	putative glycosyltransferase	YES	NO		Bdt3577		putative carboxymuconolactone decarboxylase protein	YES	YES
Bd1747	-	hypothetical protein	YES	NO		Bdt3578		RNA polymerase sigma factor SigJ	YES	YES
Bd1750	-	hypothetical protein	YES	NO		Bdt3589		DEAD/DEAH box helicase	YES	YES
Bd1752.1	-	hypothetical protein	YES	NO		Bdt3590		Conserved hypothetical protein	YES	YES
Bd1795	-	hypothetical protein	YES	NO		Bdt3607		Hypothetical protein	YES	YES
Bd1834	-	NADP-dependent malate dehydrogenase	YES	NO		Bdt3612		Hypothetical protein	YES	YES
Bd1846	-	hypothetical protein	YES	NO		Bdt3686		Hypothetical protein	YES	YES
Bd1857	-	putative transglycosylase-associated protein	YES	NO		Bdt0100		conserved hypothetical protein	YES	NO
Bd1872	-	methyl accepting chemotaxis protein	YES	NO		Bdt0146		hypothetical protein	YES	NO
Bd1881	-	hypothetical protein	YES	NO		Bdt0180		hypothetical protein	YES	NO
Bd1882	-	hypothetical protein	YES	NO		Bdt0186		hypothetical protein	YES	NO
Bd1886	-	hypothetical protein	YES	NO		Bdt0250		conserved hypothetical protein	YES	NO
Bd1907	-	hypothetical protein	YES	NO		Bdt0291		Hypothetical protein	YES	NO
Bd1916	-	hypothetical protein	YES	NO		Bdt0309		Hypothetical protein	YES	NO
Bd1974	-	hypothetical protein	YES	NO		Bdt0318		conserved hypothetical protein	YES	NO
Bd2000	-	hypothetical protein	YES	NO		Bdt0319	pilR	regulator protein pilR	YES	NO
Bd2141	-	two-component hybrid sensor and regulator	YES	NO		Bdt0335	rbp	RNA-binding protein	YES	NO
Bd2175	-	hypothetical protein	YES	NO		Bdt0345		conserved hypothetical protein	YES	NO
Bd2186	-	hypothetical protein	YES	NO		Bdt0346		conserved hypothetical protein	YES	NO
Bd2240	-	hypothetical protein	YES	NO		Bdt0347		Hypothetical protein	YES	NO
Bd2262	-	hypothetical protein	YES	NO		Bdt0350		Hypothetical protein	YES	NO
Bd2268	-	spb1 gene forserine protease (AJ428902) related protein	YES	NO		Bdt0358		Hypothetical protein	YES	NO
Bd2280	-	putative multisubunit Na? antiporter	YES	NO		Bdt0393		Hypothetical protein	YES	NO
Bd2353	-	hypothetical protein	YES	NO		Bdt0438		conserved hypothetical protein	YES	NO
Bd2410.1	rpmG	ribosomal protein L33	YES	NO		Bdt0439	dsbD	thiol:disulfide interchange protein	YES	NO
Bd2424	-	hypothetical protein	YES	NO		Bdt0481		Hypothetical protein	YES	NO
Bd2497	-	hypothetical protein	YES	NO		Bdt0524		Hypothetical protein	YES	NO
Bd2577	-	hypothetical protein	YES	NO		Bdt0576		Hypothetical protein	YES	NO
Bd2596	-	MCP, methyl-accepting chemotaxis protein	YES	NO		Bdt0587		Hypothetical protein	YES	NO
Bd2610	ccoS	cytochrome oxidase maturation protein, cbb3-type	YES	NO		Bdt0606		Hypothetical protein	YES	NO
Bd2631	-	hypothetical protein	YES	NO		Bdt0627		serine protease	YES	NO
Bd2643	-	hypothetical protein	YES	NO		Bdt0635		nucleoside-specific channel-forming protein tsx precursor	YES	NO
Bd2693	-	hypothetical protein	YES	NO		Bdt0700		Hypothetical protein	YES	NO
Bd2733	-	hypothetical protein	YES	NO		Bdt0704		Conserved hypothetical protein	YES	NO
Bd2739	-	hypothetical protein	YES	NO		Bdt0743	adhA	NADP-dependent alcohol dehydrogenase	YES	NO
Bd2755	-	putative ATP/GTP-binding protein	YES	NO		Bdt0755		Hypothetical protein	YES	NO
Bd2802	-	hypothetical protein	YES	NO		Bdt0772		conserved hypothetical protein	YES	NO
Bd2808	-	hypothetical protein	YES	NO		Bdt0794		Hypothetical protein	YES	NO
Bd2882	-	hypothetical protein	YES	NO		Bdt0826		conserved hypothetical protein	YES	NO
Bd2915	-	hypothetical protein	YES	NO		Bdt0856		putative oxidoreductase	YES	NO
Bd2920	-	hypothetical protein	YES	NO		Bdt0871		intracellular protease/amidase, putative	YES	NO
Bd2931	-	hypothetical protein	YES	NO		Bdt0881	rbn	RNase BN	YES	NO
Bd2932	-	hypothetical protein	YES	NO		Bdt0889		Hypothetical protein with homology to the C-terminus of 50S ribosomal protein L28	YES	NO
Bd2952	rpsK	30S ribosomal protein S11	YES	NO		Bdt0903		Conserved hypothetical protein	YES	NO
Bd2953.1	-	ribosomal protein L36	YES	NO		Bdt0909		conserved hypothetical protein	YES	NO
Bd2956	rplO	50S ribosomal protein L15	YES	NO		Bdt0931		Hypothetical protein	YES	NO
Bd2957	-	hypothetical protein	YES	NO		Bdt0938		Hypothetical protein	YES	NO
Bd2958	rpsE	30S ribosomal protein S5	YES	NO		Bdt0955		Hypothetical protein	YES	NO
Bd2969	rplP	50S ribosomal protein L16	YES	NO		Bdt1001		Hypothetical protein	YES	NO
Bd2974	-	probable 50S ribosomal protein L23	YES	NO		Bdt1038	LysR	LysR family regulatory protein	YES	NO
Bd2978	rpsJ	30S ribosomal protein S10	YES	NO		Bdt1067		conserved hypothetical protein	YES	NO
Bd2981	rpsL	30S ribosomal protein S12	YES	NO		Bdt1068		putative cell wall surface anchor family protein	YES	NO
Bd2986	-	hypothetical protein	YES	NO		Bdt1069	mcp	MCP, methyl-accepting chemotaxis protein	YES	NO
Bd3029	-	hypothetical protein	YES	NO		Bdt1070		conserved hypothetical protein	YES	NO
Bd3050	-	hypothetical protein	YES	NO		Bdt1078		conserved hypothetical protein	YES	NO
Bd3051	-	hypothetical protein	YES	NO		Bdt1080		putative gliding motility-associated lipoprotein GldK	YES	NO
Bd3054	-	hypothetical protein	YES	NO		Bdt1082		conserved hypothetical protein	YES	NO
Bd3079	-	putative serine proteinase	YES	NO		Bdt1083		conserved hypothetical protein	YES	NO
Bd3099	-	hypothetical protein	YES	NO		Bdt1084	linC	2,5-dichloro-2,5-cyclohexadiene-1,4-diol dehydrogenase	YES	NO
Bd3114	-	hypothetical protein	YES	NO		Bdt1094		conserved hypothetical protein	YES	NO
Bd3115	-	hypothetical protein	YES	NO		Bdt1095		conserved hypothetical protein	YES	NO
Bd3164	-	hypothetical protein	YES	NO		Bdt1099		conserved hypothetical protein	YES	NO
Bd3228	-	hypothetical protein	YES	NO		Bdt1101	mcp	methyl-accepting chemotaxis protein	YES	NO
Bd3316	-	hypothetical protein	YES	NO		Bdt1102	mcp	methyl-accepting chemotaxis protein	YES	NO
Bd3358	-	hypothetical protein	YES	NO		Bdt1109		conserved hypothetical protein	YES	NO
Bd3363	-	hypothetical protein	YES	NO		Bdt1110		conserved hypothetical protein	YES	NO
Bd3470	-	hypothetical protein	YES	NO		Bdt1115		Hypothetical protein	YES	NO
Bd3479	-	hypothetical protein	YES	NO		Bdt1116	FixL	putative sensor protein fixL	YES	NO
Bd3504	-	hypothetical protein	YES	NO		Bdt1117		Hypothetical protein	YES	NO
Bd3535	-	hypothetical protein	YES	NO		Bdt1118		conserved hypothetical protein	YES	NO
Bd3544	-	hypothetical protein	YES	NO		Bdt1119		conserved hypothetical protein	YES	NO
Bd3552	-	hypothetical protein	YES	NO		Bdt1135		conserved hypothetical protein	YES	NO
Bd3595	-	hypothetical protein	YES	NO		Bdt1156		Hypothetical protein	YES	NO
Bd3628	-	hypothetical protein	YES	NO		Bdt1169	mcp	MCP, methyl-accepting chemotaxis protein	YES	NO
Bd3769	-	hypothetical protein	YES	NO		Bdt1174		Hypothetical protein	YES	NO
Bd3800	-	hypothetical protein	YES	NO		Bdt1192	xerD	integrase/recombinase XerD	YES	NO
Bd3801	-	hypothetical protein	YES	NO		Bdt1193		integrase/recombinase XerD	YES	NO
Bd3843	-	hypothetical protein	YES	NO		Bdt1198	LysR	LysR family transcriptional regulator	YES	NO
Bd3913.1	-	ribosomal protein L34	YES	NO		Bdt1199	ydeA	sugar efflux transporter	YES	NO
Bd1676	-	putative phosphoglycerol transferase	NO	YES		Bdt1201		conserved hypothetical protein	YES	NO
Bd1743	-	hypothetical protein	NO	YES		Bdt1206		Hypothetical protein	YES	NO
		# Unique Genes total	386			Bdt1207		conserved hypothetical protein	YES	NO
		# Unique Genes agreed by RSD AND BLAST	254			Bdt1226		Hypothetical protein	YES	NO
		# Unique Genes called by RSD ONLY	130			Bdt1247		Hypothetical protein	YES	NO
		# Unique Genes called by BLAST ONLY	2			Bdt1305		Hypothetical protein	YES	NO
						Bdt1307		Hypothetical protein	YES	NO
						Bdt1324		Hypothetical protein	YES	NO
						Bdt1340		serine protease	YES	NO
						Bdt1352		cell wall surface anchor family protein	YES	NO
						Bdt1354		Conserved hypothetical protein	YES	NO
						Bdt1368		Hypothetical protein	YES	NO
						Bdt1388		conserved hypothetical protein	YES	NO
						Bdt1392		conserved hypothetical protein	YES	NO
						Bdt1393		Conserved hypothetical protein	YES	NO
						Bdt1399		Hypothetical protein	YES	NO
						Bdt1400		Conserved hypothetical protein	YES	NO
						Bdt1415		Conserved hypothetical protein	YES	NO
						Bdt1420		Conserved hypothetical protein	YES	NO
						Bdt1435		putative gliding motility-associated lipoprotein GldK	YES	NO
						Bdt1469		conserved hypothetical protein	YES	NO
						Bdt1495		Hypothetical protein	YES	NO
						Bdt1520		Conserved hypothetical protein	YES	NO
						Bdt1585		Hypothetical protein	YES	NO
						Bdt1593	mcp	methyl-accepting chemotaxis protein	YES	NO
						Bdt1629		conserved hypothetical protein	YES	NO
						Bdt1639		Hypothetical protein	YES	NO
						Bdt1641		Hypothetical protein	YES	NO
						Bdt1656		conserved hypothetical protein	YES	NO
						Bdt1667		UDP-glucose 4-epimerase	YES	NO
						Bdt1679	wbpG	LPS biosynthesis protein WbpG	YES	NO
						Bdt1680		glycosyltransferase	YES	NO
						Bdt1682	rffA	TDP-4-oxo-6-deoxy-D-glucose transaminase	YES	NO
						Bdt1685		DegT/DnrJ/EryC1/StrS family protein	YES	NO
						Bdt1722		conserved hypothetical protein	YES	NO
						Bdt1723	fpg	conserved hypothetical protein	YES	NO
						Bdt1726		conserved hypothetical protein	YES	NO
						Bdt1728		Hypothetical protein	YES	NO
						Bdt1740		Hypothetical protein	YES	NO
						Bdt1749		Hypothetical protein	YES	NO
						Bdt1765		Hypothetical protein	YES	NO
						Bdt1784		Hypothetical protein	YES	NO
						Bdt1820		Conserved hypothetical protein	YES	NO
						Bdt1853		conserved hypothetical protein	YES	NO
						Bdt1860		Hypothetical protein	YES	NO
						Bdt1868	ragA	two component response regulator	YES	NO
						Bdt1870		putative phospholipase/carboxylesterase	YES	NO
						Bdt1872		putative hemagglutinin/hemolysin-related protein	YES	NO
						Bdt1885		cytidine/deoxycytidylate deaminase family protein	YES	NO
						Bdt1889	tcaB	Bcr/CflA subfamily drug resistance transporter	YES	NO
						Bdt1970		Hypothetical protein	YES	NO
						Bdt2061		Hypothetical protein	YES	NO
						Bdt2090		Hypothetical protein	YES	NO
						Bdt2105		conserved hypothetical protein	YES	NO
						Bdt2106		NtrC family transcriptional regulator	YES	NO
						Bdt2108		conserved hypothetical protein	YES	NO
						Bdt2109		putative transglycosylase-associated protein	YES	NO
						Bdt2111		two component sensor histidine kinase	YES	NO
						Bdt2123		Hypothetical protein	YES	NO
						Bdt2134		two-component sensor histidine kinase	YES	NO
						Bdt2135	ragA	two component response regulator	YES	NO
						Bdt2168		Hypothetical protein	YES	NO
						Bdt2233		putative multisubunit Na+/H+ antiporter	YES	NO
						Bdt2234		putative monovalent cation/H+ antiporter subunit F	YES	NO
						Bdt2239		Hypothetical protein	YES	NO
						Bdt2245	adhC	alcohol dehydrogenase / formaldehyde dehydrogenase	YES	NO
						Bdt2275		RTX family exoprotein	YES	NO
						Bdt2281		Hypothetical protein	YES	NO
						Bdt2289		Hypothetical protein	YES	NO
						Bdt2293		Hypothetical protein	YES	NO
						Bdt2306		conserved hypothetical protein	YES	NO
						Bdt2382		Hypothetical protein	YES	NO
						Bdt2395		ABC transporter periplasmic-binding protein	YES	NO
						Bdt2396		putative ABC-type amino acid transport periplasmic protein	YES	NO
						Bdt2403		putative hemagglutinin/hemolysin-related protein	YES	NO
						Bdt2418		Sco1/SenC family protein	YES	NO
						Bdt2423		Hypothetical protein	YES	NO
						Bdt2437		conserved hypothetical protein	YES	NO
						Bdt2486		glycine cleavage system protein H homologue	YES	NO
						Bdt2491		Hypothetical protein	YES	NO
						Bdt2529		Hypothetical protein	YES	NO
						Bdt2560		Hypothetical protein	YES	NO
						Bdt2562		conserved hypothetical protein	YES	NO
						Bdt2635		Hypothetical protein	YES	NO
						Bdt2650		Conserved hypothetical protein	YES	NO
						Bdt2685	ygaD	ABC transporter, nucleotide binding/ATPase protein	YES	NO
						Bdt2692	macB	macrolide ABC transporter ATP-binding protein	YES	NO
						Bdt2693		macrolide-specific efflux protein	YES	NO
						Bdt2694		FusA/NodT family protein	YES	NO
						Bdt2698	rmlB	dTDP-glucose 4,6-dehydratase	YES	NO
						Bdt2737		RTX family exoprotein	YES	NO
						Bdt2747		conserved hypothetical protein	YES	NO
						Bdt2748	ragA	two component response regulator	YES	NO
						Bdt2758		conserved hypothetical protein	YES	NO
						Bdt2759		conserved hypothetical protein	YES	NO
						Bdt2771		conserved hypothetical protein	YES	NO
						Bdt2837		putative oxidoreductase	YES	NO
						Bdt2851		conserved hypothetical protein	YES	NO
						Bdt2855		conserved hypothetical protein	YES	NO
						Bdt2860		conserved hypothetical protein	YES	NO
						Bdt2861		Hypothetical protein	YES	NO
						Bdt2892	rplO	50S ribosomal protein L15	YES	NO
						Bdt2893		Hypothetical protein	YES	NO
						Bdt2907	rpsJ	30S ribosomal protein S10	YES	NO
						Bdt2917		Hypothetical protein	YES	NO
						Bdt2928		Hypothetical protein	YES	NO
						Bdt2943		Hypothetical protein	YES	NO
						Bdt2981		conserved hypothetical protein	YES	NO
						Bdt2990		Hypothetical protein	YES	NO
						Bdt3002		conserved hypothetical protein	YES	NO
						Bdt3008		Hypothetical protein	YES	NO
						Bdt3027		conserved hypothetical protein	YES	NO
						Bdt3028	ygaD	ABC transporter, nucleotide binding/ATPase protein	YES	NO
						Bdt3065		Hypothetical protein	YES	NO
						Bdt3114		transcriptional regulator	YES	NO
						Bdt3171	ssuB	ABC transporter ATP-binding protein	YES	NO
						Bdt3173	futA	putative iron ABC transporter	YES	NO
						Bdt3211		conserved hypothetical protein	YES	NO
						Bdt3215		conserved hypothetical protein	YES	NO
						Bdt3224		Hypothetical protein	YES	NO
						Bdt3275		putative ferredoxin with an 2Fe-2S iron-sulfur cluster binding domain	YES	NO
						Bdt3279		Conserved hypothetical protein	YES	NO
						Bdt3297		Hypothetical protein	YES	NO
						Bdt3369		Hypothetical protein	YES	NO
						Bdt3375		Hypothetical protein	YES	NO
						Bdt3378		RTX family exoprotein	YES	NO
						Bdt3392		Hypothetical protein	YES	NO
						Bdt3398		Hypothetical protein	YES	NO
						Bdt3410		conserved hypothetical protein	YES	NO
						Bdt3413		conserved hypothetical protein	YES	NO
						Bdt3418		Hypothetical protein	YES	NO
						Bdt3451		conserved hypothetical protein	YES	NO
						Bdt3458		Conserved hypothetical protein	YES	NO
						Bdt3464		Conserved hypothetical protein	YES	NO
						Bdt3493	gst	conserved hypothetical protein	YES	NO
						Bdt3501		conserved hypothetical protein	YES	NO
						Bdt3504	ydiY	conserved hypothetical protein	YES	NO
						Bdt3505		conserved hypothetical protein	YES	NO
						Bdt3506		conserved hypothetical protein	YES	NO
						Bdt3520		conserved hypothetical protein	YES	NO
						Bdt3543		Hypothetical protein	YES	NO
						Bdt3562		Hypothetical protein	YES	NO
						Bdt3570		Hypothetical protein	YES	NO
						Bdt3602		Hypothetical protein	YES	NO
						Bdt3631		Hypothetical protein	YES	NO
						Bdt3649		conserved hypothetical protein	YES	NO
						Bdt3679		Hypothetical protein	YES	NO
						Bdt3680		Conserved hypothetical protein	YES	NO
						Bdt3698		Hypothetical protein	YES	NO
						Bdt3720		Hypothetical protein	YES	NO
						Bdt3740		Hypothetical protein	YES	NO
						Bdt3760		conserved hypothetical protein	YES	NO
								# Unique Genes total	536
								# Unique Genes agreed by RSD AND BLAST	312
								# Unique Genes called by RSD ONLY	224
								# Unique Genes called by BLAST ONLY	0
