# Supplementary material for: Genome analysis of a simultaneously predatory and prey-independent, novel Bdellovibrio bacteriovorus from the River Tiber, supports in silico predictions of both ancient and recent lateral gene transfer from diverse bacteria
Source: BMC Genomics. 2012 Nov 27;13:670. doi: 10.1186/1471-2164-13-670 (PMC3539863; doi:10.1186/1471-2164-13-670)
Supplement: Additional file 7 — Evolutionary rates analysis for all 3203 orthologous genes in B. bacteriovorus HD100 and Tiberius predicted by RSD. Substitution rates were estimated by pairwise comparison in PAML. Red highlighting denotes pairs with dS > 1.5, which indicates saturation of synonymous sites. Table title headings are as follows: ortholog pair (from RSD) = this is a code assigned by our in-house scripts; sites = number of nucleotides (minus the stop codon); dN = average number of nonsynonymous changes per nonsynonymous site; dNse = standard error of dN (calculated by the curvature method); dS = average number of synonymous changes per synonymous site; dSse = standard error of dS (calculated by the curvature method); lnL = likelihood of the evolutionary model used in PAML analysis; t = sequence distance estimated by maximum likelihood; kappa = estimated transition/transversion rate ratio; omega = dN/dS. [file 1471-2164-13-670-S7.xls]

## Sheet: Sheet1
ortholog pair (from RSD)	Tiberius gene	HD100 gene	sites	dN	dNse	dS	dSse	lnL	t	kappa	omega
tiberius_HD100_aaa	Bdt0001_dnaA	Bd0001_dnaA	1413	0.00456	0.00207	0.26762	0.03447	-2164.38	0.18813	1.11772	0.01705
tiberius_HD100_aab	Bdt0002_dnaN	Bd0002_dnaN	1104	0.00027	0	0.27042	0.02093	-1668.6	0.21095	2.01653	0.001		Key
tiberius_HD100_aac	Bdt0003_recF	Bd0003_-	1122	0.01112	0.0037	0.18811	0.02839	-1740.35	0.17304	2.2341	0.0591		ortholog pair (from RSD) = this is a code assigned by our in-house scripts
tiberius_HD100_aad	Bdt0004_gyrB	Bd0004_-	2418	0.00112	0.0008	0.27089	0.02511	-3712.4	0.20943	1.80522	0.00414		sites = number of nucleotides (minus the stop codon)
tiberius_HD100_aae	Bdt0005_gyrA	Bd0005_gyrA	2427	0.00574	0.00232	0.25762	0.02346	-3765.97	0.22359	2.6029	0.02229		dN = average number of nonsynonymous changes per nonsynonymous site
tiberius_HD100_aaf	Bdt0006_Bdt0006	Bd0006_-	795	0.00703	0.00355	0.3574	0.05438	-1244.81	0.30104	3.33776	0.01967		dNse = standard error of dN (calculated by the curvature method)
tiberius_HD100_aag	Bdt0007_Bdt0007	Bd0007_-	234	0.02999	0.01373	0.08965	0.04156	-366.21	0.13609	1.5477	0.33448		dS = average number of synonymous changes per synonymous site
tiberius_HD100_aah	Bdt0008_Bdt0008	Bd0008_-	237	7e-05	0	0.07133	0.01258	-332.192	0.06981	3.79755	0.001		dSse = standard error of dS (calculated by the curvature method)
tiberius_HD100_aai	Bdt0009_atpB	Bd0009_atpB	687	0.00212	0.00212	0.08582	0.02211	-986.201	0.08625	2.79045	0.02466		lnL = likelihood of the evolutionary model used in PAML analysis
tiberius_HD100_aaj	Bdt0010_atpE_H	Bd0010_atpE_H	315	2e-05	0	0.02185	0	-409.417	0.02165	1.49204	0.001		it might make sense to change this heading to lnL (i.e., remove the "neg"), since the values are negative
tiberius_HD100_aak	Bdt0011_Bdt0011	Bd0011_-	918	0.01451	0.00467	0.30755	0.04666	-1456.38	0.24185	1.4233	0.04716		t = sequence distance estimated by maximum likelihood
tiberius_HD100_aal	Bdt0012_Bdt0012	Bd0012_-	474	0.04498	0.01229	0.56121	0.10273	-842.137	0.53452	2.4026	0.08015		kappa = estimated transition/transversion rate ratio
tiberius_HD100_aam	Bdt0013_Bdt0013	Bd0013_-	975	0.04081	0.00818	0.35824	0.0475	-1675.02	0.39005	3.19291	0.11391		omega = dN/dS
tiberius_HD100_aan	Bdt0014_pmm	Bd0014_pmm	1365	0.00199	0.00141	0.25367	0.03206	-2091.12	0.20224	1.71758	0.00784
tiberius_HD100_aao	Bdt0015_pdxA	Bd0015_pdxA	912	0.00934	0.00386	0.30142	0.04238	-1460.08	0.27522	2.68846	0.031
tiberius_HD100_aap	Bdt0016_surA	Bd0017_surA	888	0.00585	0.00298	0.22949	0.03938	-1351.44	0.16663	1.32144	0.02548
tiberius_HD100_aaq	Bdt0017_ppiC	Bd0018_ppiC	966	0.00275	0.00196	0.32184	0.04511	-1508.81	0.23411	1.45359	0.00855
tiberius_HD100_aar	Bdt0018_ppiD	Bd0019_ppiD	807	0.00983	0.00405	0.1244	0.0281	-1195.81	0.1093	1.3355	0.07903
tiberius_HD100_aas	Bdt0019_Bdt0019	Bd0020_-	534	0.00268	0.00269	0.17658	0.03796	-822.968	0.16231	2.56847	0.01517
tiberius_HD100_aat	Bdt0020_etfA	Bd0021_etfA	966	0.0046	0.00266	0.23751	0.03449	-1486.12	0.23005	2.84797	0.01935
tiberius_HD100_aau	Bdt0021_etfB	Bd0022_etfB	771	0.00372	0.00265	0.08834	0.02145	-1104.73	0.08759	2.72788	0.0421
tiberius_HD100_aav	Bdt0022_sdhC	Bd0024_sdhC	570	0.04647	0.01127	0.43513	0.07388	-1009.09	0.4418	1.47571	0.10681
tiberius_HD100_aaw	Bdt0023_sdhA	Bd0025_sdhA	1914	0.03278	0.00499	0.6375	0.05672	-3342.01	0.53543	1.45971	0.05143
tiberius_HD100_aax	Bdt0024_sdhB	Bd0026_sdhB	786	0.01075	0.00441	0.44611	0.0631	-1287.86	0.40022	2.32553	0.0241
tiberius_HD100_aay	Bdt0025_Bdt0025	Bd0027_-	246	0.04076	0.01599	0.28284	0.0819	-408.848	0.32762	2.65554	0.14413
tiberius_HD100_aaz	Bdt0026_Bdt0026	Bd0029_-	1641	0.00682	0.00239	0.19958	0.02426	-2504.12	0.179	2.10051	0.03416
tiberius_HD100_aba	Bdt0027_pcbD	Bd0030_pcbD	882	0.00928	0.0038	0.24132	0.03897	-1359.14	0.20025	2.33576	0.03847
tiberius_HD100_abb	Bdt0028_Bdt0028	Bd0031_-	666	0.0209	0.00654	0.27678	0.04849	-1077.66	0.25316	1.8247	0.07551
tiberius_HD100_abc	Bdt0029_rpsF	Bd0032_rpsF	456	0.009	0.00529	0.07596	0.02776	-656.586	0.08117	3.35831	0.11849
tiberius_HD100_abd	Bdt0030_Bdt0030	Bd0033_-	888	0.00481	0.00279	0.07814	0.01887	-1283.86	0.07689	1.75252	0.06152
tiberius_HD100_abe	Bdt0031_rplI	Bd0034_rplI	441	0.00882	0.00516	0.15385	0.04459	-651.001	0.12332	0.75506	0.05735
tiberius_HD100_abf	Bdt0032_Bdt0032	Bd0035_-	846	0.00677	0.00341	0.18831	0.03201	-1286.3	0.17576	2.45052	0.03593
tiberius_HD100_abg	Bdt0033_Bdt0033	Bd0036_-	177	0.00021	0	0.21342	0.03995	-258.058	0.18704	3.37133	0.001
tiberius_HD100_abh	Bdt0034_Bdt0034	Bd0037_-	924	0.01623	0.00485	0.45488	0.05932	-1546.66	0.37938	2.08139	0.03569
tiberius_HD100_abi	Bdt0035_dnaB	Bd0038_dnaB	1413	0.00286	0	0.13576	0.01859	-2079.4	0.10853	1.47816	0.02104
tiberius_HD100_abj	Bdt0036_fis	Bd0039_fis	237	0.00018	0	0.1776	0.03952	-331.453	0.1115	0.90279	0.001
tiberius_HD100_abk	Bdt0037_Bdt0037	Bd0040_-	636	0.01076	0.00489	0.06045	0.02281	-927.075	0.06553	0.99177	0.17794
tiberius_HD100_abl	Bdt0038_ftsK	Bd0041_ftsK	2292	0.0011	0.00079	0.03344	0.00878	-3149.66	0.02446	0.49599	0.03304
tiberius_HD100_abm	Bdt0039_Bdt0039	Bd0042_-	477	0.00279	0.00283	0.04673	0.02138	-668.713	0.04235	1.86013	0.05964
tiberius_HD100_abn	Bdt0040_Bdt0040	Bd0043_-	858	0.01742	0.0054	0.24872	0.0403	-1360.41	0.21926	1.69413	0.07003
tiberius_HD100_abo	Bdt0041_Bdt0041	Bd0044_-	213	0.02857	0.01461	0.11436	0.04536	-331.304	0.16571	4.52945	0.24979
tiberius_HD100_abp	Bdt0042_dapF	Bd0045_dapF	855	0.02152	0.00605	0.39572	0.0546	-1430.45	0.37614	2.56354	0.05438
tiberius_HD100_abq	Bdt0043_dapA	Bd0046_dapA	879	0.01936	0.00567	0.4312	0.05689	-1471.72	0.3991	1.99932	0.0449
tiberius_HD100_abr	Bdt0044_dapB	Bd0047_dapB	684	0.01803	0.00602	0.30979	0.05166	-1111.7	0.26885	1.43742	0.0582
tiberius_HD100_abs	Bdt0045_Bdt0045	Bd0048_-	507	0.00522	0.00371	0.16931	0.04179	-759.514	0.13608	1.21591	0.0308
tiberius_HD100_abt	Bdt0046_talC	Bd0049_talC	645	0.00019	0	0.18835	0.01509	-950.819	0.15208	1.7402	0.001
tiberius_HD100_abu	Bdt0047_Bdt0047	Bd0050_-	441	0.00309	0.00312	0.17768	0.04603	-657.749	0.14684	2.92878	0.01742
tiberius_HD100_abv	Bdt0048_Bdt0048	Bd0051_-	2028	0.00914	0.00269	0.29889	0.02819	-3252.87	0.27374	2.27587	0.03057
tiberius_HD100_abw	Bdt0049_murD	Bd0052_murD	1254	0.02023	0.00485	0.57283	0.0599	-2165.22	0.49856	1.98024	0.03532
tiberius_HD100_abx	Bdt0050_Bdt0050	Bd0054_-	1419	0.0056	0.00231	0.45491	0.04945	-2287.37	0.35481	1.64455	0.01231
tiberius_HD100_aby	Bdt0051_Bdt0051	Bd0055_-	192	2e-05	0	0.01931	0.0032	-250.778	0.0175	999	0.001
tiberius_HD100_abz	Bdt0052_Bdt0052	Bd0056_-	918	0.0895	0.01274	0.63767	0.08388	-1735.25	0.73143	2.2894	0.14036
tiberius_HD100_aca	Bdt0053_lig	Bd0057_lig	1998	0.02542	0.00428	0.74369	0.06522	-3480.3	0.60653	1.52274	0.03419
tiberius_HD100_acb	Bdt0054_gatC	Bd0058_gatC	279	0.07296	0.02072	1.00356	0.25165	-514.486	0.96055	1.52383	0.0727
tiberius_HD100_acc	Bdt0055_gatA	Bd0059_gatA	1470	0.03291	0.00575	0.60942	0.05971	-2590.04	0.57111	1.88222	0.054
tiberius_HD100_acd	Bdt0056_gatB	Bd0060_gatB	1386	0.00687	0.00263	0.49081	0.05323	-2231.73	0.38222	2.17607	0.014
tiberius_HD100_ace	Bdt0057_Bdt0057	Bd0061_-	912	0.03031	0.00708	0.46313	0.05948	-1576.51	0.46632	2.02865	0.06545
tiberius_HD100_acf	Bdt0058_Bdt0058	Bd0062_-	423	0.03071	0.01058	0.26788	0.06044	-692.784	0.29445	4.91598	0.11463
tiberius_HD100_acg	Bdt0059_Bdt0059	Bd0063_-	1371	0.01078	0.00343	0.20957	0.02658	-2125.83	0.22139	1.79753	0.05143
tiberius_HD100_ach	Bdt0060_Bdt0060	Bd0064_-	315	0.00012	0	0.11562	0.01634	-449.714	0.09318	3.54364	0.001
tiberius_HD100_aci	Bdt0061_rho	Bd0065_rho	1743	0.00735	0.00246	0.16436	0.02055	-2660.65	0.15959	3.19631	0.0447
tiberius_HD100_acj	Bdt0062_Bdt0062	Bd0067_-	441	0.01551	0.00705	0.62758	0.11246	-743.101	0.52849	1.28121	0.02472
tiberius_HD100_ack	Bdt0063_rpmE	Bd0068_rpmE	159	2e-05	0	0.02016	0.00234	-217.489	0.01991	999	0.001
tiberius_HD100_acl	Bdt0064_prfA	Bd0069_prfA	1071	0.00926	0.00355	0.21549	0.03175	-1663.42	0.20248	3.09414	0.04299
tiberius_HD100_acm	Bdt0065_hemK	Bd0070_hemK	879	0.01422	0.00484	0.27432	0.04106	-1406.72	0.25319	1.90877	0.05184
tiberius_HD100_acn	Bdt0066_murA	Bd0071_murA	1167	0.00857	0.00326	0.34096	0.04072	-1890.84	0.31037	2.61815	0.02514
tiberius_HD100_aco	Bdt0067_Bdt0067	Bd0072_-	792	0.09956	0.01467	1.54976	0.29693	-1570.87	1.38726	1.35611	0.06424
tiberius_HD100_acp	Bdt0068_Bdt0068	Bd0073_-	900	0.0453	0.00893	0.41781	0.05882	-1545.61	0.41556	2.2712	0.10843
tiberius_HD100_acq	Bdt0069_Bdt0069	Bd0074_-	306	0	3e-05	2e-05	0.00335	-403.226	1e-05	0.4	0.001
tiberius_HD100_acr	Bdt0070_Bdt0070	Bd0075_-	2895	0.0146	0.00271	0.43439	0.03196	-4765.9	0.38166	2.33188	0.0336
tiberius_HD100_acs	Bdt0071_Bdt0071	Bd0076_-	306	0.02876	0.01176	0.1598	0.04897	-481.38	0.20071	1.20069	0.17994
tiberius_HD100_act	Bdt0072_serS	Bd0077_serS	1293	5e-05	0	0.05003	0.00631	-1809.19	0.03906	2.36571	0.001
tiberius_HD100_acu	Bdt0074_Bdt0074	Bd0078_-	810	0.01011	0.00423	0.06725	0.01921	-1186.92	0.07449	2.0209	0.15034
tiberius_HD100_acv	Bdt0075_dedA	Bd0080_dedA	666	0.01109	0.00371	0.07293	0.01886	-973.647	0.08686	2.82198	0.15207
tiberius_HD100_acw	Bdt0076_cyaB	Bd0081_cyaB	1914	0.0753	0.00819	0.79869	0.07166	-3608.47	0.74272	1.40264	0.09428
tiberius_HD100_acx	Bdt0077_Bdt0077	Bd0082_-	2016	0.49649	0.02763	60.6909	0	-4945.99	50	1.25265	0.00818
tiberius_HD100_acy	Bdt0078_Bdt0078	Bd0083_-	387	0.24833	0.03943	77.975	132.459	-867.414	50	0.90417	0.00319
tiberius_HD100_acz	Bdt0079_Bdt0079	Bd0084_-	1101	0.45309	0.03743	34.803	43.6391	-2648.13	27.6393	2.09252	0.01302
tiberius_HD100_ada	Bdt0084_Bdt0084	Bd0085_-	465	0.00012	0	0.11629	0.01739	-656.891	0.07122	0.82565	0.001
tiberius_HD100_adb	Bdt0085_Bdt0085	Bd0086_-	2034	6e-05	0	0.06385	0.0059	-2875.77	0.04686	2.22841	0.001
tiberius_HD100_adc	Bdt0086_Bdt0086	Bd0087_-	510	0.00728	0.00435	0.19411	0.05149	-758.476	0.12876	0.91779	0.0375
tiberius_HD100_add	Bdt0087_Bdt0087	Bd0088_-	423	0.07095	0.01663	0.40204	0.08139	-760.286	0.47765	2.63769	0.17648
tiberius_HD100_adf	Bdt0090_Bdt0090	Bd0094_-	453	0.04085	0.01125	0.24541	0.05372	-761.372	0.28891	2.1214	0.16646
tiberius_HD100_adg	Bdt0092_Bdt0092	Bd0095_-	1107	0.04711	0.00817	0.55912	0.06461	-1962.74	0.5483	2.03468	0.08426
tiberius_HD100_adh	Bdt0093_Bdt0093	Bd0096_-	447	0.01871	0.00783	0.33457	0.06862	-719.602	0.30136	1.77056	0.05594
tiberius_HD100_adi	Bdt0094_groES	Bd0097_groES	243	0.0001	0	0.10396	0.01671	-334.694	0.07737	1.38309	0.001
tiberius_HD100_adj	Bdt0095_groEL	Bd0099_groEL	1584	0.00707	0.00258	0.11677	0.01828	-2309.67	0.1166	2.3463	0.06054
tiberius_HD100_adk	Bdt0096_Bdt0096	Bd0100_-	1584	0.00691	0.00246	0.35039	0.03742	-2520.38	0.28223	3.25101	0.01972
tiberius_HD100_adl	Bdt0097_Bdt0097	Bd0101_-	1179	0.01828	0.00478	0.43114	0.04995	-1970.58	0.40867	2.66597	0.04239
tiberius_HD100_adm	Bdt0098_cheY	Bd0102_cheY	390	0.01039	0.00607	0.22063	0.05582	-604.845	0.1978	0.92416	0.04712
tiberius_HD100_adn	Bdt0099_Bdt0099	Bd0103_-	258	0.01181	0.00841	0.13889	0.04662	-393.745	0.15556	6.97718	0.08507
tiberius_HD100_ado	Bdt0101_Bdt0101	Bd0108_-	303	0.01864	0.00944	0.36583	0.08982	-496.316	0.34703	2.03619	0.05095
tiberius_HD100_adp	Bdt0102_wapA	Bd0109_-	1650	0.00649	0.00234	0.25033	0.03008	-2516.35	0.1927	2.1369	0.02593
tiberius_HD100_adq	Bdt0103_TadB	Bd0110_TadB	846	0.00477	0.00277	0.27271	0.04376	-1287.86	0.22557	1.36543	0.0175
tiberius_HD100_adr	Bdt0104_TadA	Bd0111_TadA	2184	0.00447	0.00166	0.19646	0.02061	-3329.28	0.17172	2.78397	0.02274
tiberius_HD100_ads	Bdt0105_PilQ	Bd0112_PilQ	1527	0.00181	0.00128	0.17126	0.02315	-2277.47	0.14042	2.86052	0.01056
tiberius_HD100_adt	Bdt0106_CpaB	Bd0113_CpaB	903	0.00159	0.00159	0.1567	0.02755	-1348.54	0.14219	3.68035	0.01012
tiberius_HD100_adu	Bdt0107_Bdt0107	Bd0114_-	423	0.01664	0.00753	0.27808	0.05937	-683.611	0.25656	2.86016	0.05983
tiberius_HD100_adv	Bdt0108_Bdt0108	Bd0115_-	591	0.01214	0.00554	0.13473	0.03185	-896.497	0.14274	4.67852	0.09012
tiberius_HD100_adw	Bdt0109_Bdt0109	Bd0117_-	246	0.00532	0.00538	0.09624	0.04403	-360.397	0.07794	1.27222	0.05528
tiberius_HD100_adx	Bdt0110_Bdt0110	Bd0118_-	192	3e-05	0	0.03279	0.00328	-268.381	0.03272	999	0.001
tiberius_HD100_ady	Bdt0111_Bdt0111	Bd0119_-	186	0.03705	0.01663	0.15834	0.06707	-292.683	0.19795	1.04921	0.23398
tiberius_HD100_adz	Bdt0112_Bdt0112	Bd0120_-	306	0.05937	0.01714	0.81695	0.19134	-549.149	0.70769	1.02226	0.07268
tiberius_HD100_aea	Bdt0113_mcp	Bd0121_-	1485	0.04407	0.00668	1.01027	0.10609	-2683.33	0.83113	1.59497	0.04363
tiberius_HD100_aeb	Bdt0114_hprT	Bd0122_hprT	516	0.01668	0.00528	0.23345	0.04565	-818.42	0.2335	2.41155	0.07146
tiberius_HD100_aec	Bdt0115_Bdt0115	Bd0123_-	720	0.00023	0	0.22572	0.02528	-1073.37	0.16914	2.17823	0.001
tiberius_HD100_aed	Bdt0116_comL	Bd0125_comL	696	0.00373	0.00267	0.38805	0.06356	-1082.33	0.265	1.24174	0.00962
tiberius_HD100_aee	Bdt0117_Bdt0117	Bd0126_-	759	0.00942	0.00425	0.21339	0.03627	-1201.33	0.19975	1.24613	0.04417
tiberius_HD100_aef	Bdt0118_argD	Bd0127_argD	1374	0.00705	0.00269	0.38003	0.04179	-2213.98	0.32714	2.47981	0.01856
tiberius_HD100_aeg	Bdt0119_dapE	Bd0129_dapE	1344	0.00906	0.00305	0.48137	0.05153	-2199.28	0.3879	2.10707	0.01881
tiberius_HD100_aeh	Bdt0120_astA	Bd0130_astA	990	0.00722	0.00325	0.42934	0.054	-1618.22	0.3854	2.75737	0.01683
tiberius_HD100_aei	Bdt0121_astD	Bd0131_astD	1515	0.00824	0.00278	0.49227	0.04962	-2473.7	0.41051	2.77252	0.01675
tiberius_HD100_aej	Bdt0122_Bdt0122	Bd0132_-	1080	0.01191	0.00389	0.40272	0.04889	-1780.19	0.36136	3.22335	0.02958
tiberius_HD100_aek	Bdt0123_Bdt0123	Bd0133_-	492	0.02315	0.00829	0.54865	0.09525	-850.686	0.50565	1.5867	0.0422
tiberius_HD100_ael	Bdt0124_lysC	Bd0134_lysC	1380	0.02149	0.00477	0.66765	0.0683	-2387.28	0.59396	2.32809	0.03219
tiberius_HD100_aem	Bdt0125_Bdt0125	Bd0135_-	582	0.02515	0.00779	0.73047	0.11607	-1005.59	0.5684	1.55321	0.03444
tiberius_HD100_aen	Bdt0126_Bdt0126	Bd0136_-	1011	0.00272	0.00193	0.19184	0.03099	-1527.78	0.15851	2.2477	0.01416
tiberius_HD100_aeo	Bdt0127_typA	Bd0137_typA	1809	0.01141	0.00287	0.24843	0.02765	-2829.2	0.22546	2.05009	0.04591
tiberius_HD100_aep	Bdt0128_nodI	Bd0138_nodI	924	0.00155	0.00155	0.26754	0.03971	-1425.86	0.23731	4.24733	0.00579
tiberius_HD100_aeq	Bdt0129_nodJ	Bd0139_nodJ	786	0.00865	0.0039	0.45542	0.06796	-1260.17	0.3558	2.0124	0.019
tiberius_HD100_aer	Bdt0130_Bdt0130	Bd0140_-	405	0.01366	0.00691	0.60046	0.11394	-675.662	0.50311	2.33877	0.02275
tiberius_HD100_aes	Bdt0131_Bdt0131	Bd0141_-	831	0.0126	0.00456	0.64061	0.08864	-1385.93	0.45071	0.99937	0.01968
tiberius_HD100_aet	Bdt0132_dfrA	Bd0142_dfrA	990	0.01948	0.0053	0.75804	0.09313	-1693.39	0.6216	1.58546	0.0257
tiberius_HD100_aeu	Bdt0133_Bdt0133	Bd0143_-	579	0.04475	0.01082	0.97322	0.15968	-1064.3	0.90149	1.48449	0.04598
tiberius_HD100_aev	Bdt0134_motA	Bd0144_motA	786	0.00036	0	0.35855	0.0176	-1239.9	0.32837	3.78277	0.001
tiberius_HD100_aew	Bdt0135_motB	Bd0145_motB	747	0.01254	0.00483	0.64038	0.09189	-1245.36	0.49583	1.45914	0.01958
tiberius_HD100_aex	Bdt0136_bglX2	Bd0146_bglX2	1110	0.01906	0.00501	0.60437	0.0732	-1880.37	0.53947	2.97775	0.03153
tiberius_HD100_aey	Bdt0137_Bdt0137	Bd0147_-	876	0.02662	0.00651	0.40545	0.05774	-1454.98	0.35255	2.27068	0.06567
tiberius_HD100_aez	Bdt0138_Bdt0138	Bd0148_-	2217	0.01888	0.00345	0.92682	0.07548	-3858.67	0.70197	1.78006	0.02038
tiberius_HD100_afa	Bdt0139_Bdt0139	Bd0149_-	1458	0.20076	0.01662	1.61333	0.24067	-3109.88	1.78063	1.71202	0.12444
tiberius_HD100_afb	Bdt0140_Bdt0140	Bd0150_-	951	0.04278	0.00819	0.99401	0.13639	-1721.61	0.91446	1.19867	0.04304
tiberius_HD100_afc	Bdt0141_Bdt0141	Bd0152_-	1191	0.00228	0.00162	0.51612	0.05875	-1928.5	0.41075	2.33838	0.00443
tiberius_HD100_afd	Bdt0142_Bdt0142	Bd0153_-	987	0.02417	0.00593	0.60124	0.07071	-1713.95	0.54077	1.79746	0.0402
tiberius_HD100_afe	Bdt0143_Bdt0143	Bd0154_-	1017	0.00661	0.00302	0.27437	0.03964	-1579.58	0.21685	2.07092	0.02408
tiberius_HD100_aff	Bdt0144_Bdt0144	Bd0155_-	867	0.00338	0.00241	0.15935	0.0281	-1304.57	0.15385	4.31869	0.0212
tiberius_HD100_afg	Bdt0145_nifA	Bd0156_nifA	1554	0.00091	0.00091	0.11542	0.01776	-2271.96	0.10036	3.32232	0.00786
tiberius_HD100_afh	Bdt0147_Bdt0147	Bd0157_-	1188	0.03106	0.00627	0.71902	0.08165	-2094.47	0.62824	1.80828	0.0432
tiberius_HD100_afi	Bdt0148_ygaD	Bd0158_ygaD	1716	0.00325	0.00164	0.34465	0.0355	-2691.87	0.28723	3.07482	0.00944
tiberius_HD100_afj	Bdt0149_uvrA	Bd0159_uvrA	2922	0.00806	0.00194	0.4226	0.03087	-4763.55	0.34816	2.32951	0.01908
tiberius_HD100_afk	Bdt0150_mrcA	Bd0160_mrcA	2673	0.00872	0.00213	0.53848	0.03983	-4430.1	0.43453	1.5768	0.01619
tiberius_HD100_afl	Bdt0151_Bdt0151	Bd0161_-	1389	0.04248	0.00689	0.96181	0.11183	-2483.67	0.86657	1.78644	0.04417
tiberius_HD100_afm	Bdt0152_mscL	Bd0162_mscL	432	0.05148	0.01361	0.99348	0.20466	-790.808	0.97153	2.26225	0.05182
tiberius_HD100_afn	Bdt0153_ydiY	Bd0163_ydiY	708	0.01621	0.00572	0.41821	0.06326	-1169.04	0.38082	2.53555	0.03875
tiberius_HD100_afo	Bdt0154_Bdt0154	Bd0164_-	258	0.00023	0	0.22584	0.03101	-393.964	0.18951	3.67775	0.001
tiberius_HD100_afp	Bdt0155_ftsE	Bd0165_ftsE	660	0.0083	0.0042	0.49837	0.07745	-1075.99	0.4129	2.65841	0.01667
tiberius_HD100_afq	Bdt0156_ftsX	Bd0166_ftsX	750	0.03272	0.00809	0.82001	0.11895	-1323.56	0.74937	2.01735	0.0399
tiberius_HD100_afr	Bdt0157_nlpD	Bd0168_nlpD	1113	0.01738	0.00478	0.38245	0.04633	-1836.57	0.32708	1.79749	0.04545
tiberius_HD100_afs	Bdt0158_ctpA	Bd0169_ctpA	1374	0.00997	0.00319	0.45304	0.04859	-2234.81	0.36742	1.85909	0.02202
tiberius_HD100_aft	Bdt0159_Bdt0159	Bd0170_-	558	0.02714	0.00846	0.72051	0.11785	-975.873	0.60243	1.89082	0.03767
tiberius_HD100_afu	Bdt0160_Bdt0160	Bd0172_-	699	0.00411	0.00292	0.25671	0.04314	-1068.5	0.23956	1.73865	0.01603
tiberius_HD100_afv	Bdt0161_Bdt0161	Bd0173_-	2763	0.01051	0.00227	0.39169	0.0312	-4446.17	0.31361	1.91945	0.02683
tiberius_HD100_afw	Bdt0162_trx	Bd0175_trx	348	0.00787	0.00557	0.43083	0.10109	-545.201	0.36121	2.9288	0.01828
tiberius_HD100_afx	Bdt0163_Bdt0163	Bd0176_-	438	0.01564	0.00714	0.54146	0.10203	-721.83	0.42083	2.50076	0.02888
tiberius_HD100_afy	Bdt0164_ppiA	Bd0177_ppiA	576	0.0001	0	0.09921	0.00885	-829.254	0.08225	1.96585	0.001
tiberius_HD100_afz	Bdt0165_glnE	Bd0178_glnE	2298	0.01863	0.0035	0.28639	0.02566	-3762.35	0.27762	2.04066	0.06504
tiberius_HD100_aga	Bdt0166_aglW	Bd0179_aglW	1383	0.00505	0.00227	0.38346	0.0434	-2201.15	0.31953	4.11953	0.01317
tiberius_HD100_agb	Bdt0167_Bdt0167	Bd0180_-	858	0.00501	0.00293	0.1535	0.02785	-1276.76	0.14585	2.74346	0.03267
tiberius_HD100_agc	Bdt0168_aglV	Bd0181_aglV	414	0.00673	0.00475	0.09783	0.03201	-597.458	0.09393	3.34216	0.06875
tiberius_HD100_agd	Bdt0169_aglX	Bd0182_aglX	735	0.00575	0.00331	0.29234	0.04672	-1156.7	0.24929	2.15956	0.01967
tiberius_HD100_age	Bdt0170_Bdt0170	Bd0183_-	807	0.01381	0.00496	0.20483	0.03546	-1259.77	0.19611	2.64139	0.06744
tiberius_HD100_agf	Bdt0171_Bdt0171	Bd0184_-	453	0.00951	0.00555	0.17571	0.04217	-698.825	0.17628	4.10461	0.05413
tiberius_HD100_agg	Bdt0172_sufB	Bd0186_sufB	1455	0.0037	0.00187	0.29053	0.03404	-2246.67	0.22163	1.88793	0.01274
tiberius_HD100_agh	Bdt0173_sufC	Bd0187_sufC	756	0.0037	0.00264	0.21032	0.03657	-1156.39	0.18024	2.27654	0.01758
tiberius_HD100_agi	Bdt0174_sufD	Bd0188_sufD	1257	0.02281	0.00512	0.26083	0.03426	-2038.81	0.24222	1.51988	0.08744
tiberius_HD100_agj	Bdt0175_csdB	Bd0189_csdB	1227	0.009	0.00312	0.23572	0.03191	-1898.37	0.20541	2.25975	0.0382
tiberius_HD100_agk	Bdt0176_NifU	Bd0190_NifU	495	0.00033	0	0.33142	0.03115	-759.067	0.25534	2.12099	0.001
tiberius_HD100_agl	Bdt0177_Bdt0177	Bd0191_-	663	0.03352	0.00858	0.36956	0.05922	-1133.87	0.35857	1.67456	0.0907
tiberius_HD100_agm	Bdt0178_Bdt0178	Bd0192_-	555	0.05597	0.01251	0.74734	0.11925	-1030.09	0.75068	1.49522	0.07489
tiberius_HD100_agn	Bdt0179_Bdt0179	Bd0193_-	1962	0.11612	0.0101	1.55309	0.17276	-3933.96	1.35257	1.20385	0.07477
tiberius_HD100_ago	Bdt0181_xseA	Bd0197_xseA	1404	0.00294	0.0017	0.18818	0.02556	-2122.53	0.15675	2.76444	0.01562
tiberius_HD100_agp	Bdt0182_xseB	Bd0198_xseB	222	0.01255	0.00918	0.34025	0.10186	-351.093	0.31024	2.77902	0.03688
tiberius_HD100_agq	Bdt0183_yqiD	Bd0199_yqiD	867	0.00485	0.00281	0.26427	0.03993	-1354.03	0.23176	2.52815	0.01834
tiberius_HD100_agr	Bdt0184_Bdt0184	Bd0200_-	774	0.02067	0.00615	0.20021	0.03472	-1229.91	0.21995	3.09214	0.10324
tiberius_HD100_ags	Bdt0185_Bdt0185	Bd0201_-	957	0.00735	0.00331	0.30394	0.04252	-1515.47	0.26442	3.84713	0.0242
tiberius_HD100_agt	Bdt0187_pepP	Bd0202_pepP	1233	0.00325	0.00189	0.4047	0.04764	-1943.02	0.30378	2.06618	0.00804
tiberius_HD100_agu	Bdt0188_mcp	Bd0203_-	1314	0.0583	0.00826	0.87589	0.09566	-2429.75	0.78898	2.05186	0.06656
tiberius_HD100_agv	Bdt0189_Bdt0189	Bd0204_-	1359	0.02078	0.00467	0.88233	0.09234	-2347.07	0.66401	1.52971	0.02355
tiberius_HD100_agw	Bdt0190_Bdt0190	Bd0205_-	741	0.01493	0.0054	0.37813	0.05722	-1207.61	0.32869	2.05312	0.03948
tiberius_HD100_agx	Bdt0191_Bdt0191	Bd0206_-	453	0.01296	0.00645	0.20286	0.04692	-703.127	0.18982	3.37766	0.0639
tiberius_HD100_agy	Bdt0192_glpD	Bd0208_glpD	1632	0.01586	0.0037	0.5699	0.05509	-2747.14	0.47617	2.33696	0.02784
tiberius_HD100_agz	Bdt0193_Bdt0193	Bd0209_-	4842	0.0407	0.00354	0.88143	0.05007	-8732.44	0.78197	2.14757	0.04618
tiberius_HD100_aha	Bdt0194_Bdt0194	Bd0210_-	1023	0.01093	0.0039	0.47203	0.0567	-1695.76	0.39402	2.75739	0.02316
tiberius_HD100_ahb	Bdt0195_mreB	Bd0211_mreB	1041	0.00014	0	0.1398	0.00883	-1522.84	0.1221	2.15146	0.001
tiberius_HD100_ahc	Bdt0196_Bdt0196	Bd0213_-	468	0.00609	0.00433	0.20046	0.04417	-733.172	0.18365	2.14736	0.03037
tiberius_HD100_ahd	Bdt0197_Bdt0197	Bd0214_-	864	0.01869	0.00569	0.30644	0.04327	-1409.15	0.31106	2.98064	0.061
tiberius_HD100_ahe	Bdt0198_Bdt0198	Bd0216_-	1965	0.00652	0.00219	0.38611	0.03561	-3154.53	0.3341	3.37112	0.01689
tiberius_HD100_ahf	Bdt0204_Bdt0204	Bd0217_-	570	0.01231	0.0055	0.48712	0.08014	-950.287	0.41494	2.06536	0.02527
tiberius_HD100_ahg	Bdt0205_radC	Bd0218_radC	405	0.03428	0.01107	0.35014	0.07579	-681.043	0.33585	1.52049	0.09791
tiberius_HD100_ahh	Bdt0206_Bdt0206	Bd0220_-	597	0.00232	0.00234	0.16892	0.03751	-881.306	0.14229	2.86537	0.01372
tiberius_HD100_ahi	Bdt0207_Bdt0207	Bd0221_-	1248	0.02238	0.00519	0.4209	0.04781	-2093.17	0.37001	1.93463	0.05318
tiberius_HD100_ahj	Bdt0208_Bdt0208	Bd0223_-	543	3e-05	0	0.03412	0.00807	-736.086	0.02906	2.79489	0.001
tiberius_HD100_ahk	Bdt0209_Bdt0209	Bd0224_-	498	0.02057	0.00794	0.24857	0.04935	-809.737	0.25902	3.0152	0.08275
tiberius_HD100_ahl	Bdt0210_Bdt0210	Bd0225_-	1725	0.00321	0.00162	0.26365	0.02873	-2624.68	0.21515	2.15243	0.01217
tiberius_HD100_ahm	Bdt0211_Bdt0211	Bd0226_-	636	0.04247	0.01021	0.5471	0.08275	-1133.36	0.54352	1.77431	0.07763
tiberius_HD100_ahn	Bdt0212_Bdt0212	Bd0227_-	597	0.00913	0.00465	0.1996	0.04141	-927.06	0.17359	1.74175	0.04573
tiberius_HD100_aho	Bdt0213_prkA	Bd0228_prkA	2073	0.00226	0.00126	0.18767	0.02159	-3088.48	0.14949	2.4366	0.01204
tiberius_HD100_ahp	Bdt0214_yhbH	Bd0229_yhbH	1095	0.0025	0.00178	0.15816	0.02644	-1621.59	0.12698	2.94657	0.01578
tiberius_HD100_ahq	Bdt0215_Bdt0215	Bd0231_-	1527	0.00358	0.00182	0.26258	0.03216	-2302.41	0.21292	4.07815	0.01365
tiberius_HD100_ahr	Bdt0216_yciH	Bd0232_yciH	231	0.00021	0	0.21506	0.03131	-342.043	0.17928	4.11987	0.001
tiberius_HD100_ahs	Bdt0217_Bdt0217	Bd0233_-	729	0.00183	0.00184	0.30174	0.0491	-1134.69	0.22857	1.63444	0.00607
tiberius_HD100_aht	Bdt0218_Bdt0218	Bd0234_-	810	0.01522	0.00519	0.71119	0.09382	-1384.59	0.58512	1.58021	0.02141
tiberius_HD100_ahu	Bdt0219_rhlE	Bd0235_rhlE	1383	0.01935	0.0044	0.49674	0.05061	-2339.47	0.44742	2.38635	0.03896
tiberius_HD100_ahv	Bdt0220_Bdt0220	Bd0236_-	939	0.03529	0.00758	0.38954	0.05241	-1604.7	0.38677	1.64937	0.09058
tiberius_HD100_ahw	Bdt0221_Bdt0221	Bd0237_-	753	0.03333	0.00825	0.64809	0.09932	-1306.74	0.63774	2.57261	0.05143
tiberius_HD100_ahx	Bdt0222_Bdt0222	Bd0238_-	990	0.09748	0.01277	0.79506	0.09826	-1928.99	0.80145	1.32392	0.1226
tiberius_HD100_ahy	Bdt0223_rpsU	Bd0239_rpsU	198	0	0	1e-05	0	-256.525	1e-05	1.59583	0.43775
tiberius_HD100_ahz	Bdt0224_Bdt0224	Bd0240_-	444	0.00643	0.00458	0.1235	0.03473	-643.251	0.12658	3.65094	0.0521
tiberius_HD100_aia	Bdt0225_dnaG	Bd0241_dnaG	1764	0.00839	0.00257	0.21022	0.02495	-2726.12	0.17697	1.75312	0.03992
tiberius_HD100_aib	Bdt0226_rpoD	Bd0242_rpoD	1827	0.0038	0.00172	0.09372	0.01478	-2648.31	0.08474	2.54983	0.04052
tiberius_HD100_dfv	Bdt0243_Bdt0243	Bd2678_-	1059	0.89273	0.0751	68.6849	95.5089	-2767.16	50	1.36555	0.013
tiberius_HD100_aid	Bdt0245_Bdt0245	Bd0246_-	252	0.1957	0.03954	1.54317	0.48525	-533.775	1.42922	1.1044	0.12682
tiberius_HD100_aie	Bdt0246_Bdt0246	Bd0247_-	768	0.02154	0.00619	0.44257	0.06459	-1290.09	0.39325	1.84876	0.04867
tiberius_HD100_aif	Bdt0247_Bdt0247	Bd0248_-	240	0.01133	0.00809	0.26483	0.07889	-378.558	0.22709	1.39881	0.04279
tiberius_HD100_aig	Bdt0248_Bdt0248	Bd0252_-	483	0.09112	0.01776	0.73469	0.12944	-933.568	0.79482	2.59368	0.12402
tiberius_HD100_aih	Bdt0249_Bdt0249	Bd0253_-	1437	0.02655	0.00521	0.54938	0.05426	-2502.38	0.50207	2.12549	0.04833
tiberius_HD100_aii	Bdt0252_uvrC	Bd0254_uvrC	1533	0.05136	0.00719	0.60149	0.05753	-2773.7	0.59663	2.16919	0.08539
tiberius_HD100_aij	Bdt0253_Bdt0253	Bd0255_-	2283	0.00916	0.00242	0.43115	0.03592	-3732.15	0.37188	2.62705	0.02124
tiberius_HD100_aik	Bdt0254_Bdt0254	Bd0256_-	933	0.08174	0.01189	0.79121	0.09494	-1789.05	0.76914	1.73214	0.10332
tiberius_HD100_ail	Bdt0255_Bdt0255	Bd0257_-	753	0.0272	0.0073	0.51345	0.07501	-1281.07	0.42786	1.96116	0.05298
tiberius_HD100_aim	Bdt0256_prsA	Bd0258_prsA	270	0.03801	0.01479	0.5611	0.13641	-479.466	0.55383	2.95399	0.06774
tiberius_HD100_ain	Bdt0257_nhaC	Bd0259_nhaC	1065	0.03768	0.00724	1.01386	0.12678	-1913.7	0.90164	1.88531	0.03717
tiberius_HD100_aio	Bdt0258_Bdt0258	Bd0260_-	801	0.12734	0.01707	2.35473	0.63651	-1625.35	2.07423	1.55669	0.05408
tiberius_HD100_aip	Bdt0259_Bdt0259	Bd0263_-	1272	0.04346	0.00718	0.66039	0.06889	-2293.88	0.62544	1.80282	0.06582
tiberius_HD100_aiq	Bdt0260_Bdt0260	Bd0264_-	885	0.0484	0.00933	0.73883	0.10225	-1617.69	0.70995	2.22547	0.06551
tiberius_HD100_air	Bdt0261_Bdt0261	Bd0265_-	552	0.0263	0.00845	0.6924	0.11215	-967.591	0.64994	2.65265	0.03798
tiberius_HD100_ais	Bdt0262_gcvH	Bd0266_gcvH	378	0.00346	0.00361	0.31587	0.08281	-545.758	0.24496	1.10582	0.01097
tiberius_HD100_ait	Bdt0263_glnA	Bd0267_glnA	1410	0.00094	0.00095	0.20469	0.02806	-2113.3	0.15643	2.24207	0.00462
tiberius_HD100_aiu	Bdt0264_glnB	Bd0268_glnB	336	0.00418	0.0042	0.13162	0.04137	-490.849	0.12327	1.55832	0.03175
tiberius_HD100_aiv	Bdt0265_Bdt0265	Bd0269_-	555	0.01057	0.00536	0.12591	0.03041	-842.701	0.13409	4.76573	0.08393
tiberius_HD100_aiw	Bdt0266_cspR	Bd0271_cspR	480	0.01687	0.00703	0.38705	0.07285	-790.3	0.31766	1.86662	0.04358
tiberius_HD100_aix	Bdt0267_secA	Bd0272_secA	2640	0.00752	0.002	0.32698	0.02868	-4132.36	0.24383	1.32772	0.02301
tiberius_HD100_aiy	Bdt0268_Bdt0268	Bd0273_-	780	0.03863	0.00845	0.39351	0.05863	-1330.18	0.3866	1.26997	0.09816
tiberius_HD100_aiz	Bdt0269_Bdt0269	Bd0274_-	597	0.06413	0.01322	0.57273	0.09375	-1077.29	0.56719	1.93794	0.11197
tiberius_HD100_aja	Bdt0270_Bdt0270	Bd0275_-	399	0.00639	0.00469	0.14802	0.04688	-587.779	0.11026	1.13671	0.04318
tiberius_HD100_ajb	Bdt0271_Bdt0271	Bd0276_-	660	0.02493	0.00726	0.58738	0.09045	-1139.14	0.51317	1.59276	0.04245
tiberius_HD100_ajc	Bdt0272_Bdt0272	Bd0277_-	654	0.02538	0.00733	0.30308	0.05339	-1071.82	0.28099	2.44857	0.08376
tiberius_HD100_ajd	Bdt0273_Bdt0273	Bd0278_-	522	0.08106	0.01547	0.49871	0.09224	-944.755	0.54131	2.15928	0.16253
tiberius_HD100_aje	Bdt0274_Bdt0274	Bd0279_-	1494	0.02513	0.00496	0.58878	0.05839	-2574.4	0.51335	2.3233	0.04268
tiberius_HD100_ajf	Bdt0275_fabH	Bd0280_fabH	1008	0.00417	0.00242	0.2867	0.04025	-1562.49	0.24212	3.59788	0.01454
tiberius_HD100_ajg	Bdt0276_fabG	Bd0281_fabG	747	0.01162	0.00478	0.26386	0.04279	-1183.13	0.25615	2.88802	0.04406
tiberius_HD100_ajh	Bdt0277_Bdt0277	Bd0282_-	978	0.01877	0.0053	0.30095	0.04173	-1596.67	0.27857	2.02333	0.06236
tiberius_HD100_aji	Bdt0278_Bdt0278	Bd0283_-	774	0.01127	0.00465	0.24506	0.0403	-1214.06	0.2431	5.27794	0.046
tiberius_HD100_ajj	Bdt0279_Bdt0279	Bd0284_-	477	0.02113	0.00802	0.16741	0.0414	-735.642	0.19437	4.25335	0.1262
tiberius_HD100_ajk	Bdt0280_Bdt0280	Bd0285_-	876	0.02041	0.00579	0.13637	0.02754	-1352.18	0.14912	2.15109	0.14964
tiberius_HD100_ajl	Bdt0281_ctaC	Bd0286_ctaC	954	0.02677	0.00645	0.29014	0.04389	-1562.82	0.27426	1.68842	0.09226
tiberius_HD100_ajm	Bdt0282_ctaD	Bd0287_ctaD	1605	0.01124	0.00172	0.24629	0.02711	-2502.69	0.21648	2.07896	0.04564
tiberius_HD100_ajn	Bdt0283_ctaE	Bd0288_ctaE	663	0.01583	0.00561	0.27478	0.05234	-1043.65	0.22553	0.98499	0.05761
tiberius_HD100_ajo	Bdt0284_Bdt0284	Bd0289_-	333	0.0475	0.01471	0.66435	0.14297	-597.69	0.66318	1.60829	0.0715
tiberius_HD100_ajp	Bdt0285_ctaB	Bd0290_ctaB	876	0.0094	0.00388	0.50625	0.06927	-1426.59	0.41506	1.47582	0.01858
tiberius_HD100_ajq	Bdt0286_maiA	Bd0291_maiA	654	0.01211	0.00507	0.41021	0.06856	-1044.28	0.30315	2.00548	0.02952
tiberius_HD100_ajr	Bdt0287_Bdt0287	Bd0292_-	723	0.01582	0.00574	0.20925	0.03887	-1116.22	0.21627	2.96158	0.07559
tiberius_HD100_ajs	Bdt0288_Bdt0288	Bd0293_-	579	0.0072	0.00419	0.19837	0.0412	-884.867	0.18172	1.9649	0.0363
tiberius_HD100_ajt	Bdt0289_Bdt0289	Bd0294_-	945	0.00302	0.00214	0.31379	0.04318	-1490.21	0.28392	3.49934	0.00963
tiberius_HD100_aju	Bdt0290_sodC	Bd0295_sodC	567	0.01254	0.00565	0.2889	0.05348	-902.806	0.28066	2.86502	0.0434
tiberius_HD100_ajv	Bdt0292_Bdt0292	Bd0296_-	5466	0.01578	0.00205	0.31156	0.01784	-8914.45	0.28848	2.50428	0.05065
tiberius_HD100_ajw	Bdt0293_pbpC	Bd0297_pbpC	2016	0.02216	0.004	0.37276	0.03408	-3366.98	0.33762	1.92741	0.05944
tiberius_HD100_ajx	Bdt0294_OsmC	Bd0298_-	405	0.00329	0.00331	0.23212	0.05729	-606.881	0.18786	2.34642	0.01417
tiberius_HD100_ajy	Bdt0295_Bdt0295	Bd0299_-	501	0.00025	0	0.24742	0.02536	-765.788	0.21353	3.04936	0.001
tiberius_HD100_ajz	Bdt0296_Bdt0296	Bd0300_-	3393	0.0237	0.00318	0.5664	0.03774	-5787.08	0.48334	2.39874	0.04185
tiberius_HD100_aka	Bdt0297_Bdt0297	Bd0301_-	309	0.00449	0.00456	0.1861	0.05583	-451.755	0.17203	3.01146	0.0241
tiberius_HD100_akb	Bdt0298_phnD	Bd0302_phnD	825	0.02564	0.0068	0.73812	0.10377	-1426.78	0.64469	2.52024	0.03473
tiberius_HD100_akc	Bdt0299_rnk	Bd0303_rnk	414	0.00323	0.00325	0.43032	0.08597	-663.4	0.32761	1.14939	0.00751
tiberius_HD100_akd	Bdt0300_Bdt0300	Bd0304_-	378	0.06125	0.01639	0.74723	0.15634	-698.367	0.65683	1.49616	0.08197
tiberius_HD100_ake	Bdt0301_qor	Bd0305_qor	978	0.0545	0.00929	0.65062	0.07821	-1785.83	0.66272	2.04334	0.08376
tiberius_HD100_akf	Bdt0302_Bdt0302	Bd0306_-	924	0.01469	0.00464	0.34626	0.0484	-1502.41	0.29521	1.6258	0.04241
tiberius_HD100_akg	Bdt0303_strB	Bd0307_strB	897	0.04018	0.00827	0.68755	0.08713	-1602.32	0.66095	2.34283	0.05844
tiberius_HD100_akh	Bdt0304_Bdt0304	Bd0308_-	612	0.02683	0.00803	0.76992	0.11717	-1070.68	0.63162	1.63125	0.03485
tiberius_HD100_aki	Bdt0305_Bdt0305	Bd0309_-	822	0.01708	0.0055	0.44461	0.06146	-1377.67	0.40414	2.19365	0.03843
tiberius_HD100_akj	Bdt0306_Bdt0306	Bd0310_-	450	0.00307	0.00309	0.23998	0.05368	-680.145	0.20249	2.21076	0.01278
tiberius_HD100_akk	Bdt0307_benE	Bd0311_benE	1158	0.01375	0.00416	0.4738	0.05844	-1872.59	0.45317	4.04518	0.02903
tiberius_HD100_akl	Bdt0308_gidB	Bd0312_gidB	615	0.01336	0.00559	0.46038	0.07471	-1016.45	0.37775	1.65664	0.02902
tiberius_HD100_akm	Bdt0310_Bdt0310	Bd0314_-	597	0.01919	0.00692	0.29134	0.05414	-954.164	0.26867	4.7447	0.06588
tiberius_HD100_akn	Bdt0311_tpx	Bd0315_tpx	495	0.01416	0.0064	0.15475	0.03824	-754.187	0.1571	2.28727	0.09151
tiberius_HD100_ako	Bdt0312_rhlE	Bd0316_rhlE	1323	0.01472	0.00395	0.44384	0.0476	-2216.07	0.38522	2.21596	0.03316
tiberius_HD100_akp	Bdt0313_rbp	Bd0320_rbp	312	0.07395	0.01866	1.33528	0.3625	-582.673	0.99322	0.47555	0.05538
tiberius_HD100_akq	Bdt0314_infA	Bd0321_infA	219	0.00051	0	0.51571	0.06188	-349.672	0.44645	2.978	0.001
tiberius_HD100_akr	Bdt0315_dadA	Bd0322_dadA	1245	0.01611	0.00436	0.4637	0.05193	-2078.43	0.43124	3.41396	0.03474
tiberius_HD100_aks	Bdt0316_Bdt0316	Bd0323_-	582	0.05499	0.01202	1.18311	0.21361	-1077.42	0.99284	1.89666	0.04648
tiberius_HD100_akt	Bdt0317_rhlE	Bd0324_rhlE	1227	0.05921	0.00873	0.86534	0.10006	-2250.91	0.74669	1.60424	0.06842
tiberius_HD100_aku	Bdt0320_Bdt0320	Bd0325_-	345	0.04879	0.01513	0.32194	0.07281	-589.451	0.3855	4.70358	0.15156
tiberius_HD100_akv	Bdt0321_btuE	Bd0326_btuE	546	0.0378	0.01044	0.53938	0.08829	-962.876	0.56046	2.74432	0.07009
tiberius_HD100_akw	Bdt0323_Bdt0323	Bd0327_-	753	0.10083	0.01504	1.03133	0.15505	-1475.97	0.99131	1.98846	0.09777
tiberius_HD100_akx	Bdt0324_rhs	Bd0328_rhs	1608	0.05085	0.00696	0.93629	0.09678	-2929.1	0.77342	1.67923	0.05431
tiberius_HD100_aky	Bdt0325_Bdt0325	Bd0329_-	330	0.00383	0.00385	0.71851	0.16178	-513.024	0.44982	1.51797	0.00533
tiberius_HD100_akz	Bdt0327_Bdt0327	Bd0330_-	501	0.0511	0.01262	0.62408	0.11733	-900.193	0.63205	1.62956	0.08188
tiberius_HD100_ala	Bdt0328_bcsA	Bd0331_bcsA	1107	0.0105	0.00356	0.69254	0.08149	-1845.32	0.48318	1.20176	0.01517
tiberius_HD100_alb	Bdt0329_ndh	Bd0332_ndh	1269	0.01425	0.00401	0.45041	0.04889	-2133.97	0.39304	1.66291	0.03164
tiberius_HD100_alc	Bdt0330_Bdt0330	Bd0333_-	1305	0.02135	0.00491	0.64361	0.06738	-2258.57	0.61285	2.13065	0.03317
tiberius_HD100_ald	Bdt0331_Bdt0331	Bd0334_-	1641	0.00635	0.00229	0.43553	0.04471	-2597.72	0.3005	1.53477	0.01458
tiberius_HD100_ale	Bdt0332_Bdt0332	Bd0335_-	453	0.00596	0.00426	0.21795	0.05015	-705.095	0.18047	1.58552	0.02733
tiberius_HD100_alf	Bdt0333_slyD	Bd0336_slyD	471	0.00904	0.00532	0.2919	0.05854	-741.417	0.27825	2.3404	0.03098
tiberius_HD100_alg	Bdt0334_Bdt0334	Bd0338_-	483	0.01097	0.00563	0.29845	0.06481	-737.975	0.23126	1.68247	0.03676
tiberius_HD100_alh	Bdt0336_Bdt0336	Bd0340_-	597	0.00946	0.00477	0.45089	0.07214	-983.272	0.37847	2.03239	0.02098
tiberius_HD100_ali	Bdt0337_Bdt0337	Bd0341_-	663	0.00427	0.00303	0.29574	0.04967	-1022.02	0.25088	2.96373	0.01443
tiberius_HD100_alj	Bdt0338_Bdt0338	Bd0342_-	2547	0.0072	0.002	0.28882	0.02499	-4032.11	0.25483	2.48895	0.02492
tiberius_HD100_alk	Bdt0339_Bdt0339	Bd0344_-	1014	0.00959	0.00366	0.29334	0.03976	-1620.88	0.26159	1.75584	0.03269
tiberius_HD100_all	Bdt0340_napA	Bd0345_napA	882	0.01646	0.00525	0.5695	0.07471	-1487.34	0.52422	2.8289	0.02891
tiberius_HD100_alm	Bdt0341_Bdt0341	Bd0346_-	516	0.01832	0.00712	0.36254	0.06696	-851.347	0.30494	1.24529	0.05055
tiberius_HD100_aln	Bdt0342_Bdt0342	Bd0347_-	873	0.00316	0.00225	0.20162	0.03355	-1338.01	0.17035	2.76295	0.01568
tiberius_HD100_alo	Bdt0343_Bdt0343	Bd0348_-	762	0.01431	0.00508	0.5283	0.07756	-1255.25	0.43847	3.50727	0.02708
tiberius_HD100_alp	Bdt0344_dinP	Bd0349_dinP	1068	0.01242	0.00396	0.44047	0.05447	-1749.86	0.33668	1.49498	0.0282
tiberius_HD100_alq	Bdt0348_Bdt0348	Bd0355_-	318	0.02807	0.0109	0.56185	0.1408	-533.137	0.38163	0.4932	0.04996
tiberius_HD100_alr	Bdt0349_Bdt0349	Bd0356_-	1053	0.00891	0.0034	0.18935	0.03146	-1582.77	0.15798	2.69163	0.04706
tiberius_HD100_als	Bdt0351_dppA	Bd0357_dppA	1464	0.00536	0.00221	0.19052	0.02742	-2179.96	0.14653	1.51694	0.02816
tiberius_HD100_alt	Bdt0352_Bdt0352	Bd0358_-	993	0.00018	0	0.18392	0.01407	-1471.07	0.14534	2.2876	0.001
tiberius_HD100_alu	Bdt0353_dppC	Bd0360_dppC	1017	0.00807	0.00333	0.24243	0.03643	-1566.15	0.20204	2.65885	0.03331
tiberius_HD100_alv	Bdt0354_Bdt0354	Bd0361_-	552	0.05045	0.01186	0.66747	0.1087	-989.425	0.58791	1.67351	0.07559
tiberius_HD100_alw	Bdt0355_Bdt0355	Bd0362_-	876	0.05436	0.00983	0.71375	0.09765	-1574.19	0.70445	2.71353	0.07616
tiberius_HD100_alx	Bdt0356_speA	Bd0364_speA	1902	0.00741	0.00218	0.16883	0.02062	-2883.49	0.15016	2.99485	0.0439
tiberius_HD100_aly	Bdt0357_Bdt0357	Bd0365_-	2277	0.00238	0.0012	0.21683	0.02229	-3454.1	0.17256	2.01302	0.011
tiberius_HD100_alz	Bdt0359_pleD	Bd0367_pleD	996	0.00684	0.00308	0.52203	0.06408	-1628.5	0.4239	2.2118	0.0131
tiberius_HD100_ama	Bdt0360_Bdt0360	Bd0368_-	1035	0.04994	0.00854	0.67793	0.08231	-1844.31	0.64529	2.12181	0.07367
tiberius_HD100_amb	Bdt0361_Bdt0361	Bd0370_-	627	0.01703	0.00621	0.4879	0.077	-1039.26	0.39147	1.75814	0.0349
tiberius_HD100_amc	Bdt0362_Bdt0362	Bd0371_-	306	0.12089	0.02633	0.74672	0.16885	-607.099	0.90697	3.04307	0.1619
tiberius_HD100_dyb	Bdt0363_Bdt0363	Bd3250_-	2388	1.12634	0.06433	66.8413	0	-6286.76	50	1.21672	0.01685
tiberius_HD100_amd	Bdt0364_Bdt0364	Bd0372_-	285	0.1513	0.03164	3.07255	1.54366	-594.152	2.70361	1.65487	0.04924
tiberius_HD100_ame	Bdt0365_trxB	Bd0373_trxB	942	0.00454	0.00264	0.17308	0.02915	-1421.83	0.15921	3.71196	0.02622
tiberius_HD100_amf	Bdt0366_Bdt0366	Bd0374_-	495	0.0026	0.00262	0.31692	0.06695	-742.988	0.21683	1.11128	0.00821
tiberius_HD100_amg	Bdt0367_Bdt0367	Bd0375_-	735	0.0288	0.00767	0.49024	0.07047	-1268.35	0.44318	1.54041	0.05875
tiberius_HD100_amh	Bdt0368_Bdt0368	Bd0376_-	1695	0.01968	0.00402	0.69242	0.0635	-2913.68	0.56425	1.81572	0.02843
tiberius_HD100_ami	Bdt0369_Bdt0369	Bd0377_-	1101	0.03654	0.00707	0.75755	0.08729	-1969.03	0.68209	1.8684	0.04824
tiberius_HD100_amj	Bdt0370_Bdt0370	Bd0378_-	855	0.02597	0.0067	0.61983	0.08056	-1474.86	0.53269	1.80445	0.04191
tiberius_HD100_amk	Bdt0371_pgp	Bd0379_pgp	660	0.03509	0.00861	0.87598	0.13563	-1182.47	0.71681	0.88335	0.04006
tiberius_HD100_aml	Bdt0372_ompA	Bd0380_ompA	513	0.04464	0.01142	0.62293	0.10674	-922.409	0.57349	1.85131	0.07166
tiberius_HD100_amm	Bdt0373_Bdt0373	Bd0381_-	654	0.01267	0.00527	0.4952	0.07493	-1087.81	0.41524	2.17601	0.02558
tiberius_HD100_amn	Bdt0374_Bdt0374	Bd0382_-	1086	0.08194	0.01089	0.98989	0.12197	-2079.06	0.91585	1.56465	0.08278
tiberius_HD100_amo	Bdt0375_Bdt0375	Bd0383_-	795	0.02056	0.00618	0.39905	0.05794	-1318.31	0.33676	1.40636	0.05152
tiberius_HD100_amp	Bdt0376_dnaE	Bd0384_dnaE	3183	0.02096	0.00307	0.5392	0.03674	-5427.68	0.46587	2.28523	0.03888
tiberius_HD100_amq	Bdt0377_Bdt0377	Bd0385_-	1257	0.00682	0.00282	0.20856	0.0281	-1948.86	0.19622	2.68525	0.03268
tiberius_HD100_amr	Bdt0378_recA	Bd0386_recA	654	0.00429	0.00307	0.185	0.03664	-989.842	0.1585	2.47136	0.02319
tiberius_HD100_ams	Bdt0379_Bdt0379	Bd0387_-	642	0.03135	0.00833	0.49916	0.07838	-1095.55	0.41189	1.65752	0.06281
tiberius_HD100_amt	Bdt0380_Bdt0380	Bd0388_-	915	0.03436	0.00753	0.69574	0.0885	-1604.73	0.55413	1.73259	0.04939
tiberius_HD100_amu	Bdt0381_ogt	Bd0389_ogt	489	0.04062	0.0112	0.58789	0.10133	-860.73	0.54367	2.48579	0.0691
tiberius_HD100_amv	Bdt0382_Bdt0382	Bd0390_-	417	0.01961	0.00827	0.53947	0.1068	-690.32	0.46593	1.82027	0.03636
tiberius_HD100_amw	Bdt0383_Bdt0383	Bd0391_-	1017	0.03535	0.00715	0.85416	0.10003	-1828.42	0.70934	2.03908	0.04139
tiberius_HD100_amx	Bdt0384_Bdt0384	Bd0392_-	657	0.04064	0.00979	0.64044	0.09743	-1162.42	0.59914	1.94702	0.06347
tiberius_HD100_amy	Bdt0385_Bdt0385	Bd0393_-	759	0.01236	0.00474	0.45587	0.06571	-1257.93	0.34944	1.25669	0.02711
tiberius_HD100_amz	Bdt0386_ace	Bd0394_ace	2733	0.00716	0.00192	0.25861	0.02249	-4271.95	0.23042	2.48583	0.02769
tiberius_HD100_ana	Bdt0387_tcaB	Bd0395_tcaB	1188	0.00235	0.00166	0.41694	0.0479	-1900.1	0.35702	1.8834	0.00563
tiberius_HD100_anb	Bdt0388_Bdt0388	Bd0396_-	948	0.01002	0.00389	0.2297	0.03623	-1472.75	0.19588	1.63762	0.04365
tiberius_HD100_anc	Bdt0389_Bdt0389	Bd0397_-	744	0.00943	0.00428	0.22267	0.03918	-1163.33	0.21021	2.80664	0.04236
tiberius_HD100_and	Bdt0390_Bdt0390	Bd0398_-	1002	0.00412	0.00239	0.40653	0.05219	-1590.97	0.31876	1.94001	0.01013
tiberius_HD100_ane	Bdt0391_Bdt0391	Bd0400_-	594	0.04239	0.01014	0.84953	0.16698	-1015.08	0.65237	3.6662	0.0499
tiberius_HD100_anf	Bdt0392_Bdt0392	Bd0401_-	1899	0.01991	0.004	0.30613	0.03048	-3093.58	0.27983	1.87035	0.06505
tiberius_HD100_ang	Bdt0394_Bdt0394	Bd0403_-	519	0.01081	0.00548	0.20141	0.04407	-802.601	0.18879	2.78377	0.05366
tiberius_HD100_anh	Bdt0395_atoB	Bd0404_atoB	1179	0.0061	0.00274	0.36674	0.04304	-1902.93	0.33847	2.46512	0.01664
tiberius_HD100_ani	Bdt0396_fabG	Bd0405_fabG	750	0.00747	0.00377	0.58626	0.08339	-1233.5	0.48713	3.08972	0.01274
tiberius_HD100_anj	Bdt0397_Bdt0397	Bd0406_-	375	0.04981	0.01395	0.89249	0.19387	-677.64	0.71616	1.0641	0.05581
tiberius_HD100_ank	Bdt0398_Bdt0398	Bd0407_-	1314	0.00404	0.00201	0.36741	0.04284	-2071.7	0.27196	1.84432	0.011
tiberius_HD100_anl	Bdt0399_flaA	Bd0408_flaA	762	5e-05	0	0.04922	0.00531	-1064.3	0.0386	0.81659	0.001
tiberius_HD100_anm	Bdt0400_hag	Bd0410_hag	831	0.00354	0.001	0.10451	0.02366	-1228.31	0.09654	3.26162	0.0339
tiberius_HD100_ann	Bdt0401_Bdt0401	Bd0411_-	1128	0.03698	0.00686	0.47889	0.05618	-1953.75	0.44419	2.15194	0.07722
tiberius_HD100_ano	Bdt0402_Bdt0402	Bd0412_-	1269	0.01923	0.00466	0.4546	0.05202	-2105.73	0.36556	1.55476	0.0423
tiberius_HD100_anp	Bdt0403_Bdt0403	Bd0413_-	1065	0.01972	0.00519	0.28636	0.03925	-1715.63	0.26578	2.40758	0.06888
tiberius_HD100_anq	Bdt0404_Bdt0404	Bd0414_-	738	0.00195	0.00195	0.29109	0.04655	-1155.21	0.25817	3.78801	0.00669
tiberius_HD100_anr	Bdt0405_Bdt0405	Bd0415_-	1068	0.01442	0.00425	0.33918	0.04252	-1744.6	0.3044	1.76167	0.04251
tiberius_HD100_ans	Bdt0406_Bdt0406	Bd0416_-	1161	0.01585	0.00434	0.3664	0.04336	-1921.44	0.33334	1.82778	0.04325
tiberius_HD100_ant	Bdt0407_Bdt0407	Bd0417_-	2961	0.01868	0.00305	0.40975	0.03013	-4904.37	0.35936	1.89452	0.04559
tiberius_HD100_anu	Bdt0408_Bdt0408	Bd0418_-	444	0.08767	0.01821	1.13296	0.23452	-864.181	1.02798	1.27448	0.07739
tiberius_HD100_anv	Bdt0409_AglV	Bd0419_-	444	0.03635	0.0109	0.26645	0.0557	-746.438	0.29748	3.0146	0.13644
tiberius_HD100_anw	Bdt0410_aglR	Bd0420_aglR	678	0.02086	0.00662	0.65371	0.09599	-1171.72	0.58334	1.33083	0.03191
tiberius_HD100_anx	Bdt0411_Bdt0411	Bd0421_-	768	0.00361	0.00257	0.31295	0.04916	-1202.32	0.25837	2.95686	0.01154
tiberius_HD100_any	Bdt0412_aarF	Bd0422_aarF	1479	0.0094	0.00301	0.5579	0.05652	-2456.42	0.46887	1.93704	0.01684
tiberius_HD100_anz	Bdt0413_vacB	Bd0423_vacB	2571	0.03267	0.0043	0.53471	0.04213	-4406.45	0.47862	2.07034	0.0611
tiberius_HD100_aoa	Bdt0416_Bdt0416	Bd0425_-	1029	0.02532	0.00601	0.50339	0.05941	-1770.12	0.46767	2.21445	0.0503
tiberius_HD100_aob	Bdt0417_Bdt0417	Bd0427_-	1032	0.13821	0.01524	0.40819	0.05579	-1946.81	0.63661	1.8561	0.33859
tiberius_HD100_aoc	Bdt0418_Bdt0418	Bd0429_-	630	0.02099	0.00685	0.82073	0.13113	-1087.77	0.61041	1.46694	0.02557
tiberius_HD100_efy	Bdt0419_Bdt0419	Bd3489_-	867	0.56688	0.04686	17.1388	15.2696	-2145.41	14.8196	1.07095	0.03308
tiberius_HD100_aod	Bdt0420_ybiF	Bd0433_ybiF	837	0.02464	0.00662	1.08896	0.16568	-1480.23	0.98677	1.5194	0.02263
tiberius_HD100_ega	Bdt0421_Bdt0421	Bd3491_-	1137	0.43432	0.03339	61.2019	55.665	-2757.57	50	1.95002	0.0071
tiberius_HD100_efz	Bdt0422_Bdt0422	Bd3490_-	660	0.46323	0.04611	2.55119	0.87959	-1609.91	2.92328	1.18771	0.18157
tiberius_HD100_aoe	Bdt0425_Bdt0425	Bd0434_-	498	0.03039	0.00965	0.39693	0.08042	-818.236	0.35924	1.836	0.07657
tiberius_HD100_aof	Bdt0426_Bdt0426	Bd0435_-	585	0.01209	0.00545	0.39781	0.06543	-958.792	0.36155	1.33176	0.0304
tiberius_HD100_aog	Bdt0427_Bdt0427	Bd0436_-	1014	0.04816	0.00866	0.31051	0.04231	-1742.6	0.34524	2.30132	0.15512
tiberius_HD100_aoh	Bdt0428_Bdt0428	Bd0437_-	873	0.02421	0.00658	0.34654	0.04891	-1462.09	0.34543	3.03212	0.06986
tiberius_HD100_aoi	Bdt0429_Bdt0429	Bd0438_-	546	0.06624	0.01382	0.50372	0.08472	-989.806	0.53129	2.23792	0.13151
tiberius_HD100_aoj	Bdt0430_Bdt0430	Bd0440_-	432	0.03694	0.01088	0.3975	0.07585	-746.793	0.4172	1.8981	0.09293
tiberius_HD100_aok	Bdt0431_Bdt0431	Bd0441_-	1068	0.01022	0.00368	0.42128	0.05302	-1723.77	0.35126	2.11763	0.02426
tiberius_HD100_aol	Bdt0432_rbsC	Bd0442_rbsC	870	0.01145	0.00435	0.35135	0.0495	-1384.46	0.33492	2.39242	0.03258
tiberius_HD100_aom	Bdt0433_rbsD	Bd0443_rbsD	1026	0.00418	0.00242	0.3463	0.04487	-1626.41	0.3096	2.87445	0.01208
tiberius_HD100_aon	Bdt0434_rbsA	Bd0444_rbsA	1470	0.01453	0.0038	0.39241	0.04138	-2418.89	0.37071	2.74449	0.03704
tiberius_HD100_aoo	Bdt0435_rbsB	Bd0445_rbsB	978	0.00676	0.00306	0.36924	0.05165	-1531.08	0.27701	1.04053	0.01832
tiberius_HD100_aop	Bdt0436_Bdt0436	Bd0446_-	666	0.00207	0.00208	0.11914	0.02827	-981.403	0.09723	2.09651	0.01734
tiberius_HD100_aoq	Bdt0437_Bdt0437	Bd0448_-	1542	0.08191	0.00931	1.12502	0.12315	-2995.18	1.02939	1.6255	0.07281
tiberius_HD100_aor	Bdt0440_Bdt0440	Bd0449_-	1575	0.0169	0.00381	0.36816	0.03952	-2570.94	0.29485	1.36573	0.0459
tiberius_HD100_aos	Bdt0441_Bdt0441	Bd0450_-	393	0.00963	0.00574	0.38016	0.0862	-609.708	0.2278	0.75378	0.02534
tiberius_HD100_aot	Bdt0442_Bdt0442	Bd0451_-	687	0.00404	0.00288	0.29931	0.04935	-1080.6	0.25006	1.74091	0.01349
tiberius_HD100_aou	Bdt0443_Bdt0443	Bd0452_-	981	0.01301	0.0043	0.18389	0.02923	-1542.05	0.18534	2.61366	0.07076
tiberius_HD100_aov	Bdt0444_Bdt0444	Bd0453_-	465	0.07053	0.01526	0.72511	0.13686	-864.147	0.68727	1.66767	0.09728
tiberius_HD100_aow	Bdt0445_Bdt0445	Bd0454_-	768	0.17735	0.02093	1.4327	0.23503	-1616.83	1.52772	1.55773	0.12379
tiberius_HD100_aox	Bdt0446_Bdt0446	Bd0456_-	426	0.02592	0.0094	0.75167	0.13812	-736.35	0.63996	2.12992	0.03448
tiberius_HD100_aoy	Bdt0447_Bdt0447	Bd0457_-	564	0.15519	0.02412	1.79679	0.46829	-1109.17	1.62767	1.28551	0.08637
tiberius_HD100_aoz	Bdt0448_valS	Bd0458_valS	2676	0.0071	0.00193	0.20701	0.02012	-4116.59	0.17339	2.17532	0.03431
tiberius_HD100_apa	Bdt0449_Bdt0449	Bd0459_-	1038	0.10055	0.0127	0.64014	0.07738	-1986.62	0.74289	2.00633	0.15707
tiberius_HD100_apb	Bdt0450_Bdt0450	Bd0460_-	333	0.02479	0.01047	0.543	0.11681	-565.637	0.45752	1.40926	0.04566
tiberius_HD100_apc	Bdt0451_tetA	Bd0461_tetA	1215	0.02555	0.00565	0.62457	0.06794	-2108.76	0.6035	2.79177	0.04091
tiberius_HD100_apd	Bdt0452_Bdt0452	Bd0462_-	1146	0.01305	0.00398	0.39957	0.04814	-1875.68	0.31956	2.03761	0.03267
tiberius_HD100_ape	Bdt0453_Bdt0453	Bd0463_-	210	0.02147	0.01263	0.24312	0.0766	-336.726	0.27265	5.93347	0.0883
tiberius_HD100_apf	Bdt0454_DivIVA	Bd0464_-	534	0.0028	0.00282	0.11289	0.02899	-777.666	0.11485	6.56405	0.02481
tiberius_HD100_apg	Bdt0455_proC	Bd0465_proC	825	0.01176	0.0045	0.3949	0.05683	-1337.93	0.35542	2.58067	0.02979
tiberius_HD100_aph	Bdt0456_Bdt0456	Bd0466_-	657	0.02718	0.00803	0.22208	0.03975	-1070.89	0.2598	3.58307	0.12237
tiberius_HD100_api	Bdt0457_Bdt0457	Bd0467_-	387	0.04844	0.0138	0.33954	0.07112	-680.25	0.3731	2.03941	0.14265
tiberius_HD100_apj	Bdt0458_Bdt0458	Bd0468_-	870	0.0501	0.00931	0.72533	0.09261	-1576.96	0.61471	1.54059	0.06908
tiberius_HD100_apk	Bdt0459_maf	Bd0469_maf	576	0.01825	0.00653	0.20858	0.04595	-910.746	0.18398	0.6258	0.08749
tiberius_HD100_apl	Bdt0460_tadC	Bd0470_tadC	774	0.00544	0.00316	0.28976	0.04797	-1188.11	0.2446	3.8826	0.01876
tiberius_HD100_apm	Bdt0461_Bdt0461	Bd0471_-	333	0.01712	0.00861	0.14816	0.04503	-515.355	0.15965	4.33995	0.11558
tiberius_HD100_apn	Bdt0462_Bdt0462	Bd0472_-	1653	0.00666	0.00237	0.28863	0.03167	-2592.1	0.24636	3.1681	0.02306
tiberius_HD100_apo	Bdt0463_Bdt0463	Bd0473_-	1125	0.00115	0.00115	0.21661	0.03332	-1683.26	0.15611	1.64463	0.00532
tiberius_HD100_app	Bdt0464_Bdt0464	Bd0474_-	2022	0.01111	0.00275	0.43515	0.04032	-3238.07	0.33044	1.85229	0.02554
tiberius_HD100_apq	Bdt0465_Bdt0465	Bd0475_-	684	0.01172	0.00483	0.45652	0.07053	-1132.01	0.35967	1.00735	0.02567
tiberius_HD100_apr	Bdt0466_Bdt0466	Bd0476_-	1581	0.01896	0.00413	0.77772	0.07313	-2753.1	0.60364	1.50001	0.02438
tiberius_HD100_aps	Bdt0467_tolQ	Bd0477_tolQ	627	0.00012	0	0.12173	0.00945	-912.694	0.10081	2.49486	0.001
tiberius_HD100_apt	Bdt0468_tolR	Bd0478_tolR	342	0.00414	0.00414	0.22392	0.05712	-511.651	0.19563	2.53727	0.01849
tiberius_HD100_apu	Bdt0469_Bdt0469	Bd0479_-	993	0.03781	0.00753	0.97522	0.12671	-1739.54	0.7029	1.28421	0.03878
tiberius_HD100_apv	Bdt0470_Bdt0470	Bd0481_-	501	0.01727	0.00709	0.41846	0.07607	-833.38	0.39718	3.46819	0.04127
tiberius_HD100_apw	Bdt0471_Bdt0471	Bd0482_-	636	0.00012	0	0.11888	0.01163	-911.763	0.09639	1.7637	0.001
tiberius_HD100_apx	Bdt0472_pssA	Bd0483_pssA	855	0.01849	0.0054	0.25963	0.03944	-1367.05	0.263	2.3177	0.07121
tiberius_HD100_apy	Bdt0473_asd	Bd0484_asd	978	0.007	0.00316	0.28582	0.04061	-1546.73	0.23945	1.9164	0.02449
tiberius_HD100_apz	Bdt0474_Bdt0474	Bd0485_-	1302	0.03767	0.00658	0.63873	0.06792	-2308.88	0.59995	2.46814	0.05897
tiberius_HD100_aqa	Bdt0475_Bdt0475	Bd0486_-	1068	0.01947	0.0051	0.80798	0.09896	-1844.86	0.67331	1.60811	0.0241
tiberius_HD100_aqb	Bdt0476_Bdt0476	Bd0487_-	252	0.08232	0.02274	0.59431	0.15824	-456.797	0.57855	1.3878	0.13851
tiberius_HD100_aqc	Bdt0477_Bdt0477	Bd0489_-	762	0.05012	0.00989	0.53777	0.07642	-1367.42	0.49637	1.57503	0.0932
tiberius_HD100_aqd	Bdt0478_Bdt0478	Bd0490_-	1077	0.04202	0.00762	0.4718	0.05641	-1883.83	0.48164	2.15519	0.08907
tiberius_HD100_aqe	Bdt0479_truA	Bd0491_truA	786	0.01776	0.00575	0.28859	0.04566	-1270.05	0.2637	2.74999	0.06154
tiberius_HD100_aqf	Bdt0480_rplM	Bd0492_rplM	438	0.01206	0.00615	0.19913	0.05123	-658.571	0.17251	1.77133	0.06058
tiberius_HD100_aqg	Bdt0482_rpsI	Bd0493_rpsI	267	0.00017	0	0.16563	0.0208	-394.148	0.12229	1.21463	0.001
tiberius_HD100_aqh	Bdt0483_Bdt0483	Bd0494_-	1329	0.1551	0.01425	1.67818	0.21604	-2800.12	1.4877	1.08379	0.09242
tiberius_HD100_aqi	Bdt0484_Bdt0484	Bd0495_-	231	0.06364	0.02068	0.33502	0.09488	-404.429	0.39353	2.58992	0.18995
tiberius_HD100_aqj	Bdt0485_Bdt0485	Bd0496_-	387	0.00695	0.00497	0.11538	0.0381	-565.391	0.10601	2.00641	0.06027
tiberius_HD100_aqk	Bdt0486_Bdt0486	Bd0498_-	1842	0.03163	0.00501	0.51124	0.04632	-3193.39	0.45514	1.66185	0.06187
tiberius_HD100_aql	Bdt0487_torS	Bd0499_torS	2298	0.02385	0.00381	0.67654	0.05494	-3937.42	0.52519	1.61479	0.03525
tiberius_HD100_aqm	Bdt0488_Bdt0488	Bd0500_-	585	0.01683	0.0064	0.23754	0.04471	-946.309	0.22834	1.43856	0.07086
tiberius_HD100_aqn	Bdt0489_alaS	Bd0501_alaS	2721	0.00836	0.00192	0.34886	0.02869	-4308.22	0.275	1.57847	0.02398
tiberius_HD100_aqo	Bdt0490_recX	Bd0502_recX	408	0.00317	0.00323	0.14898	0.04507	-587.89	0.10728	1.47191	0.02127
tiberius_HD100_aqp	Bdt0491_Bdt0491	Bd0503_-	1143	0.04125	0.00742	0.56778	0.06684	-2014.84	0.56716	2.6603	0.07265
tiberius_HD100_aqq	Bdt0492_Bdt0492	Bd0504_-	1686	0.02952	0.005	0.8392	0.0777	-2969.02	0.67528	1.4794	0.03518
tiberius_HD100_aqr	Bdt0493_Bdt0493	Bd0505_-	741	0.09294	0.01431	1.45299	0.23541	-1465.53	1.19114	1.0866	0.06396
tiberius_HD100_aqs	Bdt0494_Bdt0494	Bd0506_-	792	0.04344	0.00921	0.65717	0.08587	-1439.23	0.66643	2.42942	0.0661
tiberius_HD100_aqt	Bdt0495_trpS	Bd0507_trpS	912	0.01733	0.00523	0.38161	0.05243	-1480.88	0.33161	2.18831	0.04542
tiberius_HD100_aqu	Bdt0496_rhbD	Bd0508_rhbD	546	0.03011	0.00898	0.44407	0.07733	-925.617	0.39344	1.60846	0.06781
tiberius_HD100_aqv	Bdt0497_pgpA	Bd0509_pgpA	483	0.02172	0.00811	0.1624	0.03872	-755.268	0.19343	4.43441	0.13376
tiberius_HD100_aqw	Bdt0498_che	Bd0510_che	483	0.03145	0.00901	0.05707	0.01868	-747.031	0.1178	2.9537	0.55106
tiberius_HD100_aqx	Bdt0499_recA	Bd0512_recA	1131	8e-05	0	0.08385	0.00576	-1608.38	0.08	7.30003	0.001
tiberius_HD100_aqy	Bdt0500_Bdt0500	Bd0515_-	348	0.04559	0.01449	0.89911	0.20679	-620.393	0.83128	3.087	0.05071
tiberius_HD100_aqz	Bdt0501_Bdt0501	Bd0517_-	417	0.02598	0.00949	0.41545	0.08586	-694.66	0.32622	1.14019	0.06254
tiberius_HD100_ara	Bdt0502_cdh	Bd0518_cdh	777	0.02028	0.00628	0.40539	0.05756	-1300.14	0.37672	2.90326	0.05004
tiberius_HD100_arb	Bdt0503_mltA	Bd0519_mltA	741	0.02961	0.00757	1.0761	0.1578	-1326.62	0.88273	1.85781	0.02752
tiberius_HD100_arc	Bdt0504_Bdt0504	Bd0520_-	426	0.06206	0.01492	1.16989	0.24662	-790.858	1.07556	2.47293	0.05305
tiberius_HD100_ard	Bdt0505_apr	Bd0521_apr	2202	0.05786	0.00635	0.68504	0.05486	-4034.58	0.61866	1.31167	0.08447
tiberius_HD100_are	Bdt0506_bsaA	Bd0522_bsaA	483	0.01066	0.00546	0.60496	0.11153	-782.206	0.39575	0.90778	0.01762
tiberius_HD100_arf	Bdt0507_Bdt0507	Bd0523_-	1533	0.05873	0.00781	0.84051	0.08505	-2848.73	0.85258	2.00504	0.06987
tiberius_HD100_arg	Bdt0508_Bdt0508	Bd0524_-	1329	0.08154	0.01006	1.03928	0.12884	-2540.01	1.07483	1.8457	0.07846
tiberius_HD100_arh	Bdt0509_Bdt0509	Bd0527_-	1176	0.07946	0.01067	0.85663	0.10453	-2234.41	0.9381	2.18818	0.09276
tiberius_HD100_ari	Bdt0510_lysC	Bd0528_lysC	1185	0.00349	0.00202	0.37275	0.0445	-1880.8	0.30311	2.53589	0.00936
tiberius_HD100_arj	Bdt0511_mltD	Bd0529_mltD	993	0.00144	0.00144	0.19509	0.03019	-1523.76	0.16629	2.81242	0.00736
tiberius_HD100_ark	Bdt0512_flgE	Bd0530_flgE	774	0.00202	0.00203	0.00759	0.00541	-1049.2	0.01172	999	0.26567
tiberius_HD100_arl	Bdt0513_flgG	Bd0531_flgG	783	0.0018	0.00181	0.05799	0.01707	-1102.34	0.05235	3.9985	0.03109
tiberius_HD100_arm	Bdt0514_flgA	Bd0532_flgA	927	1e-05	0	0.01266	0.00227	-1267.11	0.00999	1.9636	0.001
tiberius_HD100_arn	Bdt0515_flgH	Bd0534_flgH	747	0.00891	0.00413	0.17925	0.03615	-1122.17	0.14922	1.77764	0.0497
tiberius_HD100_aro	Bdt0516_flgI	Bd0535_flgI	1005	0.0042	0.00243	0.29259	0.04006	-1573.94	0.24877	1.939	0.01434
tiberius_HD100_arp	Bdt0517_flgJ	Bd0536_flgJ	705	0.00383	0.00273	0.22605	0.04119	-1085.8	0.18324	1.68815	0.01695
tiberius_HD100_arq	Bdt0518_flgM	Bd0537_flgM	327	0.00011	0	0.11087	0.0186	-457.206	0.08571	1.36458	0.001
tiberius_HD100_arr	Bdt0519_Bdt0519	Bd0538_-	519	0.11741	0.01926	0.30043	0.06131	-987.265	0.4853	1.26486	0.39082
tiberius_HD100_ars	Bdt0520_flgK	Bd0540_flgK	1407	0.00296	0.00172	0.19879	0.02666	-2117.14	0.16542	3.23814	0.0149
tiberius_HD100_art	Bdt0521_flgL	Bd0542_flgL	1065	0.01128	0.00386	0.22509	0.03478	-1636.28	0.18149	2.02842	0.05013
tiberius_HD100_aru	Bdt0522_Bdt0522	Bd0543_-	525	0.00016	0	0.15597	0.01442	-772.513	0.12493	1.31878	0.001
tiberius_HD100_arv	Bdt0523_Bdt0523	Bd0544_-	948	0.10595	0.01432	0.91459	0.12605	-1825.38	0.93309	2.29191	0.11585
tiberius_HD100_arw	Bdt0525_RmuC	Bd0545_-	1236	0.00815	0.00312	0.34623	0.04196	-1954.13	0.2806	1.94698	0.02355
tiberius_HD100_arx	Bdt0526_menA	Bd0546_menA	885	0.00013	0	0.1307	0.00709	-1277.74	0.10813	2.84996	0.001
tiberius_HD100_ary	Bdt0527_Bdt0527	Bd0547_-	990	0.00656	0.00298	0.14563	0.0282	-1469.57	0.11232	1.14054	0.04507
tiberius_HD100_arz	Bdt0528_menE	Bd0548_menE	1071	0.02257	0.00557	0.53071	0.06018	-1841.26	0.47326	2.01732	0.04252
tiberius_HD100_asa	Bdt0529_Bdt0529	Bd0550_-	315	0.02666	0.01139	0.43725	0.1046	-526.482	0.3974	2.90492	0.06097
tiberius_HD100_asb	Bdt0530_Bdt0530	Bd0551_-	1839	0.04129	0.00576	0.36987	0.03546	-3157.24	0.38067	2.05153	0.11163
tiberius_HD100_asc	Bdt0531_Bdt0531	Bd0552_-	657	0.04461	0.01007	0.55521	0.08484	-1165.4	0.53605	1.91078	0.08035
tiberius_HD100_asd	Bdt0532_Bdt0532	Bd0553_-	612	0.0184	0.00653	0.52564	0.08707	-1011.8	0.40332	2.55103	0.03501
tiberius_HD100_ase	Bdt0533_Bdt0533	Bd0554_-	453	0.00024	0	0.23766	0.0249	-666.709	0.14848	1.73568	0.001
tiberius_HD100_asf	Bdt0534_Bdt0534	Bd0556_-	426	0.00634	0.00456	0.05038	0.02308	-602.437	0.05238	3.01539	0.1258
tiberius_HD100_asg	Bdt0535_ispB	Bd0557_ispB	954	0.00151	0.00152	0.06986	0.01651	-1352.18	0.06298	4.75402	0.02161
tiberius_HD100_ash	Bdt0536_menA	Bd0558_menA	1065	0.01265	0.00405	0.42461	0.05619	-1717.09	0.33467	1.65601	0.02981
tiberius_HD100_asi	Bdt0537_Bdt0537	Bd0559_-	756	0.00986	0.00442	0.17638	0.03228	-1159.22	0.18133	3.76601	0.05593
tiberius_HD100_asj	Bdt0538_Bdt0538	Bd0560_-	1158	0.01936	0.00493	0.47986	0.05783	-1914.07	0.41963	2.21271	0.04035
tiberius_HD100_ask	Bdt0539_rsbU	Bd0561_rsbU	891	0.00602	0.0031	0.36458	0.05213	-1401.99	0.27765	2.23313	0.0165
tiberius_HD100_asl	Bdt0540_citZ	Bd0562_citZ	1137	0.00356	0.00207	0.13248	0.02391	-1685.77	0.11015	1.48248	0.02687
tiberius_HD100_asm	Bdt0541_Bdt0541	Bd0564_-	831	0.18035	0.02029	1.74812	0.34619	-1776.18	1.67086	1.51811	0.10317
tiberius_HD100_asn	Bdt0542_Bdt0542	Bd0565_-	1686	0.07636	0.00869	0.54587	0.05061	-3122.6	0.62087	2.46524	0.1399
tiberius_HD100_aso	Bdt0543_Bdt0543	Bd0566_-	1497	0.02965	0.00539	0.52247	0.05292	-2579.98	0.4548	2.13762	0.05676
tiberius_HD100_asp	Bdt0544_Bdt0544	Bd0567_-	1761	0.03539	0.00528	0.51556	0.04924	-3048.95	0.46213	2.15237	0.06864
tiberius_HD100_asq	Bdt0545_Bdt0545	Bd0569_-	672	0.01031	0.0047	0.33496	0.0545	-1071.36	0.28901	2.22431	0.03077
tiberius_HD100_asr	Bdt0546_Bdt0546	Bd0570_-	399	0.00666	0.00479	0.27639	0.0639	-626.196	0.21732	1.37693	0.02411
tiberius_HD100_ass	Bdt0547_Bdt0547	Bd0571_-	558	0.01229	0.0056	0.25287	0.05122	-866.599	0.21404	1.91702	0.04861
tiberius_HD100_ast	Bdt0548_Bdt0548	Bd0572_-	237	0.01185	0.00855	0.67044	0.18551	-392.684	0.57468	3.31148	0.01768
tiberius_HD100_asu	Bdt0549_Bdt0549	Bd0573_-	1023	0.10105	0.01274	1.10538	0.13665	-2041.49	1.13476	1.5807	0.09142
tiberius_HD100_asv	Bdt0550_Bdt0550	Bd0574_-	1344	0.0384	0.00649	0.50079	0.05388	-2340.3	0.46581	1.38625	0.07669
tiberius_HD100_asw	Bdt0551_Bdt0551	Bd0575_-	1083	0.01602	0.00464	0.3029	0.03913	-1750.69	0.30177	2.33208	0.05289
tiberius_HD100_asx	Bdt0552_Bdt0552	Bd0577_-	1506	0.01562	0.00377	0.36255	0.03847	-2473.44	0.32147	1.87061	0.04308
tiberius_HD100_asy	Bdt0553_cheA	Bd0578_cheA	1734	0.05071	0.00656	0.79081	0.07586	-3161.47	0.70051	1.42023	0.06413
tiberius_HD100_asz	Bdt0554_cheW	Bd0579_cheW	762	0.03213	0.008	0.51604	0.07718	-1310.96	0.4619	1.54976	0.06226
tiberius_HD100_ata	Bdt0555_cheB	Bd0580_cheB	1554	0.02111	0.00444	0.69629	0.0671	-2676.7	0.62575	2.22678	0.03032
tiberius_HD100_atb	Bdt0556_Bdt0556	Bd0581_-	1383	0.03558	0.00614	0.44669	0.0475	-2383.17	0.42389	1.75632	0.07965
tiberius_HD100_atc	Bdt0557_Bdt0557	Bd0582_-	204	0.01409	0.01031	0.09963	0.04727	-297.837	0.11596	6.60024	0.14142
tiberius_HD100_atd	Bdt0558_Bdt0558	Bd0583_-	933	0.12233	0.0153	0.90127	0.12304	-1876.51	1.04727	2.17288	0.13573
tiberius_HD100_ate	Bdt0559_Bdt0559	Bd0584_-	1998	0.03148	0.00486	0.60389	0.05256	-3488.89	0.53611	2.15979	0.05214
tiberius_HD100_atf	Bdt0560_ddlA	Bd0585_ddlA	1089	0.00726	0.003	0.50714	0.06142	-1760.07	0.38115	1.33238	0.01432
tiberius_HD100_atg	Bdt0561_elb	Bd0586_elb	651	0.01279	0.00529	0.42182	0.06716	-1049.79	0.37352	1.82001	0.03033
tiberius_HD100_ath	Bdt0562_Bdt0562	Bd0588_-	867	0.0403	0.00828	0.59284	0.0752	-1537.69	0.53036	1.62194	0.06798
tiberius_HD100_ati	Bdt0563_Bdt0563	Bd0589_-	1089	0.00374	0.00217	0.29084	0.0389	-1706.12	0.23305	1.88409	0.01286
tiberius_HD100_atj	Bdt0564_fer	Bd0590_fer	147	0.01785	0.01297	0.47165	0.16902	-235.496	0.36399	0.69499	0.03785
tiberius_HD100_atk	Bdt0565_Bdt0565	Bd0591_-	651	0.03285	0.00856	0.25995	0.04566	-1087.82	0.28048	2.38061	0.12637
tiberius_HD100_atl	Bdt0566_Bdt0566	Bd0592_-	480	0.02024	0.00781	0.29932	0.06057	-779.326	0.28624	1.84829	0.06763
tiberius_HD100_atm	Bdt0567_thiB	Bd0593_thiB	1038	0.01064	0.00382	0.41869	0.05231	-1697.41	0.35477	2.38206	0.02542
tiberius_HD100_atn	Bdt0568_thiP	Bd0594_thiP	1461	0.00948	0.00303	0.56515	0.06045	-2401.69	0.46453	1.80156	0.01677
tiberius_HD100_ato	Bdt0569_thiQ	Bd0595_thiQ	507	0.01352	0.00612	0.69747	0.11348	-866.805	0.55862	1.57262	0.01939
tiberius_HD100_atp	Bdt0570_Bdt0570	Bd0596_-	2727	0.02135	0.00332	0.53204	0.04027	-4605.63	0.44153	2.40561	0.04013
tiberius_HD100_atq	Bdt0571_Bdt0571	Bd0597_-	738	0.04208	0.00933	0.77737	0.1106	-1335.4	0.68167	2.10947	0.05414
tiberius_HD100_atr	Bdt0572_Bdt0572	Bd0599_-	711	0.0347	0.00846	0.81806	0.11456	-1267.74	0.6709	1.49815	0.04242
tiberius_HD100_ats	Bdt0573_Bdt0573	Bd0600_-	1035	0.07899	0.01105	0.57976	0.06983	-1925.95	0.63775	2.10693	0.13626
tiberius_HD100_att	Bdt0574_Bdt0574	Bd0601_-	879	0.66151	0.05486	70.943	105.134	-2247.11	50	0.98271	0.00933
tiberius_HD100_atu	Bdt0575_hag	Bd0604_hag	822	0.00337	0.0024	0.11451	0.02465	-1200.55	0.10155	1.5026	0.02945
tiberius_HD100_atv	Bdt0577_hag	Bd0606_hag	780	0.01453	0.00516	0.23813	0.03893	-1253.81	0.23159	1.81648	0.06101
tiberius_HD100_atw	Bdt0578_Bdt0578	Bd0607_-	2115	0.08782	0.00835	1.13997	0.11152	-4033.12	1.03512	1.86014	0.07704
tiberius_HD100_atx	Bdt0579_ppc	Bd0608_ppc	2352	0.16478	0.01133	1.66932	0.17437	-4988.92	1.58053	1.5244	0.09871
tiberius_HD100_aty	Bdt0580_Bdt0580	Bd0609_-	381	0.02141	0.00914	0.52787	0.10772	-643.229	0.44571	1.84734	0.04056
tiberius_HD100_atz	Bdt0581_fliD	Bd0610_fliD	1299	0.03016	0.00573	0.53909	0.06142	-2207.28	0.43084	1.77612	0.05594
tiberius_HD100_aua	Bdt0582_fliS	Bd0611_fliS	408	0.00361	0.00366	0.18284	0.04668	-596.272	0.17164	6.20451	0.01977
tiberius_HD100_aub	Bdt0583_Bdt0583	Bd0613_-	423	0.01182	0.00548	0.19864	0.06013	-619.946	0.12323	0.4	0.05951
tiberius_HD100_auc	Bdt0584_Bdt0584	Bd0614_-	1044	0.00638	0.00292	0.2571	0.03824	-1613.77	0.20356	1.53053	0.02481
tiberius_HD100_aud	Bdt0585_Bdt0585	Bd0615_-	603	0.00729	0.0036	0.23515	0.04374	-935.196	0.2355	4.11939	0.03102
tiberius_HD100_aue	Bdt0586_Bdt0586	Bd0616_-	1506	0.01788	0.00418	0.34578	0.03663	-2490.6	0.31137	1.91025	0.05172
tiberius_HD100_auf	Bdt0588_Bdt0588	Bd0618_-	1407	0.01382	0.00374	0.25261	0.03108	-2245.64	0.23104	1.47301	0.0547
tiberius_HD100_aug	Bdt0589_Bdt0589	Bd0619_-	681	0.00419	0.003	0.14476	0.03072	-1016.81	0.13223	3.76212	0.02891
tiberius_HD100_auh	Bdt0590_Bdt0590	Bd0620_-	1920	0.00498	0.0019	0.27297	0.02804	-2997.6	0.22432	2.57957	0.01825
tiberius_HD100_aui	Bdt0591_Bdt0591	Bd0621_-	345	0.00403	0.00406	0.14568	0.04459	-507.192	0.12902	3.66105	0.02769
tiberius_HD100_auj	Bdt0592_Bdt0592	Bd0622_-	597	0.00678	0.00399	0.17489	0.03864	-904.157	0.14852	1.94941	0.03877
tiberius_HD100_auk	Bdt0593_ppaT	Bd0623_ppaT	435	0.00866	0.00506	0.15093	0.04866	-631.69	0.11395	0.5141	0.05739
tiberius_HD100_aul	Bdt0594_aspC	Bd0624_aspC	1200	0.00695	0.00285	0.33765	0.04037	-1917.09	0.28739	2.19222	0.02057
tiberius_HD100_aum	Bdt0595_Bdt0595	Bd0625_-	1218	0.01264	0.00389	0.2398	0.03238	-1910.5	0.21996	2.91547	0.05271
tiberius_HD100_aun	Bdt0596_Bdt0596	Bd0627_-	876	0.00625	0.00318	0.20642	0.03503	-1328.12	0.17215	2.00859	0.03027
tiberius_HD100_auo	Bdt0597_Bdt0597	Bd0628_-	240	0.03099	0.00558	0.20585	0.04631	-390.821	0.21302	0.86747	0.15053
tiberius_HD100_aup	Bdt0598_Bdt0598	Bd0629_-	795	0.00918	0.00413	0.19934	0.03385	-1242.43	0.19368	4.1128	0.04603
tiberius_HD100_auq	Bdt0599_Bdt0599	Bd0631_-	459	0.00847	0.00497	0.24331	0.05853	-701.167	0.18666	1.74284	0.03483
tiberius_HD100_aur	Bdt0600_Bdt0600	Bd0632_-	2952	0.01303	0.0025	0.33539	0.02587	-4802.97	0.28393	1.87675	0.03884
tiberius_HD100_aus	Bdt0601_pal	Bd0633_pal	504	0.00826	0.00482	0.16493	0.03988	-762.157	0.1527	2.53694	0.05008
tiberius_HD100_aut	Bdt0602_Bdt0602	Bd0634_-	279	4e-05	0	0.04056	0.00319	-391.331	0.04591	999	0.001
tiberius_HD100_auu	Bdt0603_Bdt0603	Bd0635_-	669	0.01259	0.0053	0.2651	0.04717	-1053.19	0.23932	2.55061	0.04751
tiberius_HD100_auv	Bdt0604_gcp	Bd0636_gcp	1035	0.0041	0.0023	0.22651	0.03289	-1605.42	0.19627	1.97827	0.01811
tiberius_HD100_auw	Bdt0605_Bdt0605	Bd0637_-	822	0.00673	0.0034	0.26714	0.0419	-1287.36	0.22585	2.10673	0.02518
tiberius_HD100_aux	Bdt0607_Bdt0607	Bd0641_-	696	0.01313	0.00529	0.49106	0.08337	-1096.36	0.35577	1.74244	0.02675
tiberius_HD100_auy	Bdt0609_yugS	Bd0642_yugS	675	0.02497	0.00738	0.69511	0.10727	-1160.22	0.5532	2.23752	0.03592
tiberius_HD100_auz	Bdt0610_Bdt0610	Bd0643_-	900	0.00768	0.00348	0.26254	0.03928	-1423.91	0.22261	1.88281	0.02924
tiberius_HD100_ava	Bdt0611_Bdt0611	Bd0644_-	222	0.00554	0.00555	0.04965	0.03618	-311.78	0.04385	0.4	0.11154
tiberius_HD100_avb	Bdt0612_Bdt0612	Bd0645_-	1224	0.00837	0.00318	0.42453	0.04782	-2005.24	0.39359	3.8607	0.01973
tiberius_HD100_avc	Bdt0613_Bdt0613	Bd0646_-	525	0.05579	0.01319	0.80601	0.14652	-958.978	0.77834	2.7598	0.06921
tiberius_HD100_avd	Bdt0614_Bdt0614	Bd0647_-	393	0.02512	0.00968	0.57794	0.11	-678.972	0.52513	1.61572	0.04346
tiberius_HD100_ave	Bdt0615_Bdt0615	Bd0648_-	501	0.02658	0.00898	0.20941	0.04469	-805.718	0.24476	1.54094	0.12694
tiberius_HD100_avf	Bdt0616_map	Bd0649_map	756	0.01556	0.00505	0.41959	0.06593	-1205.7	0.30569	1.78914	0.03708
tiberius_HD100_avg	Bdt0617_Bdt0617	Bd0651_-	846	0.03956	0.00854	0.36045	0.05006	-1460.65	0.40047	3.96106	0.10975
tiberius_HD100_avh	Bdt0618_Bdt0618	Bd0652_-	936	0.00148	0.00148	0.2198	0.03428	-1430.41	0.17369	2.31687	0.00672
tiberius_HD100_avi	Bdt0619_Bdt0619	Bd0654_-	594	0.04363	0.0106	0.34345	0.0582	-1025.56	0.37724	2.26005	0.12704
tiberius_HD100_avj	Bdt0620_Bdt0620	Bd0655_-	405	0.10026	0.02013	0.76708	0.15491	-771.809	0.72828	1.24299	0.13071
tiberius_HD100_avk	Bdt0621_hly3	Bd0656_hly3	645	0.0275	0.0081	0.51177	0.08102	-1112.7	0.48304	2.94905	0.05375
tiberius_HD100_avl	Bdt0622_tetA	Bd0657_tetA	1101	0.02801	0.00622	0.74062	0.08363	-1968.18	0.7094	1.91556	0.03782
tiberius_HD100_avm	Bdt0623_Bdt0623	Bd0658_-	1815	0.01805	0.0038	0.73139	0.06726	-3120.71	0.65513	1.91569	0.02468
tiberius_HD100_avn	Bdt0624_Bdt0624	Bd0659_-	237	0.03798	0.01625	0.25946	0.07778	-391.83	0.29484	2.36103	0.14639
tiberius_HD100_avo	Bdt0625_Bdt0625	Bd0660_-	1092	0.02171	0.0054	0.52849	0.06391	-1850.04	0.44091	1.88548	0.04109
tiberius_HD100_avp	Bdt0626_Bdt0626	Bd0661_-	561	0.02484	0.00802	0.50584	0.08531	-959.416	0.4729	2.06141	0.04912
tiberius_HD100_avq	Bdt0631_mcp	Bd0663_-	1647	0.05679	0.00735	1.08843	0.12248	-3014.92	1.02059	2.0399	0.05218
tiberius_HD100_avr	Bdt0632_Bdt0632	Bd0665_-	1059	0.05362	0.00857	1.34072	0.17166	-1961.8	1.00981	1.24401	0.04
tiberius_HD100_avs	Bdt0633_Bdt0633	Bd0666_-	531	0.03164	0.00932	0.98166	0.17627	-954.107	0.85007	2.35681	0.03223
tiberius_HD100_avt	Bdt0634_Bdt0634	Bd0667_-	438	0.06422	0.01562	1.2265	0.26411	-814.592	1.01109	1.44311	0.05236
tiberius_HD100_avu	Bdt0636_Bdt0636	Bd0668_-	1452	0.10034	0.01098	2.1019	0.36549	-2912.92	1.64029	1.21144	0.04774
tiberius_HD100_blp	Bdt0638_Bdt0638	Bd1172_-	768	0.80803	0.07521	64.6111	84.0249	-1998.81	50	1.17424	0.01251
tiberius_HD100_avv	Bdt0640_Bdt0640	Bd0669_-	336	0.10449	0.02261	0.55412	0.12126	-628.845	0.67561	2.15688	0.18857
tiberius_HD100_avw	Bdt0641_Bdt0641	Bd0670_-	477	0.09799	0.01962	0.95537	0.19888	-891.986	0.98234	2.6825	0.10257
tiberius_HD100_avx	Bdt0642_Bdt0642	Bd0672_-	1965	0.10605	0.00936	1.37211	0.13389	-3976.4	1.28677	1.32395	0.07729
tiberius_HD100_avy	Bdt0643_Bdt0643	Bd0673_-	1446	0.05116	0.0073	1.08635	0.1095	-2697.32	0.93459	1.86623	0.04709
tiberius_HD100_avz	Bdt0644_Bdt0644	Bd0674_-	831	0.08745	0.01303	0.44195	0.06311	-1505.11	0.5466	1.52482	0.19787
tiberius_HD100_awa	Bdt0645_Bdt0645	Bd0675_-	468	0.0929	0.01798	0.86939	0.16349	-898.851	0.79717	1.13362	0.10685
tiberius_HD100_awb	Bdt0646_Bdt0646	Bd0676_-	1521	0.01615	0.00398	0.45333	0.04518	-2528.89	0.42012	2.11117	0.03563
tiberius_HD100_awc	Bdt0647_Bdt0647	Bd0677_-	705	0.0398	0.00939	0.51095	0.07521	-1229.88	0.53596	2.36516	0.07789
tiberius_HD100_awd	Bdt0648_Bdt0648	Bd0679_-	246	0.03667	0.01542	0.67118	0.21481	-415.159	0.6929	5.14959	0.05464
tiberius_HD100_awe	Bdt0649_Bdt0649	Bd0680_-	363	0.01423	0.00726	0.16409	0.0517	-544.982	0.13587	0.91731	0.08672
tiberius_HD100_awf	Bdt0650_Bdt0650	Bd0681_-	684	0.00796	0.00408	0.27521	0.04951	-1057.45	0.22448	2.87431	0.02893
tiberius_HD100_awg	Bdt0651_Bdt0651	Bd0682_-	981	0.02305	0.00591	0.17387	0.02911	-1557.26	0.18786	2.95554	0.13259
tiberius_HD100_awh	Bdt0653_Bdt0653	Bd0683_-	387	0.00341	0.00348	0.07235	0.03032	-539.26	0.06092	1.1665	0.04716
tiberius_HD100_awi	Bdt0654_Bdt0654	Bd0684_-	1080	0.00634	0.00287	0.21273	0.0325	-1641.24	0.18097	3.24439	0.02982
tiberius_HD100_awj	Bdt0655_Bdt0655	Bd0685_-	483	0.03765	0.00839	0.28863	0.05267	-813.601	0.30216	1.35027	0.13043
tiberius_HD100_awk	Bdt0656_Bdt0656	Bd0687_-	474	0.00819	0.00487	0.17778	0.04712	-716.992	0.13835	1.31633	0.04608
tiberius_HD100_awl	Bdt0657_Bdt0657	Bd0688_-	3183	0.04941	0.00488	1.10428	0.0838	-5870.67	0.95848	2.00401	0.04475
tiberius_HD100_awm	Bdt0658_Bdt0658	Bd0689_-	780	0.08505	0.01348	1.01319	0.15401	-1502.1	0.95783	1.6032	0.08395
tiberius_HD100_awn	Bdt0659_Bdt0659	Bd0690_-	1014	0.01905	0.0052	0.509	0.06099	-1721.02	0.43128	1.65726	0.03744
tiberius_HD100_awo	Bdt0660_Bdt0660	Bd0691_-	999	0.02235	0.0057	0.3248	0.04334	-1657.16	0.30164	1.65088	0.06882
tiberius_HD100_awp	Bdt0661_Bdt0661	Bd0692_-	2796	0.00904	0.00208	0.21621	0.01944	-4358.06	0.19856	2.51575	0.04181
tiberius_HD100_awq	Bdt0662_Bdt0662	Bd0693_-	1182	0.00842	0.00319	0.61021	0.06883	-1970.17	0.53376	3.00256	0.01381
tiberius_HD100_awr	Bdt0663_Bdt0663	Bd0694_-	777	0.02365	0.00673	0.40983	0.05888	-1305.86	0.38295	2.7715	0.0577
tiberius_HD100_aws	Bdt0664_Bdt0664	Bd0695_-	1752	0.01265	0.0032	0.39443	0.03801	-2878.42	0.3397	2.13607	0.03207
tiberius_HD100_awt	Bdt0665_Bdt0665	Bd0696_-	330	0.02215	0.01014	0.22595	0.05971	-529.234	0.22965	2.60227	0.09805
tiberius_HD100_awu	Bdt0666_Bdt0666	Bd0697_-	504	0.00513	0.00371	0.18056	0.04664	-713.676	0.12585	0.91921	0.02839
tiberius_HD100_awv	Bdt0667_Bdt0667	Bd0698_-	321	0.01322	0.00782	0.22352	0.06051	-499.059	0.21786	2.94981	0.05916
tiberius_HD100_aww	Bdt0668_Bdt0668	Bd0699_-	1338	0.02359	0.005	0.43197	0.0475	-2238.93	0.36401	1.70932	0.0546
tiberius_HD100_awx	Bdt0669_Bdt0669	Bd0700_-	1419	0.00966	0.00309	0.45231	0.04781	-2326.89	0.37361	2.33485	0.02137
tiberius_HD100_awy	Bdt0670_Bdt0670	Bd0701_-	201	0.03602	0.01651	0.38324	0.12471	-328.887	0.38231	5.93664	0.09398
tiberius_HD100_awz	Bdt0671_Bdt0671	Bd0702_-	1161	0.04657	0.00782	0.75453	0.08502	-2105.2	0.70486	1.87517	0.06172
tiberius_HD100_axb	Bdt0672_Bdt0672	Bd0706_-	813	0.14602	0.01815	2.1229	0.47942	-1706.93	2.09048	2.23978	0.06879
tiberius_HD100_axa	Bdt0673_Bdt0673	Bd0705_-	3708	0.14809	0.00838	2.43644	0.32425	-7785.2	2.33509	1.10345	0.06078
tiberius_HD100_axc	Bdt0674_Bdt0674	Bd0707_-	1245	0.03593	0.00656	1.01003	0.11301	-2257.01	0.83518	1.55569	0.03558
tiberius_HD100_axd	Bdt0675_Bdt0675	Bd0708_-	963	0.03049	0.00686	0.61761	0.07337	-1681.86	0.5929	2.59461	0.04937
tiberius_HD100_axe	Bdt0676_macB	Bd0709_macB	1950	0.00847	0.00246	0.43515	0.03911	-3196.66	0.3653	1.86417	0.01947
tiberius_HD100_axf	Bdt0677_Bdt0677	Bd0710_-	282	7e-05	0.00043	0.06991	0.02907	-394.565	0.07281	999	0.001
tiberius_HD100_axg	Bdt0678_Bdt0678	Bd0711_-	291	5e-05	0	0.04523	0.00387	-398.437	0.04577	999	0.001
tiberius_HD100_axh	Bdt0679_capM1	Bd0712_capM1	1257	0.00229	0.00163	0.22702	0.02935	-1938.04	0.20492	3.87064	0.0101
tiberius_HD100_axi	Bdt0680_Bdt0680	Bd0713_-	1077	0.00909	0.00348	0.25509	0.03493	-1716.07	0.21935	1.82757	0.03563
tiberius_HD100_axj	Bdt0681_mutT	Bd0714_mutT	459	8e-05	0	0.07874	0.01423	-651.601	0.06178	2.41346	0.001
tiberius_HD100_axk	Bdt0682_pyrD	Bd0715_pyrD	981	0.01285	0.00431	0.16161	0.02739	-1529.53	0.16312	1.99178	0.07951
tiberius_HD100_axl	Bdt0683_Bdt0683	Bd0717_-	1272	0.0033	0.00192	0.15962	0.02432	-1900.31	0.14092	2.83191	0.02067
tiberius_HD100_axm	Bdt0684_Bdt0684	Bd0718_-	1626	0.02021	0.00422	0.70437	0.06893	-2764.49	0.57845	2.80088	0.02869
tiberius_HD100_axn	Bdt0685_Bdt0685	Bd0719_-	909	0.00272	0.00194	0.41509	0.06114	-1413.84	0.23732	0.7387	0.00657
tiberius_HD100_axo	Bdt0686_rfaE	Bd0720_rfaE	1026	0.00274	0.00195	0.20901	0.03139	-1554.97	0.18153	1.90337	0.01311
tiberius_HD100_axp	Bdt0687_dopA	Bd0721_dopA	375	0.00414	0.00414	4e-05	0	-501.374	0.00812	999	99
tiberius_HD100_axq	Bdt0688_slyD	Bd0722_slyD	477	0.00531	0.00381	0.06725	0.02833	-680.508	0.05383	0.58317	0.07893
tiberius_HD100_axr	Bdt0689_Bdt0689	Bd0723_-	843	0.00162	0.00166	0.00466	0.00481	-1153.5	0.00724	1.60432	0.34761
tiberius_HD100_axs	Bdt0690_Bdt0690	Bd0724_-	714	1e-05	0	0.01446	0.00425	-964.086	0.00869	0.73763	0.001
tiberius_HD100_axt	Bdt0691_Bdt0691	Bd0725_-	225	1e-05	0	0.01258	0.00097	-305.655	0.01374	999	0.001
tiberius_HD100_axu	Bdt0692_Bdt0692	Bd0726_-	5877	0.00879	0.00148	0.10431	0.00825	-8726.25	0.11169	1.70879	0.0843
tiberius_HD100_axv	Bdt0693_Bdt0693	Bd0727_-	2076	0.0108	0.0027	0.04056	0.00801	-2968.12	0.05995	3.36895	0.26617
tiberius_HD100_axw	Bdt0694_Bdt0694	Bd0728_-	633	0.01083	0.00495	0.18921	0.03835	-986.036	0.16684	1.99108	0.05723
tiberius_HD100_axx	Bdt0695_Bdt0695	Bd0729_-	216	0.00649	0.00653	0.19603	0.06588	-334.724	0.17133	2.21529	0.03309
tiberius_HD100_axy	Bdt0696_Bdt0696	Bd0730_-	798	0.00555	0.00324	0.09104	0.0205	-1191.41	0.09615	3.85499	0.06098
tiberius_HD100_axz	Bdt0697_Bdt0697	Bd0731_-	1149	0.00125	0.00125	0.0369	0.0108	-1598.47	0.03416	3.71172	0.03387
tiberius_HD100_aya	Bdt0698_yloN	Bd0733_yloN	1197	0.00463	0.00234	0.24326	0.03271	-1846.97	0.20678	2.77333	0.01903
tiberius_HD100_ayb	Bdt0699_pfkB	Bd0734_pfkB	906	0.00304	0.00216	0.4488	0.05927	-1440.57	0.37099	1.88237	0.00678
tiberius_HD100_ayc	Bdt0701_Bdt0701	Bd0735_-	678	0.4573	0.04482	4.36606	1.85312	-1655.07	3.99057	1.11271	0.10474
tiberius_HD100_ayd	Bdt0702_choA	Bd0736_choA	1686	0.01796	0.00387	0.79102	0.07367	-2907.17	0.64307	2.42652	0.02271
tiberius_HD100_aye	Bdt0703_Bdt0703	Bd0737_-	1800	0.04127	0.00579	1.15944	0.11389	-3291.93	0.87136	1.04938	0.0356
tiberius_HD100_ayf	Bdt0705_Bdt0705	Bd0739_-	1344	0.01541	0.00411	0.25745	0.03286	-2123.98	0.23961	1.98968	0.05988
tiberius_HD100_ayg	Bdt0706_Bdt0706	Bd0740_-	1077	0.00253	0.0018	0.26101	0.03679	-1646.16	0.20346	2.53434	0.0097
tiberius_HD100_ayh	Bdt0707_pgi	Bd0741_pgi	1215	0.00946	0.00315	0.30518	0.04127	-1859.58	0.21058	1.44935	0.03101
tiberius_HD100_ayi	Bdt0708_Bdt0708	Bd0742_-	930	0.00435	0.00254	0.24788	0.0385	-1422.26	0.19528	1.91843	0.01754
tiberius_HD100_ayj	Bdt0709_rpoE	Bd0743_rpoE	483	9e-05	0	0.08737	0.01455	-680.99	0.06716	1.6453	0.001
tiberius_HD100_ayk	Bdt0710_Bdt0710	Bd0745_-	477	0.00567	0.00406	0.10192	0.03366	-699.607	0.08899	1.04258	0.05562
tiberius_HD100_ayl	Bdt0711_Bdt0711	Bd0746_-	426	0.02447	0.00901	0.48065	0.09762	-701.188	0.3573	1.24056	0.05092
tiberius_HD100_aym	Bdt0712_Bdt0712	Bd0747_-	390	0.00715	0.00514	0.35882	0.07936	-614.031	0.30363	3.41457	0.01993
tiberius_HD100_ayn	Bdt0713_Bdt0713	Bd0748_-	1194	0.03347	0.00644	0.52778	0.05896	-2085.8	0.48436	2.29989	0.06342
tiberius_HD100_ayo	Bdt0714_papC	Bd0749_papC	831	0.08148	0.01237	0.9109	0.12298	-1586	0.81693	1.50829	0.08945
tiberius_HD100_ayp	Bdt0715_Bdt0715	Bd0750_-	1569	0.0261	0.0049	0.6678	0.06365	-2723.95	0.55644	1.82845	0.03909
tiberius_HD100_ayq	Bdt0716_Bdt0716	Bd0751_-	759	0.0493	0.00951	0.50592	0.07969	-1318.04	0.42779	0.93275	0.09744
tiberius_HD100_ayr	Bdt0718_Bdt0718	Bd0752_-	588	0.04585	0.01065	0.65442	0.10555	-1043.64	0.52116	1.19686	0.07006
tiberius_HD100_ays	Bdt0719_Bdt0719	Bd0753_-	2694	0.0182	0.00306	0.70887	0.05213	-4559.55	0.52453	1.76215	0.02567
tiberius_HD100_ayt	Bdt0720_Bdt0720	Bd0754_-	489	0.01985	0.00749	0.45529	0.0903	-784.558	0.32486	1.61779	0.04361
tiberius_HD100_ayu	Bdt0721_Bdt0721	Bd0755_-	987	0.03609	0.0074	0.61129	0.07691	-1719.97	0.50373	1.61295	0.05904
tiberius_HD100_ayv	Bdt0722_Bdt0722	Bd0756_-	570	0.00482	0.00342	0.53624	0.08451	-936.537	0.41352	2.30263	0.009
tiberius_HD100_ayw	Bdt0723_Bdt0723	Bd0757_-	414	0.01307	0.00662	0.45921	0.08971	-676.771	0.36458	1.88469	0.02845
tiberius_HD100_ayx	Bdt0724_Bdt0724	Bd0758_-	717	0.02285	0.0067	0.73313	0.10464	-1242.65	0.5912	1.28654	0.03117
tiberius_HD100_ayy	Bdt0725_tonB	Bd0759_tonB	852	0.00779	0.00354	0.4752	0.06589	-1371.29	0.35518	1.89235	0.0164
tiberius_HD100_ayz	Bdt0726_Bdt0726	Bd0760_-	507	0.01695	0.00706	0.11717	0.03163	-773.136	0.13796	2.60531	0.14463
tiberius_HD100_aza	Bdt0727_phoH	Bd0761_phoH	1341	0.00199	0.00142	0.26639	0.03402	-2041.24	0.20005	1.89984	0.00748
tiberius_HD100_azb	Bdt0728_maoC	Bd0762_maoC	417	0.0068	0.00483	0.3212	0.06755	-648.369	0.29722	2.39793	0.02118
tiberius_HD100_azc	Bdt0729_Bdt0729	Bd0763_-	426	0.08059	0.01773	1.03577	0.21498	-817.412	1.01026	2.38055	0.07781
tiberius_HD100_azd	Bdt0730_doxD	Bd0765_doxD	459	0.00871	0.00506	0.80957	0.15873	-769.256	0.66181	1.0579	0.01076
tiberius_HD100_aze	Bdt0731_lipB	Bd0766_lipB	657	0.05186	0.01118	0.60607	0.09151	-1184.47	0.62335	2.27381	0.08557
tiberius_HD100_azf	Bdt0732_leuS	Bd0767_leuS	1632	0.03459	0.00544	0.3785	0.03854	-2783.9	0.37133	1.98859	0.0914
tiberius_HD100_azg	Bdt0734_Bdt0734	Bd0768_-	1188	0.02393	0.00527	0.32588	0.04242	-1931.1	0.28477	3.23884	0.07342
tiberius_HD100_azh	Bdt0735_Bdt0735	Bd0771_-	747	0.06056	0.01146	0.98683	0.13788	-1406.51	0.85599	1.44691	0.06137
tiberius_HD100_azi	Bdt0736_Bdt0736	Bd0772_-	705	0.12618	0.01837	1.65898	0.35323	-1422.41	1.49634	1.77399	0.07606
tiberius_HD100_azj	Bdt0737_Bdt0737	Bd0773_-	729	0.06557	0.01196	0.95542	0.13591	-1380.61	0.88326	1.88976	0.06863
tiberius_HD100_azk	Bdt0738_Bdt0738	Bd0774_-	441	0.05737	0.01446	0.45977	0.08381	-792.539	0.52223	3.50205	0.12478
tiberius_HD100_azl	Bdt0739_dnl1	Bd0776_dnl1	561	0.05074	0.01189	0.65736	0.11061	-996.14	0.59939	2.70273	0.07719
tiberius_HD100_azm	Bdt0740_pdhD	Bd0778_pdhD	1419	0.00906	0.00275	0.22402	0.0273	-2206.09	0.21251	1.9921	0.04046
tiberius_HD100_azn	Bdt0741_pdhC	Bd0779_pdhC	1626	0.02085	0.00427	0.23142	0.02587	-2598.17	0.25798	1.24434	0.09008
tiberius_HD100_azo	Bdt0742_sfsA	Bd0781_sfsA	729	0.01532	0.00546	0.77166	0.11336	-1242.83	0.63678	2.28472	0.01985
tiberius_HD100_azp	Bdt0744_Bdt0744	Bd0782_-	759	0.01123	0.00464	0.36749	0.05397	-1238.73	0.32766	3.11531	0.03057
tiberius_HD100_azq	Bdt0745_Bdt0745	Bd0784_-	957	0.04285	0.00807	0.71939	0.08678	-1729.4	0.60174	1.23671	0.05957
tiberius_HD100_azr	Bdt0746_Bdt0746	Bd0785_-	342	0.0277	0.0107	0.66144	0.13048	-595.479	0.52714	1.48678	0.04188
tiberius_HD100_azs	Bdt0747_Bdt0747	Bd0786_-	360	0.00775	0.00565	0.4164	0.09453	-561.758	0.36043	2.87306	0.01862
tiberius_HD100_azt	Bdt0748_Bdt0748	Bd0789_-	672	0.00389	0.0028	0.13679	0.03361	-961.655	0.1077	1.15987	0.02842
tiberius_HD100_azu	Bdt0749_Bdt0749	Bd0790_-	576	0.00956	0.00487	0.2755	0.05187	-905.482	0.2396	2.00047	0.03471
tiberius_HD100_azv	Bdt0750_Bdt0750	Bd0791_-	207	0.00624	0.00642	0.1222	0.0571	-301.836	0.10172	1.84253	0.05109
tiberius_HD100_azw	Bdt0751_Bdt0751	Bd0792_-	450	0.0031	0.00311	0.28796	0.0618	-685.573	0.24099	4.0622	0.01075
tiberius_HD100_azx	Bdt0752_cpaF	Bd0793_cpaF	1104	0.00372	0.00205	0.1903	0.02925	-1687.89	0.15656	1.74561	0.01953
tiberius_HD100_azy	Bdt0753_Bdt0753	Bd0794_-	1023	0.00137	0.00138	0.12054	0.02253	-1498.09	0.10267	2.83294	0.01135
tiberius_HD100_azz	Bdt0754_eno	Bd0796_eno	1266	0.00228	0.00162	0.17582	0.02504	-1909.56	0.15997	3.49344	0.013
tiberius_HD100_baa	Bdt0756_catA	Bd0798_catA	1431	0.01763	0.00415	0.74754	0.07475	-2447.37	0.56059	1.61659	0.02359
tiberius_HD100_bab	Bdt0757_ankB	Bd0799_ankB	483	0.03799	0.01085	0.4396	0.08006	-833.091	0.4305	2.82143	0.08642
tiberius_HD100_bac	Bdt0758_Bdt0758	Bd0800_-	246	0.01675	0.00989	0.4028	0.10654	-403.52	0.36247	1.68109	0.04159
tiberius_HD100_bad	Bdt0759_Bdt0759	Bd0801_-	237	9e-05	0	0.09016	0.00837	-342.197	0.09815	999	0.001
tiberius_HD100_bae	Bdt0760_polA	Bd0802_polA	2589	0.01434	0.00281	0.56699	0.04296	-4315.86	0.47361	2.04544	0.0253
tiberius_HD100_baf	Bdt0761_Bdt0761	Bd0803_-	636	0.01107	0.00503	0.3165	0.05393	-1022.19	0.27946	2.97668	0.03498
tiberius_HD100_bag	Bdt0762_fliL	Bd0804_fliL	903	0.02665	0.00659	0.28177	0.04124	-1485.49	0.28797	2.59023	0.09457
tiberius_HD100_bah	Bdt0763_Bdt0763	Bd0805_-	1203	0.01362	0.00394	0.42208	0.04921	-1966.54	0.3394	1.93763	0.03227
tiberius_HD100_bai	Bdt0764_Bdt0764	Bd0806_-	573	0.00718	0.00419	0.23718	0.04677	-892.279	0.20394	2.42872	0.03028
tiberius_HD100_baj	Bdt0765_cks	Bd0807_cks	741	0.01606	0.00574	0.17731	0.03288	-1156.33	0.19821	5.64867	0.09057
tiberius_HD100_bak	Bdt0766_pyrG	Bd0808_pyrG	1602	0.01139	0.00317	0.37323	0.03832	-2607.03	0.32638	2.58767	0.03052
tiberius_HD100_bal	Bdt0767_kpsF	Bd0809_kpsF	978	0.00144	0.00144	0.26944	0.03795	-1522.08	0.23418	2.29334	0.00534
tiberius_HD100_bam	Bdt0768_Bdt0768	Bd0810_-	330	0.02728	0.01133	0.45847	0.10984	-557.089	0.47156	5.41664	0.05951
tiberius_HD100_ban	Bdt0769_araC	Bd0811_araC	483	0.03393	0.01017	0.34988	0.06996	-809.17	0.33456	1.82957	0.09698
tiberius_HD100_bao	Bdt0770_pt	Bd0812_pt	477	0.01199	0.00608	0.52424	0.10041	-785.162	0.47018	4.36503	0.02287
tiberius_HD100_bap	Bdt0774_Bdt0774	Bd0813_-	1044	0.01064	0.00271	0.25133	0.03523	-1626.81	0.21346	2.03196	0.04234
tiberius_HD100_baq	Bdt0775_Bdt0775	Bd0814_-	2109	0.01179	0.00282	0.35603	0.03227	-3422.69	0.30169	2.54136	0.03312
tiberius_HD100_bar	Bdt0776_Bdt0776	Bd0815_-	642	0.00814	0.0041	0.34916	0.06089	-1016.81	0.26048	1.37895	0.02331
tiberius_HD100_bas	Bdt0777_Bdt0777	Bd0816_-	1308	0.01604	0.00421	0.54596	0.05956	-2178.52	0.45907	2.39181	0.02937
tiberius_HD100_bat	Bdt0778_Bdt0778	Bd0818_-	681	0.00612	0.00355	0.85344	0.12935	-1146.92	0.70872	2.00187	0.00717
tiberius_HD100_bau	Bdt0779_Bdt0779	Bd0819_-	1704	0.03141	0.00531	0.92126	0.09209	-3040.69	0.83062	2.02923	0.0341
tiberius_HD100_bav	Bdt0780_Bdt0780	Bd0820_-	1158	0.0338	0.00671	0.7173	0.08007	-2047.17	0.60562	1.8403	0.04712
tiberius_HD100_baw	Bdt0781_Bdt0781	Bd0821_-	783	0.03561	0.00827	1.17185	0.1938	-1409.05	0.97801	2.57035	0.03039
tiberius_HD100_bax	Bdt0782_Bdt0782	Bd0822_-	1362	0.06049	0.00826	0.75208	0.07745	-2510.3	0.67657	1.68441	0.08043
tiberius_HD100_bay	Bdt0784_glnQ	Bd0823_glnQ	738	0.0126	0.00482	0.49355	0.07313	-1215.98	0.39174	1.21936	0.02553
tiberius_HD100_baz	Bdt0785_glnP	Bd0824_glnP	741	0.01557	0.00557	0.50404	0.07254	-1250.25	0.46997	2.55227	0.03089
tiberius_HD100_bba	Bdt0786_glnH	Bd0825_glnH	786	0.02537	0.00668	0.48878	0.07366	-1288.64	0.38921	2.0447	0.0519
tiberius_HD100_bbb	Bdt0787_Bdt0787	Bd0826_-	420	0.01704	0.00779	0.29185	0.0623	-678.623	0.28139	1.80907	0.0584
tiberius_HD100_bbc	Bdt0788_Bdt0788	Bd0827_-	501	0.00525	0.00374	0.12718	0.03667	-732.175	0.10543	0.73563	0.04128
tiberius_HD100_bbd	Bdt0789_Bdt0789	Bd0828_-	720	0.00583	0.0034	0.20814	0.03749	-1110.17	0.18244	2.54878	0.02801
tiberius_HD100_bbe	Bdt0790_Bdt0790	Bd0829_-	798	0.01535	0.00509	0.23017	0.03948	-1271.03	0.20087	1.29096	0.06671
tiberius_HD100_bbf	Bdt0791_Bdt0791	Bd0831_-	1584	0.00425	0.00192	0.30578	0.03372	-2481.67	0.23592	2.07018	0.01389
tiberius_HD100_bbg	Bdt0792_agmU	Bd0832_agmU	3198	0.00686	0.00163	0.27209	0.0217	-4972.22	0.22142	2.2942	0.02521
tiberius_HD100_bbh	Bdt0793_aglT	Bd0833_aglT	843	0.00661	0.00334	0.23399	0.03748	-1308.26	0.20148	2.19431	0.02824
tiberius_HD100_bbi	Bdt0795_Bdt0795	Bd0834_-	2022	0.00641	0.00215	0.19873	0.02123	-3112.02	0.1894	3.02217	0.03224
tiberius_HD100_bbj	Bdt0796_aglR	Bd0836_aglR	636	8e-05	0	0.08482	0.00581	-903.801	0.08038	5.04271	0.001
tiberius_HD100_bbk	Bdt0797_tolR	Bd0837_tolR	264	8e-05	0	0.08294	0.01324	-369.571	0.0753	2.39323	0.001
tiberius_HD100_bbl	Bdt0798_aglS	Bd0838_aglS	588	0.0046	0.00327	0.31223	0.0567	-902.249	0.23592	2.13177	0.01474
tiberius_HD100_bbm	Bdt0799_Bdt0799	Bd0840_-	1014	0.01204	0.00406	0.53587	0.06812	-1659.48	0.42021	1.97053	0.02246
tiberius_HD100_bbn	Bdt0800_nrtD	Bd0842_nrtD	720	0.00367	0.00261	0.27145	0.04729	-1105.29	0.1992	1.41092	0.01351
tiberius_HD100_bbo	Bdt0801_rpoN	Bd0843_rpoN	1416	0.0019	0.00136	0.22789	0.0296	-2118.47	0.17496	1.95523	0.00836
tiberius_HD100_bbp	Bdt0802_Bdt0802	Bd0844_-	753	0.07052	0.01184	0.89961	0.13637	-1398.89	0.77982	1.40744	0.07839
tiberius_HD100_bbq	Bdt0803_aprT	Bd0845_aprT	495	0.01763	0.00726	0.75072	0.13314	-848.353	0.68129	3.2191	0.02349
tiberius_HD100_bbr	Bdt0804_Bdt0804	Bd0846_-	561	0.00495	0.00352	0.33816	0.06076	-888.895	0.29078	2.91266	0.01465
tiberius_HD100_bbs	Bdt0805_Bdt0805	Bd0847_-	477	0.00814	0.00475	0.41808	0.07982	-763.994	0.29411	0.95001	0.01946
tiberius_HD100_bbt	Bdt0806_PSrp-1	Bd0848_PSrp-1	348	0.02272	0.00989	0.72739	0.1611	-585.279	0.51586	1.22865	0.03124
tiberius_HD100_bbu	Bdt0807_Bdt0807	Bd0849_-	603	0.06041	0.0126	0.63411	0.10699	-1084.39	0.63942	1.80646	0.09526
tiberius_HD100_bbv	Bdt0808_metK	Bd0850_metK	1161	0.01113	0.00366	0.29306	0.03728	-1858.22	0.2708	2.30822	0.03799
tiberius_HD100_bbw	Bdt0809_lepA	Bd0851_lepA	1797	0.00147	0.00104	0.22834	0.02674	-2712.2	0.17204	1.29073	0.00645
tiberius_HD100_bbx	Bdt0810_lepB	Bd0852_lepB	786	0.00513	0.00301	0.15593	0.03156	-1178.05	0.13036	2.45468	0.03293
tiberius_HD100_bby	Bdt0811_lepB	Bd0853_lepB	705	0.022	0.00682	0.53015	0.07854	-1187.59	0.4626	2.67881	0.04149
tiberius_HD100_bbz	Bdt0812_lepB	Bd0854_lepB	672	0.00013	0	0.1295	0.0107	-983.851	0.11061	3.54558	0.001
tiberius_HD100_bca	Bdt0813_pyrB	Bd0855_pyrB	900	0.02319	0.0061	0.39214	0.0517	-1522.41	0.35964	1.79192	0.05914
tiberius_HD100_bcb	Bdt0814_carA	Bd0856_carA	1047	0.01452	0.00445	0.38664	0.04906	-1716.33	0.33031	1.97136	0.03756
tiberius_HD100_bcc	Bdt0815_Bdt0815	Bd0857_-	666	0.00577	0.00343	0.24181	0.04771	-999.423	0.17618	1.45536	0.02385
tiberius_HD100_bcd	Bdt0816_carB	Bd0858_carB	3192	0.00477	0.00145	0.31293	0.02371	-5047.39	0.26244	2.36862	0.01525
tiberius_HD100_bce	Bdt0817_phoD	Bd0859_phoD	888	0.00619	0.00313	0.24791	0.03889	-1381.69	0.20325	1.78357	0.02497
tiberius_HD100_bcf	Bdt0818_phnC	Bd0860_phnC	741	0.00727	0.00368	0.24454	0.04251	-1163.48	0.20463	1.66446	0.02973
tiberius_HD100_bcg	Bdt0819_pilI	Bd0861_pilI	756	0.00577	0.00337	0.34473	0.05448	-1175.47	0.30862	2.65417	0.01674
tiberius_HD100_bch	Bdt0820_pilD	Bd0862_pilD	777	0.00912	0.00413	0.27883	0.04518	-1212.88	0.25462	2.88908	0.03272
tiberius_HD100_bci	Bdt0821_pilM	Bd0863_pilM	1053	0.00518	0.00257	0.35435	0.04592	-1666.92	0.28809	1.79766	0.01461
tiberius_HD100_bcj	Bdt0822_pilN	Bd0864_pilN	609	0.01302	0.0054	0.56824	0.09536	-1000.92	0.40541	1.04447	0.02291
tiberius_HD100_bck	Bdt0823_pilO	Bd0865_pilO	591	0.00221	0.00222	0.23661	0.04851	-876.109	0.16494	1.08427	0.00933
tiberius_HD100_bcl	Bdt0824_pilP	Bd0866_pilP	645	0.02035	0.00673	0.2958	0.04952	-1054.13	0.30655	1.75332	0.06878
tiberius_HD100_bcm	Bdt0825_pilQ	Bd0867_pilQ	2142	0.00672	0.00213	0.23302	0.02319	-3311.35	0.21761	2.94054	0.02884
tiberius_HD100_bcn	Bdt0827_Bdt0827	Bd0868_-	387	0.08982	0.01968	1.89668	0.52411	-753.964	1.79303	1.94421	0.04736
tiberius_HD100_bco	Bdt0828_Bdt0828	Bd0869_-	1311	0.00318	0.00184	0.44272	0.04789	-2117.78	0.36324	2.46958	0.00718
tiberius_HD100_bcp	Bdt0829_Bdt0829	Bd0870_-	303	0.00473	0.00475	0.44946	0.10855	-490.449	0.42304	4.47581	0.01052
tiberius_HD100_bcq	Bdt0830_Bdt0830	Bd0871_-	513	0.00297	0.00298	0.15169	0.03506	-768.18	0.1502	10.5744	0.01959
tiberius_HD100_bcr	Bdt0836_Bdt0836	Bd0873_-	1011	0.04163	0.00787	0.40828	0.05254	-1745.34	0.4238	3.21409	0.10198
tiberius_HD100_bcs	Bdt0837_Bdt0837	Bd0874_-	552	0.03931	0.01041	0.6853	0.11406	-971.019	0.66052	2.52555	0.05737
tiberius_HD100_bct	Bdt0838_Bdt0838	Bd0875_-	1110	0.01121	0.0038	0.34663	0.04463	-1777.62	0.28979	2.77915	0.03235
tiberius_HD100_bcu	Bdt0839_fliG	Bd0876_fliG	681	0.00394	0.00281	0.47778	0.07307	-1092.89	0.36318	1.99159	0.00826
tiberius_HD100_bcv	Bdt0840_Bdt0840	Bd0878_-	1734	0.01424	0.00338	0.46469	0.04374	-2876.19	0.38642	2.44463	0.03066
tiberius_HD100_bcw	Bdt0841_pcp	Bd0879_pcp	618	0.04424	0.0104	0.33364	0.05614	-1066.71	0.37416	2.7755	0.1326
tiberius_HD100_bcx	Bdt0842_Bdt0842	Bd0880_-	432	0.0231	0.009	0.54001	0.10571	-720.474	0.4943	3.82899	0.04278
tiberius_HD100_bcy	Bdt0843_rpoE	Bd0881_rpoE	486	0.02588	0.00863	0.51097	0.09091	-826.941	0.44576	1.91491	0.05064
tiberius_HD100_bcz	Bdt0844_Bdt0844	Bd0882_-	306	0.03295	0.01285	0.54899	0.13566	-520.586	0.53261	3.95742	0.06003
tiberius_HD100_bda	Bdt0845_Bdt0845	Bd0883_-	1104	0.03022	0.00638	0.42945	0.05104	-1902.97	0.4348	2.43789	0.07036
tiberius_HD100_bdb	Bdt0846_Bdt0846	Bd0884_-	3174	0.15119	0.00921	1.95165	0.19627	-6674.71	1.91086	1.47873	0.07747
tiberius_HD100_bdc	Bdt0847_Bdt0847	Bd0885_-	312	0.09379	0.02155	0.96376	0.2297	-594.378	0.84025	0.63691	0.09732
tiberius_HD100_bdd	Bdt0848_Bdt0848	Bd0886_-	1458	0.02286	0.00474	0.49408	0.05082	-2457.34	0.42768	2.10038	0.04628
tiberius_HD100_bde	Bdt0849_tolC	Bd0887_tolC	1275	0.02338	0.00523	0.792	0.08647	-2234.77	0.68087	2.20837	0.02952
tiberius_HD100_bdf	Bdt0850_acrF	Bd0888_acrF	3051	0.01166	0.0023	0.80359	0.05848	-5160.2	0.64288	1.79268	0.01451
tiberius_HD100_bdg	Bdt0851_pcd	Bd0889_pcd	360	0.00381	0.00385	0.91342	0.21427	-587.574	0.73814	3.10709	0.00417
tiberius_HD100_bdh	Bdt0852_Bdt0852	Bd0891_-	870	0.0744	0.01199	0.95346	0.13027	-1655.97	0.91672	2.02421	0.07803
tiberius_HD100_bdi	Bdt0853_Bdt0853	Bd0892_-	303	0.00445	0.00446	0.79139	0.16878	-507.896	0.61374	1.81429	0.00562
tiberius_HD100_bdj	Bdt0854_Bdt0854	Bd0893_-	345	0.10355	0.02241	0.83773	0.20666	-654.731	0.89309	2.23167	0.12361
tiberius_HD100_bdk	Bdt0855_Bdt0855	Bd0894_-	561	0.03448	0.00975	1.35444	0.30286	-1011.39	1.31069	1.59362	0.02546
tiberius_HD100_bdl	Bdt0857_Bdt0857	Bd0895_-	1914	0.0368	0.00536	0.92528	0.07904	-3455.78	0.75459	1.63404	0.03977
tiberius_HD100_bdm	Bdt0858_Bdt0858	Bd0896_-	447	0.00641	0.00458	0.09434	0.02949	-649.059	0.09726	3.63626	0.06791
tiberius_HD100_bdn	Bdt0859_Bdt0859	Bd0897_-	879	0.02555	0.0065	0.77551	0.09898	-1556.67	0.6584	1.86581	0.03295
tiberius_HD100_bdo	Bdt0860_adhC	Bd0898_adhC	1107	0.00386	0.00224	0.61641	0.0724	-1819.07	0.54155	2.89911	0.00627
tiberius_HD100_bdp	Bdt0861_esd	Bd0899_esd	828	0.02178	0.00613	0.40756	0.05747	-1380.3	0.36348	2.5537	0.05345
tiberius_HD100_bdq	Bdt0862_adhA	Bd0900_adhA	1044	0.0218	0.00552	0.75222	0.09099	-1821.73	0.64922	1.70404	0.02899
tiberius_HD100_bdr	Bdt0863_Bdt0863	Bd0901_-	1071	0.02638	0.00594	0.75624	0.08945	-1845.74	0.60749	2.03292	0.03488
tiberius_HD100_bds	Bdt0864_lysR	Bd0902_lysR	897	0.05051	0.00919	1.44518	0.2096	-1673.61	1.20336	1.19909	0.03495
tiberius_HD100_bdt	Bdt0865_lysR	Bd0903_lysR	705	0.0522	0.01097	1.18633	0.19408	-1310.37	1.08492	2.70514	0.044
tiberius_HD100_bdu	Bdt0872_catD	Bd0910_catD	699	0.0509	0.01051	0.84706	0.1269	-1285.17	0.78306	1.30228	0.0601
tiberius_HD100_bdv	Bdt0873_yeeZ	Bd0911_yeeZ	714	0.1224	0.01696	0.66045	0.09187	-1418.41	0.79029	2.05103	0.18533
tiberius_HD100_bdw	Bdt0874_Bdt0874	Bd0912_-	1215	0.02942	0.0057	0.89545	0.10017	-2121.88	0.66269	1.28946	0.03286
tiberius_HD100_bdx	Bdt0875_Bdt0875	Bd0923_-	2493	0.01181	0.0025	0.43527	0.03509	-4071.58	0.33427	1.4436	0.02713
tiberius_HD100_bdy	Bdt0876_Bdt0876	Bd0925_-	279	0.01395	0.00918	0.88272	0.24648	-462.59	0.60916	0.90454	0.01581
tiberius_HD100_bdz	Bdt0877_Bdt0877	Bd0926_-	1215	0.0077	0.00295	0.46453	0.0547	-1944.56	0.34384	1.94256	0.01657
tiberius_HD100_bea	Bdt0878_Bdt0878	Bd0927_-	1257	0.0346	0.00636	0.54955	0.06135	-2160.46	0.4565	1.80806	0.06296
tiberius_HD100_beb	Bdt0879_mdh	Bd0928_mdh	1005	0.00866	0.00354	0.38552	0.04919	-1627.73	0.36663	3.15252	0.02247
tiberius_HD100_bec	Bdt0882_endA	Bd0934_endA	741	0.04757	0.00969	0.45137	0.06854	-1295.63	0.42244	1.33382	0.10539
tiberius_HD100_bed	Bdt0884_Bdt0884	Bd0936_-	189	0.13415	0.0373	0.83055	0.2629	-355.091	1.04777	3.35752	0.16152
tiberius_HD100_bee	Bdt0886_Bdt0886	Bd0937_-	660	0.00998	0.00452	0.23422	0.04575	-1020.53	0.18815	1.56369	0.04259
tiberius_HD100_bef	Bdt0887_Bdt0887	Bd0938_-	204	0.03048	0.01604	0.13298	0.05091	-320.945	0.18717	3.96489	0.2292
tiberius_HD100_beg	Bdt0888_Bdt0888	Bd0939_-	351	0.02272	0.00942	0.65256	0.16538	-566.025	0.51372	2.31471	0.03481
tiberius_HD100_beh	Bdt0890_rplX	Bd0941_rplX	258	0.00504	0.00511	0.0959	0.04402	-354.402	0.07546	0.81223	0.05256
tiberius_HD100_bei	Bdt0891_Bdt0891	Bd0942_-	351	0.0119	0	0.31882	0.06917	-567.59	0.27662	2.34589	0.03734
tiberius_HD100_bej	Bdt0892_Bdt0892	Bd0943_-	828	0.01799	0.00569	0.34783	0.05016	-1355.43	0.32826	2.59058	0.05172
tiberius_HD100_bek	Bdt0893_Bdt0893	Bd0944_-	234	0.0255	0.01302	0.10572	0.04217	-350.704	0.15087	4.03387	0.24124
tiberius_HD100_bel	Bdt0894_etf-QO	Bd0945_etf-QO	1734	0.01263	0.00318	0.26756	0.02963	-2751.29	0.22748	1.67781	0.0472
tiberius_HD100_bem	Bdt0895_Bdt0895	Bd0946_-	1122	0.00237	0.00169	0.30096	0.04063	-1725.67	0.22659	1.92671	0.00788
tiberius_HD100_ben	Bdt0896_Bdt0896	Bd0947_-	393	0.05739	0.01498	0.85749	0.19505	-687.419	0.65119	1.44008	0.06693
tiberius_HD100_beo	Bdt0897_Bdt0897	Bd0948_-	369	0.04719	0.01402	0.55705	0.11077	-653.886	0.54772	2.24815	0.08471
tiberius_HD100_bep	Bdt0898_Bdt0898	Bd0949_-	363	0.01133	0.00665	0.20796	0.05634	-557.694	0.18089	1.96911	0.05448
tiberius_HD100_beq	Bdt0899_Bdt0899	Bd0950_-	1044	0.01449	0.00441	0.39827	0.05146	-1685.75	0.33637	2.98897	0.03639
tiberius_HD100_ber	Bdt0900_Bdt0900	Bd0952_-	615	0.02523	0.00817	0.21268	0.0401	-950.56	0.25618	2.77864	0.11865
tiberius_HD100_bes	Bdt0901_infA	Bd0953_infA	216	4e-05	0	0.04183	0.00438	-295.561	0.04476	999	0.001
tiberius_HD100_bet	Bdt0902_Bdt0902	Bd0954_-	2340	0.00543	0.00183	0.18151	0.01899	-3542.54	0.16424	2.42194	0.0299
tiberius_HD100_beu	Bdt0904_Bdt0904	Bd0956_-	1359	0.01425	0.00385	0.58176	0.06015	-2281.66	0.47594	2.3079	0.02449
tiberius_HD100_bev	Bdt0905_Bdt0905	Bd0957_-	1509	0.06365	0.00799	0.97133	0.09842	-2815.39	0.80757	1.53119	0.06553
tiberius_HD100_bew	Bdt0906_tldD	Bd0958_tldD	1386	0.00597	0.00245	0.44187	0.04751	-2240.37	0.36387	2.01417	0.01352
tiberius_HD100_bex	Bdt0907_pmbA	Bd0959_pmbA	1341	0.01823	0.00442	0.46862	0.05111	-2231.51	0.38437	1.57256	0.03891
tiberius_HD100_bey	Bdt0908_lea	Bd0961_lea	444	0.01876	0.00777	0.56884	0.10692	-741.624	0.48416	2.25855	0.03299
tiberius_HD100_bez	Bdt0910_Bdt0910	Bd0962_-	321	0.03559	0.01282	0.80698	0.17867	-572.292	0.76798	1.83025	0.0441
tiberius_HD100_bfa	Bdt0911_Bdt0911	Bd0963_-	777	0.02597	0.00689	0.52985	0.07679	-1319.21	0.42741	1.31533	0.04901
tiberius_HD100_bfb	Bdt0912_topA	Bd0964_topA	2727	0.00253	0.00112	0.19785	0.0185	-4143.71	0.16312	2.01247	0.0128
tiberius_HD100_bfc	Bdt0913_Bdt0913	Bd0965_-	897	0.00136	0.00138	0.04623	0.01784	-1246.74	0.02966	0.69059	0.02939
tiberius_HD100_bfd	Bdt0914_prc	Bd0967_prc	2019	0.00968	0.00263	0.26372	0.02661	-3173.54	0.23387	2.34738	0.03672
tiberius_HD100_bfe	Bdt0915_Bdt0915	Bd0969_-	1500	0.00275	0.00161	0.02103	0.00752	-2088.03	0.02239	1.67507	0.13081
tiberius_HD100_bff	Bdt0916_Bdt0916	Bd0970_-	2727	0.00283	0.00127	0.01126	0.00359	-3739.47	0.0167	999	0.25133
tiberius_HD100_bfg	Bdt0917_Bdt0917	Bd0972_-	1128	0.00255	0.0018	0.05776	0.01389	-1610.98	0.05581	4.41549	0.0441
tiberius_HD100_bfh	Bdt0918_Bdt0918	Bd0974_-	1053	0.00134	0.00135	0.10192	0.01997	-1532.81	0.09104	4.08203	0.01317
tiberius_HD100_bfi	Bdt0919_Bdt0919	Bd0975_-	837	0.00174	0.00176	0.04134	0.01336	-1159.1	0.03985	8.26343	0.04218
tiberius_HD100_bfj	Bdt0920_Bdt0920	Bd0976_-	423	0.00589	0.00407	0.01296	0.01234	-582.629	0.02185	0.4	0.45409
tiberius_HD100_bfk	Bdt0921_Bdt0921	Bd0977_-	783	0.00335	0.00241	0.15762	0.03323	-1139.59	0.12046	1.86045	0.02125
tiberius_HD100_bfl	Bdt0923_Bdt0923	Bd0978_-	903	0.47499	0.04357	72.169	60.9764	-2212.14	50	1.18165	0.00658
tiberius_HD100_bfm	Bdt0924_pyrE	Bd0979_pyrE	537	7e-05	0	0.06636	0.0076	-757.676	0.05421	3.46495	0.001
tiberius_HD100_bfn	Bdt0925_cutA	Bd0980_cutA	312	2e-05	0	0.0195	0	-431.399	0.01908	999	0.001
tiberius_HD100_bfo	Bdt0926_corB	Bd0981_corB	1038	4e-05	0	0.04326	0.00475	-1425.17	0.03108	1.35014	0.001
tiberius_HD100_bfp	Bdt0927_Bdt0927	Bd0982_-	786	4e-05	0	0.03936	0.00467	-1083.47	0.03574	3.69198	0.001
tiberius_HD100_bfq	Bdt0928_Bdt0928	Bd0983_-	507	2e-05	0	0.02376	0.00577	-685.207	0.01871	1.59879	0.001
tiberius_HD100_bfr	Bdt0929_Bdt0929	Bd0984_-	438	0.01936	0.008	0.34468	0.06951	-709.719	0.3114	2.71905	0.05618
tiberius_HD100_bfs	Bdt0930_Bdt0930	Bd0986_-	228	0.01138	0.00836	0.31849	0.09779	-349.166	0.24378	1.49072	0.03573
tiberius_HD100_bft	Bdt0932_fusA-2	Bd0987_fusA-2	2106	0.0052	0.00149	0.06963	0.01138	-3032.02	0.06948	2.42137	0.07471
tiberius_HD100_bfu	Bdt0933_recQ	Bd0988_recQ	1434	0.00562	0.00232	0.34825	0.0389	-2281.59	0.27572	2.00878	0.01614
tiberius_HD100_bfv	Bdt0934_sndH	Bd0989_sndH	1071	0.02153	0.00528	0.44831	0.05464	-1791.44	0.37724	1.90354	0.04804
tiberius_HD100_bfw	Bdt0935_aat	Bd0990_aat	663	0.0063	0.00367	0.27777	0.04785	-1044.54	0.24431	2.61664	0.02269
tiberius_HD100_bfx	Bdt0936_Bdt0936	Bd0991_-	579	0.06346	0.01341	0.84948	0.14367	-1061.89	0.79377	1.65482	0.0747
tiberius_HD100_bfy	Bdt0937_cwlJ	Bd0992_cwlJ	447	0.01722	0.00716	0.5494	0.10903	-719.524	0.37375	1.51027	0.03135
tiberius_HD100_bfz	Bdt0939_Bdt0939	Bd0993_-	1587	0.01123	0.00317	0.3006	0.03369	-2517.87	0.25896	2.40688	0.03734
tiberius_HD100_bga	Bdt0940_splA	Bd0994_splA	873	0.04838	0.00908	0.3767	0.0545	-1490.56	0.38911	1.73914	0.12843
tiberius_HD100_bgb	Bdt0941_Bdt0941	Bd0995_-	1809	0.00938	0.00275	0.38441	0.03638	-2925.36	0.33193	2.75771	0.02442
tiberius_HD100_bgc	Bdt0942_Bdt0942	Bd0996_-	1464	0.04236	0.00646	0.79754	0.08055	-2643.74	0.67179	1.36778	0.05312
tiberius_HD100_bgd	Bdt0943_Bdt0943	Bd0997_-	285	0.00901	0.0065	0.41859	0.10398	-454.23	0.2747	0.71315	0.02153
tiberius_HD100_bge	Bdt0944_Bdt0944	Bd0998_-	924	0.00462	0.00268	0.35095	0.04717	-1475.93	0.30527	2.73662	0.01315
tiberius_HD100_bgf	Bdt0945_tolC	Bd0999_tolC	1482	0.01025	0.00314	0.32887	0.03585	-2376.23	0.27291	1.82289	0.03116
tiberius_HD100_bgg	Bdt0946_Bdt0946	Bd1000_-	663	0.01788	0.006	0.43098	0.06958	-1097.71	0.3446	1.23502	0.04149
tiberius_HD100_bgh	Bdt0947_acrD	Bd1001_acrD	3150	0.00775	0.00183	0.53047	0.03768	-5103.43	0.41756	2.76203	0.01461
tiberius_HD100_bgi	Bdt0948_soxR	Bd1002_soxR	471	0.03541	0.01055	0.73132	0.1214	-850.451	0.62769	1.62508	0.04842
tiberius_HD100_bgj	Bdt0949_Bdt0949	Bd1003_-	363	0.0111	0.00645	0.4309	0.09856	-571.815	0.32226	2.3619	0.02576
tiberius_HD100_bgk	Bdt0950_ygiD	Bd1004_ygiD	759	0.02217	0.00655	0.24675	0.04087	-1238.35	0.24679	2.11233	0.08984
tiberius_HD100_bgl	Bdt0951_yceI	Bd1005_yceI	555	0.00239	0.0024	0.17246	0.04046	-817.866	0.13148	1.28502	0.01383
tiberius_HD100_bgm	Bdt0952_lysR	Bd1006_lysR	897	0.00771	0.00348	0.59476	0.07385	-1503.18	0.47979	1.69229	0.01297
tiberius_HD100_bgn	Bdt0953_Bdt0953	Bd1007_-	540	0.03193	0.00941	0.50813	0.08361	-941.381	0.49626	2.84292	0.06284
tiberius_HD100_bgo	Bdt0954_thiL	Bd1008_thiL	825	0.04921	0.0097	0.50408	0.06933	-1471.47	0.53199	2.41161	0.09762
tiberius_HD100_bgp	Bdt0956_ppk	Bd1010_ppk	2178	0.01228	0.00297	0.56313	0.04699	-3624.8	0.43718	1.68807	0.02181
tiberius_HD100_bgq	Bdt0957_sixA	Bd1011_sixA	504	0.01146	0.00581	0.36098	0.06647	-808.826	0.33045	4.63053	0.03176
tiberius_HD100_bgr	Bdt0958_Bdt0958	Bd1012_-	4008	0.03417	0.00347	0.49664	0.03131	-6884.88	0.43143	1.30912	0.0688
tiberius_HD100_bgs	Bdt0959_Bdt0959	Bd1013_-	540	0.00513	0.00365	0.39907	0.06937	-878.403	0.34484	2.88382	0.01286
tiberius_HD100_bgt	Bdt0960_ppx	Bd1014_ppx	909	0.02129	0.00579	0.506	0.06737	-1519.68	0.43142	2.48747	0.04208
tiberius_HD100_bgu	Bdt0961_Bdt0961	Bd1015_-	1053	0.02579	0.006	0.32283	0.043	-1723.94	0.31781	2.81678	0.07988
tiberius_HD100_bgv	Bdt0962_phoU	Bd1016_phoU	663	0.01039	0.00473	0.22876	0.04342	-1005.83	0.20697	2.62244	0.04543
tiberius_HD100_bgw	Bdt0963_phoB	Bd1017_phoB	675	0.00804	0.00407	0.22264	0.0419	-1046.26	0.18576	1.46259	0.03611
tiberius_HD100_bgx	Bdt0964_phoR	Bd1018_phoR	1371	0.00493	0.00222	0.38119	0.04304	-2174.44	0.30165	1.8504	0.01295
tiberius_HD100_bgy	Bdt0965_Bdt0965	Bd1019_-	888	0.01126	0.00431	0.45306	0.05961	-1463.61	0.41169	3.53566	0.02486
tiberius_HD100_bgz	Bdt0966_Bdt0966	Bd1020_-	255	0.02056	0.01075	0.39868	0.11062	-409.824	0.31695	1.36734	0.05157
tiberius_HD100_bha	Bdt0967_Bdt0967	Bd1021_-	1260	0.01671	0.00442	0.3779	0.04336	-2065.26	0.33571	2.42596	0.04423
tiberius_HD100_bhb	Bdt0968_gldA	Bd1023_gldA	942	0.0103	0.00395	0.21982	0.03425	-1468.84	0.19692	1.66903	0.04688
tiberius_HD100_bhc	Bdt0969_gldF	Bd1024_gldF	759	0.01105	0.00454	0.32271	0.05324	-1192.71	0.28203	2.40823	0.03424
tiberius_HD100_bhd	Bdt0970_gldG	Bd1025_gldG	1533	0.01073	0.00315	0.41286	0.04325	-2472.28	0.33602	2.27734	0.026
tiberius_HD100_bhe	Bdt0971_Bdt0971	Bd1026_-	981	0.04096	0.00786	0.65107	0.08615	-1723.53	0.61472	2.31593	0.06292
tiberius_HD100_bhf	Bdt0972_lmbP	Bd1027_lmbP	990	0.00971	0.00371	0.397	0.05054	-1617.04	0.33017	1.65368	0.02445
tiberius_HD100_bhg	Bdt0973_Bdt0973	Bd1028_-	708	0.0265	0.00737	0.73786	0.10462	-1226.21	0.60142	1.87272	0.03592
tiberius_HD100_bhh	Bdt0974_Bdt0974	Bd1029_-	810	0.00489	0.00285	0.51447	0.07114	-1318.19	0.38686	1.44681	0.0095
tiberius_HD100_bhi	Bdt0975_corA	Bd1030_corA	924	0.02408	0.00627	0.50365	0.06543	-1564.13	0.44515	1.85618	0.04781
tiberius_HD100_bhj	Bdt0976_Bdt0976	Bd1031_-	801	0.01175	0.00448	0.51319	0.0692	-1337.84	0.40568	1.39228	0.0229
tiberius_HD100_bhk	Bdt0977_mepA	Bd1032_mepA	1554	0.03781	0.00613	0.42879	0.04499	-2646.04	0.39408	1.33634	0.08818
tiberius_HD100_bhl	Bdt0978_Bdt0978	Bd1034_-	1047	0.00502	0.00254	0.403	0.05171	-1660.65	0.28496	1.66122	0.01245
tiberius_HD100_bhm	Bdt0979_Bdt0979	Bd1035_-	798	0.00885	0.004	0.25398	0.04021	-1264.28	0.22958	2.93493	0.03486
tiberius_HD100_bhn	Bdt0980_secG	Bd1036_secG	390	0.02831	0.01067	0.24315	0.05358	-629.977	0.30995	1.5554	0.11645
tiberius_HD100_bho	Bdt0981_Bdt0981	Bd1037_-	468	0.02555	0.00875	1.2198	0.24619	-825.713	0.88118	0.92799	0.02095
tiberius_HD100_bhp	Bdt0982_Bdt0982	Bd1038_-	1161	0.02684	0.00579	0.54824	0.06141	-2013.74	0.50602	1.87211	0.04895
tiberius_HD100_bhq	Bdt0983_tmk	Bd1040_tmk	630	0.00223	0.00224	0.25366	0.04486	-986.859	0.22028	1.90269	0.0088
tiberius_HD100_bhr	Bdt0984_holB	Bd1041_holB	942	0.01007	0.0038	0.46863	0.06011	-1557.56	0.37474	1.23631	0.02148
tiberius_HD100_bhs	Bdt0985_tatD	Bd1042_tatD	768	0.01257	0.00482	0.22249	0.0392	-1205.95	0.20117	1.8914	0.05649
tiberius_HD100_bht	Bdt0986_Bdt0986	Bd1043_-	930	0.0322	0.00718	0.59948	0.07518	-1629.45	0.55188	2.98188	0.05372
tiberius_HD100_bhu	Bdt0987_Bdt0987	Bd1044_-	1443	0.07727	0.00938	0.70033	0.07168	-2696.41	0.6749	1.63286	0.11034
tiberius_HD100_bhv	Bdt0988_Bdt0988	Bd1045_-	1512	0.12011	0.01167	0.97887	0.10771	-3023.48	0.99769	1.66411	0.1227
tiberius_HD100_bhw	Bdt0989_Bdt0989	Bd1046_-	1353	0.25961	0.01991	1.2824	0.1569	-3032.8	1.5069	1.31313	0.20245
tiberius_HD100_bhx	Bdt0990_Bdt0990	Bd1047_-	963	0.0212	0.00536	0.30102	0.04187	-1574.21	0.29753	2.65305	0.07043
tiberius_HD100_bhy	Bdt0991_gapdh	Bd1049_gapdh	1005	0.00274	0.00195	0.18941	0.0306	-1513.82	0.15783	1.83923	0.01446
tiberius_HD100_bhz	Bdt0992_pgk	Bd1050_pgk	1203	0.00937	0.00334	0.27905	0.03541	-1905.88	0.25691	2.37648	0.03358
tiberius_HD100_bia	Bdt0993_tpiA	Bd1051_tpiA	723	0.01181	0.00488	0.53228	0.07507	-1210.22	0.47553	1.91662	0.0222
tiberius_HD100_bib	Bdt0994_Bdt0994	Bd1052_-	432	0.03066	0.01046	0.15045	0.03856	-682.001	0.19782	1.88553	0.2038
tiberius_HD100_bic	Bdt0995_Bdt0995	Bd1053_-	1107	0.02009	0.00509	0.46519	0.05597	-1865.49	0.40016	1.79155	0.04319
tiberius_HD100_bid	Bdt0996_asnC	Bd1054_asnC	1389	0.00592	0.00244	0.30399	0.0366	-2162.13	0.2462	2.77468	0.01948
tiberius_HD100_bie	Bdt0997_ilvA	Bd1056_ilvA	1209	0.00335	0.00194	0.36585	0.04387	-1902.07	0.28486	1.44081	0.00917
tiberius_HD100_bif	Bdt0998_msrA	Bd1058_msrA	558	0.0168	0.00656	0.26416	0.05402	-878.086	0.22264	1.55205	0.06362
tiberius_HD100_big	Bdt0999_hyuB	Bd1059_hyuB	1398	0.01953	0.00455	0.36767	0.03864	-2339.83	0.35463	2.24189	0.05313
tiberius_HD100_bih	Bdt1000_hyuA	Bd1060_hyuA	1326	0.01863	0.0046	0.31493	0.03593	-2182.14	0.30558	2.97973	0.05917
tiberius_HD100_bii	Bdt1002_hisC	Bd1061_hisC	996	0.00683	0.00327	0.22738	0.03488	-1542.89	0.19243	1.72836	0.03003
tiberius_HD100_bij	Bdt1003_cmk	Bd1062_cmk	645	0.01124	0.00509	0.29904	0.05052	-1029.66	0.28843	2.62208	0.03759
tiberius_HD100_bik	Bdt1004_Bdt1004	Bd1063_-	858	0.06487	0.01073	0.66097	0.08811	-1587.45	0.61483	1.38007	0.09815
tiberius_HD100_bil	Bdt1005_osc	Bd1064_osc	1290	0.03674	0.00653	0.74634	0.07656	-2318.28	0.67823	2.73256	0.04922
tiberius_HD100_bim	Bdt1006_Bdt1006	Bd1065_-	510	0.05307	0.01291	0.59385	0.11025	-901.497	0.55071	2.04214	0.08936
tiberius_HD100_bin	Bdt1007_rpsA	Bd1066_rpsA	1785	0.00079	0.0008	0.03119	0.00817	-2422.43	0.02961	3.71486	0.02546
tiberius_HD100_bio	Bdt1008_sppA	Bd1067_sppA	966	0.01524	0.00455	0.42187	0.05716	-1569.87	0.34389	1.44282	0.03612
tiberius_HD100_bip	Bdt1009_Bdt1009	Bd1068_-	405	0.07086	0.01587	0.42911	0.08806	-728.777	0.47106	1.27395	0.16514
tiberius_HD100_biq	Bdt1010_hit	Bd1069_hit	492	0.01078	0.00553	0.35851	0.06981	-786.168	0.27953	1.5782	0.03007
tiberius_HD100_bir	Bdt1011_Bdt1011	Bd1071_-	732	0.00024	0	0.24318	0.01458	-1077.22	0.18695	3.83017	0.001
tiberius_HD100_bis	Bdt1012_Bdt1012	Bd1072_-	183	3e-05	0	0.02718	0	-239.014	0.03466	999	0.001
tiberius_HD100_bit	Bdt1013_Bdt1013	Bd1073_-	369	0.14686	0.02636	0.84836	0.17262	-746.989	0.93727	1.38211	0.17311
tiberius_HD100_biu	Bdt1014_futA	Bd1074_futA	969	0.01947	0.0055	0.3309	0.04441	-1592.58	0.32679	2.69139	0.05883
tiberius_HD100_aic	Bdt1015_atoE	Bd0245_atoE	1356	0.78759	0.05201	62.2632	47.5797	-3470.42	50	1.13759	0.01265
tiberius_HD100_biv	Bdt1016_Bdt1016	Bd1075_-	996	0.01092	0.00396	0.34919	0.04659	-1604.58	0.2828	1.94759	0.03127
tiberius_HD100_biw	Bdt1017_fliL	Bd1076_fliL	504	0.00826	0.00482	0.30577	0.05933	-789.155	0.2732	2.45569	0.02703
tiberius_HD100_bix	Bdt1018_Bdt1018	Bd1077_-	1398	0.01257	0.00356	0.41546	0.04509	-2275.23	0.33319	1.83912	0.03025
tiberius_HD100_biy	Bdt1019_Bdt1019	Bd1078_-	1398	0.0216	0.00471	0.48425	0.05035	-2357.73	0.40853	2.00373	0.04461
tiberius_HD100_biz	Bdt1020_Bdt1020	Bd1079_-	624	0.00424	0.00301	0.46994	0.07539	-992.944	0.3327	1.96745	0.00903
tiberius_HD100_bja	Bdt1021_lysR	Bd1080_lysR	768	0.00856	0.0039	0.50227	0.07343	-1239.21	0.36182	1.47155	0.01705
tiberius_HD100_bjb	Bdt1022_mcp	Bd1081_mcp	1899	0.04323	0.00584	0.86675	0.0782	-3419.1	0.79275	1.59189	0.04988
tiberius_HD100_bjc	Bdt1023_Bdt1023	Bd1087_-	429	0.04699	0.01287	0.64063	0.12325	-765.397	0.6327	2.0745	0.07335
tiberius_HD100_bjd	Bdt1024_Bdt1024	Bd1089_-	990	0.04649	0.00838	0.74526	0.09182	-1776.55	0.617	1.21141	0.06239
tiberius_HD100_bje	Bdt1025_Bdt1025	Bd1090_-	387	0.04091	0.01276	0.19774	0.04999	-642.843	0.25321	2.29086	0.20691
tiberius_HD100_bjf	Bdt1026_Bdt1026	Bd1093_-	843	0.00156	0.00157	0.46408	0.06547	-1320.83	0.33267	2.02456	0.00337
tiberius_HD100_bjg	Bdt1027_Bdt1027	Bd1094_-	564	0.00737	0.00431	0.25487	0.04811	-886.112	0.22921	1.87306	0.02893
tiberius_HD100_bjh	Bdt1028_Bdt1028	Bd1096_-	450	0.03173	0.01012	0.30903	0.0637	-742.655	0.31039	2.90748	0.10267
tiberius_HD100_bji	Bdt1029_nusB	Bd1097_nusB	306	0.00889	0.00641	0.08564	0.03598	-440.66	0.08534	1.83271	0.10379
tiberius_HD100_bjj	Bdt1030_nrdR	Bd1098_nrdR	531	6e-05	0	0.05947	0.00887	-753.579	0.04931	2.75603	0.001
tiberius_HD100_bjk	Bdt1031_Bdt1031	Bd1100_-	612	0.01751	0.0063	0.37443	0.06335	-1003.95	0.3122	1.02361	0.04677
tiberius_HD100_bjl	Bdt1032_sun	Bd1101_sun	1185	0.00658	0.00906	0.34542	0.05901	-1858.39	0.24379	1.3712	0.01905
tiberius_HD100_bjm	Bdt1033_Bdt1033	Bd1102_-	519	0.05044	0.01179	0.65127	0.11607	-908.254	0.50024	1.30634	0.07745
tiberius_HD100_bjn	Bdt1034_Bdt1034	Bd1103_-	738	0.00013	0	0.12818	0.01061	-1073.17	0.10805	2.20809	0.001
tiberius_HD100_bjo	Bdt1035_Bdt1035	Bd1104_-	714	0.01479	0.00528	0.24214	0.04474	-1123.3	0.19446	1.84937	0.06106
tiberius_HD100_bjp	Bdt1036_lgt	Bd1105_lgt	1056	0.01362	0.00436	0.39782	0.04965	-1731.78	0.37827	2.83774	0.03424
tiberius_HD100_bjq	Bdt1040_Bdt1040	Bd1106_-	615	0.00897	0.00453	0.4952	0.08086	-991.941	0.41121	2.17087	0.01812
tiberius_HD100_bjr	Bdt1041_hisS	Bd1107_hisS	1248	0.00328	0.00191	0.28774	0.03612	-1941	0.23121	1.95761	0.01139
tiberius_HD100_bjs	Bdt1042_Bdt1042	Bd1108_-	411	0.01724	0.00768	0.29931	0.06515	-664.582	0.28577	2.47711	0.0576
tiberius_HD100_bjt	Bdt1043_Bdt1043	Bd1110_-	495	0.03828	0.0102	0.29283	0.06232	-812.48	0.28306	1.00969	0.13073
tiberius_HD100_bju	Bdt1044_Bdt1044	Bd1111_-	687	0.01055	0.00477	0.33822	0.05244	-1118.39	0.3145	3.0848	0.03119
tiberius_HD100_bjv	Bdt1045_Bdt1045	Bd1112_-	1260	0.00904	0.0032	0.55051	0.05918	-2086.32	0.4727	2.96155	0.01642
tiberius_HD100_bjw	Bdt1046_frpA	Bd1113_frpA	1770	0.06155	0.00743	0.78715	0.07192	-3283.34	0.75787	1.8128	0.07819
tiberius_HD100_bjx	Bdt1047_Bdt1047	Bd1114_-	270	0.0453	0.01655	0.26353	0.07401	-443.74	0.33375	7.41289	0.1719
tiberius_HD100_bjy	Bdt1048_Bdt1048	Bd1115_-	162	0.03747	0.01898	0.67326	0.24039	-286.268	0.69985	2.83062	0.05566
tiberius_HD100_bjz	Bdt1049_cyaA	Bd1116_cyaA	1827	0.01277	0.00305	0.48943	0.04519	-2987.15	0.40828	2.14264	0.0261
tiberius_HD100_bka	Bdt1050_Bdt1050	Bd1117_-	1581	0.01482	0.00363	0.62917	0.05945	-2686.41	0.50975	1.81272	0.02356
tiberius_HD100_bkb	Bdt1051_Bdt1051	Bd1118_-	1809	0.02657	0.00465	0.4418	0.04037	-3089.38	0.40662	1.67644	0.06015
tiberius_HD100_bkc	Bdt1052_greB	Bd1119_greB	474	0.00899	0.00527	0.51247	0.09961	-762.338	0.45408	3.23598	0.01755
tiberius_HD100_bkd	Bdt1053_Bdt1053	Bd1120_-	507	0.04545	0.01154	0.47037	0.08817	-875.834	0.48883	2.95361	0.09663
tiberius_HD100_bke	Bdt1054_Bdt1054	Bd1121_-	1002	0.01369	0.00439	0.57096	0.06752	-1703.28	0.4669	1.58339	0.02397
tiberius_HD100_bkf	Bdt1055_Bdt1055	Bd1123_-	1518	0.02838	0.00521	0.66249	0.06997	-2619.39	0.57565	1.56866	0.04284
tiberius_HD100_bkg	Bdt1056_mltE	Bd1124_mltE	2217	0.03655	0.00504	0.64033	0.05271	-3900.19	0.59354	2.46089	0.05708
tiberius_HD100_bkh	Bdt1057_mltD	Bd1125_mltD	1554	0.01632	0.00372	0.36302	0.03756	-2575.97	0.31881	2.03045	0.04496
tiberius_HD100_bki	Bdt1058_mcp	Bd1126_mcp	1431	0.02857	0.00541	0.72236	0.07411	-2495.94	0.63308	1.88986	0.03955
tiberius_HD100_bkj	Bdt1059_LysR	Bd1127_-	861	0.04281	0.00863	0.66374	0.08417	-1543.51	0.61904	1.99477	0.0645
tiberius_HD100_bkk	Bdt1060_Bdt1060	Bd1128_-	318	0.09993	0.02316	0.57628	0.12205	-604.27	0.70135	2.15949	0.17341
tiberius_HD100_bkl	Bdt1061_Bdt1061	Bd1129_-	1815	0.05849	0.00715	0.82041	0.07334	-3343.64	0.75431	2.12265	0.07129
tiberius_HD100_bkm	Bdt1062_yapH	Bd1130_yapH	4053	0.0563	0.00469	1.08064	0.07294	-7559.08	1.03694	1.66791	0.0521
tiberius_HD100_bkn	Bdt1064_ilvE	Bd1131_ilvE	975	0.02067	0.00545	0.56111	0.0667	-1666.9	0.50673	2.78014	0.03685
tiberius_HD100_epx	Bdt1077_linC	Bd3814_linC	747	0.48444	0.04473	24.7097	26.3037	-1813.54	21.5024	1.4097	0.01961
tiberius_HD100_bko	Bdt1124_mrp	Bd1134_mrp	798	0.01401	0.00497	0.33617	0.05028	-1287.26	0.30874	2.50946	0.04166
tiberius_HD100_bkp	Bdt1125_Bdt1125	Bd1136_-	282	0.04017	0.01454	0.25707	0.06928	-476.056	0.29047	1.39974	0.15628
tiberius_HD100_bkq	Bdt1126_Bdt1126	Bd1137_-	4833	0.16153	0.00778	2.09623	0.17946	-10128.9	1.90722	1.41817	0.07706
tiberius_HD100_bkr	Bdt1127_yhfA	Bd1139_yhfA	444	0.06481	0.01544	1.78803	0.50223	-839.22	1.59918	1.99415	0.03625
tiberius_HD100_bks	Bdt1128_Bdt1128	Bd1140_-	384	0.05207	0.01432	0.87309	0.18209	-696.59	0.67168	1.55848	0.05964
tiberius_HD100_bkt	Bdt1129_Bdt1129	Bd1141_-	1617	0.08688	0.00934	1.42332	0.15805	-3160.34	1.1068	1.03546	0.06104
tiberius_HD100_bku	Bdt1130_ybaN	Bd1144_ybaN	372	0.06095	0.01533	0.42663	0.08409	-676.432	0.49549	1.60829	0.14287
tiberius_HD100_bkv	Bdt1131_acrD	Bd1145_acrD	3015	0.01803	0.00292	0.84313	0.06215	-5225.98	0.71316	1.57391	0.02139
tiberius_HD100_bkw	Bdt1132_Bdt1132	Bd1146_-	234	0.00548	0.00559	0.50476	0.13985	-364.107	0.3447	1.70445	0.01086
tiberius_HD100_bkx	Bdt1133_glyS	Bd1147_glyS	1332	0.00775	0.00276	0.40244	0.04678	-2127.24	0.29209	1.37401	0.01926
tiberius_HD100_bky	Bdt1134_Bdt1134	Bd1148_-	501	0.29509	0.0365	1.24686	0.23993	-1102.84	1.57907	1.51645	0.23667
tiberius_HD100_bkz	Bdt1136_ppdK	Bd1150_ppdK	2709	0.00979	0.00225	0.39663	0.03071	-4393.81	0.34483	2.42926	0.02469
tiberius_HD100_bla	Bdt1137_pqiB	Bd1152_pqiB	798	0.12226	0.01588	1.42638	0.23542	-1599.91	1.23392	1.71125	0.08571
tiberius_HD100_blb	Bdt1138_pqiA	Bd1153_pqiA	507	0.08527	0.0164	62.9157	116.428	-1013.61	50	0.78081	0.00136
tiberius_HD100_blc	Bdt1139_katA	Bd1154_katA	1485	0.06441	0.00811	1.29561	0.14244	-2814.96	0.99244	1.09493	0.04972
tiberius_HD100_bld	Bdt1140_ankB	Bd1155_ankB	480	0.07065	0.01489	1.08022	0.2077	-903.452	0.93184	1.52429	0.06541
tiberius_HD100_ble	Bdt1141_Bdt1141	Bd1156_-	510	0.04748	0.0125	0.32257	0.06831	-849.999	0.35102	3.96375	0.14719
tiberius_HD100_blf	Bdt1142_smc	Bd1158_smc	3585	0.00692	0.00167	0.18181	0.01587	-5428.46	0.15893	2.05417	0.03804
tiberius_HD100_blg	Bdt1143_Bdt1143	Bd1159_-	1545	0.03184	0.00544	0.55536	0.05332	-2697.84	0.48499	1.78888	0.05733
tiberius_HD100_blh	Bdt1144_Bdt1144	Bd1160_-	1683	0.02353	0.00449	0.50833	0.04705	-2892.26	0.46001	1.90456	0.04629
tiberius_HD100_bli	Bdt1145_Bdt1145	Bd1161_-	699	0.03479	0.00858	0.83135	0.12281	-1247.12	0.73913	2.89523	0.04184
tiberius_HD100_blj	Bdt1146_Bdt1146	Bd1162_-	639	0.02595	0.00765	0.58679	0.0894	-1093.83	0.48489	1.46283	0.04423
tiberius_HD100_blk	Bdt1147_Bdt1147	Bd1163_-	375	0.00358	0.00359	0.28429	0.06635	-581.332	0.2157	2.41035	0.01258
tiberius_HD100_bll	Bdt1148_Bdt1148	Bd1164_-	552	0.03774	0.01061	0.31465	0.06086	-922.751	0.33373	2.0818	0.11993
tiberius_HD100_blm	Bdt1149_Bdt1149	Bd1167_-	1494	0.01279	0.00348	0.46786	0.04957	-2410.91	0.3658	1.92142	0.02734
tiberius_HD100_bln	Bdt1150_Bdt1150	Bd1168_-	852	0.00471	0.00274	0.32513	0.049	-1325.57	0.25536	1.78089	0.01449
tiberius_HD100_blo	Bdt1151_Bdt1151	Bd1169_-	2382	0.02552	0.004	0.48163	0.04033	-3979.18	0.3931	1.48757	0.05298
tiberius_HD100_blq	Bdt1152_ftsY	Bd1173_ftsY	1194	0.01808	0.00473	0.65661	0.07408	-2026.19	0.60322	2.69392	0.02754
tiberius_HD100_blr	Bdt1153_Bdt1153	Bd1174_-	438	0.14553	0.02445	1.01	0.19441	-893.008	1.13904	1.69307	0.14409
tiberius_HD100_bls	Bdt1154_Bdt1154	Bd1175_-	600	0.04341	0.01052	0.6618	0.10707	-1067.61	0.61262	2.33211	0.06559
tiberius_HD100_blt	Bdt1155_Bdt1155	Bd1176_-	1491	0.02665	0.00515	0.4616	0.04705	-2527.96	0.42899	2.25182	0.05773
tiberius_HD100_blu	Bdt1157_Bdt1157	Bd1177_-	1632	0.02388	0.00459	0.68919	0.06364	-2838.42	0.58284	2.26997	0.03465
tiberius_HD100_blv	Bdt1158_Bdt1158	Bd1179_-	1233	0.30806	0.02397	1.49618	0.22118	-2839.92	1.76774	1.32799	0.2059
tiberius_HD100_blw	Bdt1159_Bdt1159	Bd1180_-	1410	0.7145	0.04979	68.9647	57.7227	-3574.07	50	1.38881	0.01036
tiberius_HD100_blx	Bdt1160_ycbB	Bd1181_ycbB	1731	0.18482	0.01486	2.80921	0.60127	-3699.82	2.5047	2.1945	0.06579
tiberius_HD100_bly	Bdt1161_Bdt1161	Bd1183_-	1017	0.11369	0.01377	0.98535	0.12361	-2028.3	1.00395	1.78553	0.11538
tiberius_HD100_blz	Bdt1162_Bdt1162	Bd1184_-	492	0.01563	0.00676	0.11915	0.03805	-720.471	0.10838	1.49695	0.13121
tiberius_HD100_bma	Bdt1163_Bdt1163	Bd1185_-	306	0.0197	0.01022	0.2021	0.05768	-473.087	0.21407	2.6836	0.09748
tiberius_HD100_bmb	Bdt1164_Bdt1164	Bd1186_-	567	0.00761	0.00443	0.05018	0.0181	-822.721	0.06168	3.41891	0.15165
tiberius_HD100_bmc	Bdt1165_Bdt1165	Bd1188_-	1563	0.0043	0.00194	0.25932	0.03076	-2401.73	0.20283	1.54149	0.01659
tiberius_HD100_bmd	Bdt1166_tyrS	Bd1189_tyrS	1215	0.00774	0.00283	0.30936	0.03917	-1900.92	0.24224	1.76191	0.02501
tiberius_HD100_bme	Bdt1167_Bdt1167	Bd1190_-	783	0.10928	0.01757	1.07456	0.19791	-1483.72	1.0113	1.69233	0.1017
tiberius_HD100_bmf	Bdt1168_Bdt1168	Bd1192_-	807	0.0121	0.00454	0.358	0.05169	-1322.6	0.31734	2.12504	0.03381
tiberius_HD100_bmg	Bdt1170_sufA	Bd1193_sufA	324	0.00428	0.00431	0.24846	0.06457	-500.333	0.21503	3.63553	0.01722
tiberius_HD100_bmh	Bdt1171_spl1	Bd1194_spl1	1191	0.02191	0.00512	0.40855	0.04851	-1978.35	0.35843	2.46953	0.05362
tiberius_HD100_bmi	Bdt1172_Bdt1172	Bd1195_-	1566	0.0783	0.00882	0.91931	0.09284	-2947.23	0.80485	1.65934	0.08518
tiberius_HD100_bmj	Bdt1173_nrdE	Bd1196_nrdE	2292	0.02048	0.00352	0.79084	0.06311	-3941.61	0.60863	1.75539	0.0259
tiberius_HD100_bmk	Bdt1175_rpsA	Bd1198_rpsA	1194	0.02001	0.00476	0.24277	0.03245	-1918.55	0.2436	2.23284	0.08242
tiberius_HD100_bml	Bdt1176_Bdt1176	Bd1199_-	363	0.04538	0.014	0.65315	0.13496	-637.16	0.54919	1.96709	0.06947
tiberius_HD100_bmm	Bdt1177_cinA	Bd1200_cinA	747	0.07766	0.01284	0.70756	0.10525	-1399.6	0.68019	1.06344	0.10975
tiberius_HD100_bmn	Bdt1178_Bdt1178	Bd1201_-	1206	0.00799	0.00302	0.32281	0.04001	-1913.45	0.26794	2.03002	0.02474
tiberius_HD100_bmo	Bdt1179_spoU	Bd1203_spoU	708	0.00745	0.00378	0.35739	0.05824	-1119.22	0.26503	1.35659	0.02085
tiberius_HD100_bmp	Bdt1180_Bdt1180	Bd1204_-	879	0.01929	0.00568	0.45859	0.06196	-1466.97	0.4152	3.39702	0.04207
tiberius_HD100_bmq	Bdt1181_Bdt1181	Bd1205_-	420	0.01306	0.00664	0.44658	0.08894	-679.462	0.38336	2.89597	0.02925
tiberius_HD100_bmr	Bdt1182_Bdt1182	Bd1206_-	1563	0.04714	0.00682	0.78783	0.07719	-2805.95	0.62333	1.50838	0.05984
tiberius_HD100_bms	Bdt1183_lemA	Bd1207_lemA	588	0.00894	0.00452	0.34905	0.06332	-911.464	0.25694	1.65935	0.02561
tiberius_HD100_bmt	Bdt1184_Bdt1184	Bd1208_-	714	0.00623	0.00361	0.34785	0.05611	-1127.13	0.34025	3.74774	0.0179
tiberius_HD100_bmu	Bdt1185_Bdt1185	Bd1209_-	642	0.06311	0.01223	0.76466	0.12685	-1166.39	0.67589	1.6765	0.08253
tiberius_HD100_bmx	Bdt1203_Bdt1203	Bd1213_-	540	0.34094	0.03861	3.98454	1.87165	-1250.68	3.46076	0.66796	0.08557
tiberius_HD100_bmv	Bdt1204_ydeI	Bd1211_ydeI	588	0.07695	0.015	1.08621	0.19454	-1124.38	0.96992	1.80838	0.07084
tiberius_HD100_bmy	Bdt1205_Bdt1205	Bd1214_-	276	0.18692	0.03514	1.09631	0.26735	-587.871	1.19825	1.69442	0.17051
tiberius_HD100_bmz	Bdt1208_Bdt1208	Bd1218_-	603	0.04745	0.01094	0.75919	0.1181	-1086.13	0.63763	1.24707	0.0625
tiberius_HD100_bna	Bdt1209_Bdt1209	Bd1219_-	756	0.03106	0.00776	0.53121	0.07469	-1308.71	0.45524	1.39244	0.05847
tiberius_HD100_bnb	Bdt1210_Bdt1210	Bd1220_-	765	0.04462	0.00928	0.77015	0.11478	-1341.84	0.62824	2.75376	0.05794
tiberius_HD100_bnc	Bdt1211_dppD	Bd1221_dppD	1707	0.00557	0.00211	0.30151	0.03245	-2676.16	0.24219	1.66925	0.01849
tiberius_HD100_bnd	Bdt1212_glk	Bd1223_glk	960	0.00567	0.00286	0.41112	0.0546	-1529.68	0.32458	2.62372	0.0138
tiberius_HD100_bne	Bdt1213_amy	Bd1224_amy	1440	0.03088	0.00565	0.46956	0.04851	-2467.03	0.42567	2.06053	0.06577
tiberius_HD100_bnf	Bdt1214_malK	Bd1225_malK	1041	0.01358	0.00437	0.35443	0.04515	-1703.75	0.32286	2.67395	0.03832
tiberius_HD100_bng	Bdt1215_malG	Bd1226_malG	816	0.00025	0	0.24966	0.01796	-1222.01	0.19749	3.15469	0.001
tiberius_HD100_bnh	Bdt1216_malF	Bd1227_malF	2199	0.0063	0.00201	0.32171	0.02952	-3478.67	0.26931	2.80083	0.01958
tiberius_HD100_bni	Bdt1217_amyX	Bd1228_amyX	2598	0.03107	0.00417	0.46231	0.03575	-4473.1	0.41383	1.75514	0.0672
tiberius_HD100_bnj	Bdt1218_lamB	Bd1230_lamB	1341	0.00631	0.0026	0.22871	0.0295	-2085.64	0.20337	3.02477	0.02761
tiberius_HD100_bnk	Bdt1219_Bdt1219	Bd1231_-	429	0.07832	0.0169	0.64145	0.12172	-798.28	0.67059	1.2458	0.12209
tiberius_HD100_bnl	Bdt1220_Bdt1220	Bd1232_-	792	0.01766	0.00561	0.3687	0.05394	-1306.79	0.33932	2.44959	0.0479
tiberius_HD100_bnm	Bdt1221_amn	Bd1233_amn	771	0.00344	0.00244	0.38763	0.0582	-1219.89	0.28966	1.43986	0.00886
tiberius_HD100_bnn	Bdt1222_Bdt1222	Bd1234_-	312	0.03291	0.01266	0.45533	0.0969	-545.049	0.46246	2.1163	0.07228
tiberius_HD100_bno	Bdt1223_Bdt1223	Bd1235_-	516	0.00241	0.00244	0.23208	0.05526	-764.24	0.1504	0.76742	0.01038
tiberius_HD100_bnp	Bdt1224_Bdt1224	Bd1236_-	501	0.01628	0.00669	0.6427	0.10796	-848.138	0.50599	1.37395	0.02533
tiberius_HD100_bnq	Bdt1225_Bdt1225	Bd1237_-	660	0.05739	0.01186	1.13131	0.18019	-1223.16	0.94266	1.76054	0.05073
tiberius_HD100_bnr	Bdt1227_Bdt1227	Bd1238_-	261	0.00013	0	0.13014	0.01625	-380.762	0.10426	1.08147	0.001
tiberius_HD100_bns	Bdt1228_ctpA	Bd1239_ctpA	1125	0.02235	0.00537	0.4005	0.04844	-1879.59	0.35856	2.26217	0.05581
tiberius_HD100_bnt	Bdt1229_Bdt1229	Bd1240_-	600	0.01867	0.00674	0.34781	0.05958	-980.802	0.32097	1.48844	0.05367
tiberius_HD100_bnu	Bdt1230_Bdt1230	Bd1242_-	1164	0.01569	0.0044	0.56533	0.06417	-1961.41	0.49937	2.15017	0.02775
tiberius_HD100_bnv	Bdt1231_Bdt1231	Bd1243_-	936	0.05103	0.00896	0.56253	0.07211	-1688.67	0.54274	1.50872	0.09072
tiberius_HD100_bnw	Bdt1232_Bdt1232	Bd1244_-	846	0.0241	0.00641	0.54116	0.07279	-1445.37	0.46156	1.74791	0.04454
tiberius_HD100_bnx	Bdt1233_Bdt1233	Bd1247_-	4773	0.11402	0.00631	0.72619	0.04109	-9341.65	0.79019	1.49778	0.15702
tiberius_HD100_bny	Bdt1234_Bdt1234	Bd1249_-	450	0.20962	0.0308	2.0701	0.63552	-977.477	2.0794	1.29549	0.10126
tiberius_HD100_bnz	Bdt1235_putA	Bd1251_putA	2946	0.00467	0.00149	0.30149	0.02429	-4615.43	0.25368	2.25385	0.0155
tiberius_HD100_boa	Bdt1236_Bdt1236	Bd1253_-	585	0.01901	0.00634	0.36591	0.06089	-964.531	0.33184	2.19892	0.05196
tiberius_HD100_bob	Bdt1237_Bdt1237	Bd1254_-	489	0.01092	0.00537	0.2681	0.05628	-772.402	0.22433	1.42687	0.04072
tiberius_HD100_boc	Bdt1238_Bdt1238	Bd1255_-	897	0.00472	0.00275	0.34153	0.04775	-1425.55	0.30429	2.54869	0.01382
tiberius_HD100_bod	Bdt1240_Bdt1240	Bd1257_-	2103	0.02319	0.00396	0.70709	0.06028	-3589.31	0.51068	1.60672	0.0328
tiberius_HD100_boe	Bdt1241_Bdt1241	Bd1258_-	1194	0.02077	0.00515	0.52218	0.05754	-2043.52	0.48972	2.87598	0.03978
tiberius_HD100_bof	Bdt1242_Bdt1242	Bd1259_-	663	0.06331	0.01224	0.63868	0.09277	-1217.67	0.6448	2.14774	0.09913
tiberius_HD100_bog	Bdt1243_Bdt1243	Bd1260_-	903	0.01875	0.00553	0.58368	0.07651	-1530.41	0.49059	2.8636	0.03213
tiberius_HD100_boh	Bdt1244_Bdt1244	Bd1261_-	462	0.01118	0.00569	0.30664	0.06946	-726.45	0.22282	0.75229	0.03648
tiberius_HD100_boi	Bdt1245_Bdt1245	Bd1262_-	720	0.03121	0.00801	0.31369	0.04996	-1209.59	0.32296	2.17604	0.09951
tiberius_HD100_boj	Bdt1246_leuB	Bd1264_leuB	951	0.00447	0.00244	0.42615	0.05501	-1524.84	0.3639	2.40903	0.01049
tiberius_HD100_bok	Bdt1248_Bdt1248	Bd1265_-	540	0.01267	0.00575	0.46262	0.07826	-896.472	0.37753	2.12958	0.02739
tiberius_HD100_bol	Bdt1249_Bdt1249	Bd1266_-	222	0.05127	0.01866	0.47596	0.13673	-372.511	0.48071	1.40335	0.10772
tiberius_HD100_bom	Bdt1250_Bdt1250	Bd1267_-	291	0.03751	0.01365	0.38849	0.09379	-504.514	0.36407	1.17715	0.09657
tiberius_HD100_bon	Bdt1251_Bdt1251	Bd1268_-	1281	0.04321	0.00734	0.52559	0.06336	-2165.44	0.41787	1.24544	0.08221
tiberius_HD100_boo	Bdt1252_Bdt1252	Bd1269_-	309	0.03239	0.01261	0.30326	0.07517	-514.553	0.31876	2.70192	0.1068
tiberius_HD100_bop	Bdt1253_Bdt1253	Bd1270_-	282	0.01309	0.00474	0.13416	0.04599	-404.589	0.10669	0.78888	0.09757
tiberius_HD100_boq	Bdt1254_Bdt1254	Bd1271_-	861	0.00751	0.00279	0.34688	0.05562	-1315.74	0.23603	0.86834	0.02165
tiberius_HD100_bor	Bdt1255_Bdt1255	Bd1272_-	747	0.00914	0.00412	0.18686	0.03523	-1149.54	0.16147	1.43665	0.04893
tiberius_HD100_bos	Bdt1256_Bdt1256	Bd1274_-	1455	0.02204	0.00474	0.76712	0.07995	-2528.34	0.64323	1.55024	0.02873
tiberius_HD100_bot	Bdt1257_Bdt1257	Bd1275_-	243	0.01766	0.01032	0.18774	0.0607	-385.916	0.20416	3.71341	0.09405
tiberius_HD100_bou	Bdt1258_Bdt1258	Bd1276_-	276	0.01528	0.0089	0.49699	0.12478	-460.76	0.40018	0.89328	0.03076
tiberius_HD100_bov	Bdt1259_mutS	Bd1277_mutS	2328	0.00532	0.00168	0.29929	0.02664	-3666.84	0.24567	2.38597	0.01779
tiberius_HD100_bow	Bdt1260_Bdt1260	Bd1278_-	1464	0.00706	0.00269	0.1925	0.02422	-2273.68	0.18692	4.27878	0.03669
tiberius_HD100_box	Bdt1261_Bdt1261	Bd1279_-	567	0.02097	0.00698	0.6	0.10045	-949.237	0.43027	1.1627	0.03495
tiberius_HD100_boy	Bdt1262_Bdt1262	Bd1281_-	537	0.02664	0.0082	0.73881	0.12583	-917.224	0.50866	1.65637	0.03606
tiberius_HD100_boz	Bdt1263_Bdt1263	Bd1282_-	570	0.00471	0.00337	0.31359	0.05809	-890.676	0.24524	1.59837	0.01502
tiberius_HD100_bpa	Bdt1264_Bdt1264	Bd1283_-	1401	0.01072	0.0032	0.52966	0.05639	-2282.86	0.42522	2.15181	0.02025
tiberius_HD100_bpb	Bdt1265_Bdt1265	Bd1284_-	507	0.03822	0.01063	0.4665	0.08253	-872.26	0.42481	1.91591	0.08193
tiberius_HD100_bpc	Bdt1266_Bdt1266	Bd1285_-	2124	0.00711	0.00216	0.49794	0.04133	-3478.72	0.39338	1.80026	0.01429
tiberius_HD100_bpd	Bdt1267_htpX	Bd1287_htpX	846	0.00664	0.00335	0.23019	0.03798	-1305.19	0.2107	3.83769	0.02886
tiberius_HD100_bpe	Bdt1268_clpA	Bd1288_clpA	2328	0.00175	0.00101	0.3074	0.02774	-3633.03	0.24339	1.97226	0.0057
tiberius_HD100_bpf	Bdt1269_pilA	Bd1290_pilA	552	0.333	0.03807	1.30696	0.30802	-1231.81	1.7567	1.28238	0.25479
tiberius_HD100_bpg	Bdt1270_Bdt1270	Bd1291_-	495	0.05683	0.01363	1.02798	0.19349	-922.861	0.95096	2.01333	0.05529
tiberius_HD100_bph	Bdt1274_Bdt1274	Bd1292_-	1251	0.21727	0.01834	0.62823	0.07003	-2693.55	0.94675	1.18833	0.34584
tiberius_HD100_bpj	Bdt1277_dnaJ	Bd1296_dnaJ	1107	0.00604	0.00274	0.28746	0.03941	-1725.84	0.22123	1.54149	0.021
tiberius_HD100_bpk	Bdt1278_dnaK	Bd1298_dnaK	1830	0.00831	0.00196	0.18072	0.02188	-2765.65	0.15355	0.97491	0.04596
tiberius_HD100_bpl	Bdt1279_Bdt1279	Bd1301_-	849	0.12101	0.01575	1.7778	0.35725	-1724.04	1.51734	1.06379	0.06807
tiberius_HD100_bpm	Bdt1280_Bdt1280	Bd1303_-	417	0.22318	0.03344	2.33257	0.97202	-880.988	2.58601	1.57186	0.09568
tiberius_HD100_bpn	Bdt1281_Bdt1281	Bd1304_-	435	0.21859	0.03096	58.8509	116.209	-951.856	50	2.15208	0.00372
tiberius_HD100_bpo	Bdt1282_acs	Bd1306_acs	1935	0.0205	0.00388	0.65061	0.05571	-3330.6	0.52618	1.34225	0.03151
tiberius_HD100_bpp	Bdt1283_Bdt1283	Bd1307_-	516	0.01616	0.00673	0.20015	0.04478	-796.815	0.19853	1.96842	0.08076
tiberius_HD100_bpq	Bdt1284_nifR	Bd1309_nifR	1056	0.02656	0.00599	0.63278	0.07315	-1828.49	0.56655	1.72756	0.04197
tiberius_HD100_bpr	Bdt1286_grxC	Bd1310_grxC	267	0.0667	0.01948	0.5061	0.13778	-471	0.50005	1.3408	0.1318
tiberius_HD100_bps	Bdt1287_Bdt1287	Bd1311_-	609	0.05887	0.01188	0.65454	0.10581	-1109.21	0.5453	0.80869	0.08995
tiberius_HD100_bpt	Bdt1288_Bdt1288	Bd1312_-	2277	0.06191	0.00659	1.03151	0.08718	-4250.56	0.86548	1.4491	0.06002
tiberius_HD100_bpu	Bdt1289_Bdt1289	Bd1313_-	855	0.08524	0.01285	1.00119	0.13511	-1651.5	0.93749	1.79538	0.08514
tiberius_HD100_bpv	Bdt1290_Bdt1290	Bd1314_-	969	0.00739	0.00323	0.25365	0.03725	-1519.02	0.22858	4.5766	0.02912
tiberius_HD100_bpw	Bdt1291_Bdt1291	Bd1315_-	456	0.01128	0.00573	0.39326	0.07993	-728.482	0.28039	1.12208	0.02869
tiberius_HD100_bpx	Bdt1292_Bdt1292	Bd1316_-	393	0.00994	0.00602	0.20602	0.05726	-597.103	0.16388	1.34511	0.04827
tiberius_HD100_bpy	Bdt1293_Bdt1293	Bd1317_-	765	0.01105	0.00452	0.32974	0.05032	-1231.67	0.29199	1.77881	0.03352
tiberius_HD100_bpz	Bdt1294_fumC	Bd1318_fumC	1395	0.01392	0.00369	0.35736	0.03959	-2250.54	0.30955	2.32338	0.03895
tiberius_HD100_bqa	Bdt1295_Bdt1295	Bd1319_-	930	0.01088	0.00248	0.21632	0.03495	-1439.75	0.17419	1.28787	0.0503
tiberius_HD100_bqb	Bdt1296_Bdt1296	Bd1320_-	438	0.01764	0.0074	0.23211	0.05871	-681.449	0.1933	1.00982	0.076
tiberius_HD100_bqc	Bdt1297_pcrA	Bd1321_pcrA	2016	0.00135	0.00095	0.27028	0.0272	-3097.48	0.21154	2.2847	0.00498
tiberius_HD100_bqd	Bdt1298_Bdt1298	Bd1322_-	1359	0.03407	0.00604	1.1478	0.13501	-2453.22	0.92723	1.42006	0.02969
tiberius_HD100_bqe	Bdt1299_Bdt1299	Bd1323_-	684	0.01442	0.00555	0.47762	0.07162	-1138.68	0.42599	2.7171	0.0302
tiberius_HD100_bqf	Bdt1300_Bdt1300	Bd1324_-	408	0.03862	0.01181	0.16668	0.04373	-666.016	0.21716	1.89593	0.23172
tiberius_HD100_bqg	Bdt1301_Bdt1301	Bd1325_-	252	0.03996	0.01481	0.62093	0.1631	-433.842	0.61613	2.80391	0.06436
tiberius_HD100_bqh	Bdt1302_parA	Bd1326_parA	927	0.00299	0.00212	0.29757	0.04255	-1446.98	0.24329	2.70077	0.01003
tiberius_HD100_bqi	Bdt1303_Bdt1303	Bd1327_-	585	0.05064	0.01172	0.7866	0.13825	-1004.94	0.64613	0.98244	0.06438
tiberius_HD100_bqj	Bdt1304_bolA	Bd1328_bolA	327	0.04053	0.01338	1.86594	0.68208	-604.496	1.22933	0.4	0.02172
tiberius_HD100_bqk	Bdt1306_Bdt1306	Bd1330_-	258	0.00042	0	0.42214	0.07166	-389.584	0.23892	1.01093	0.001
tiberius_HD100_bql	Bdt1308_Bdt1308	Bd1332_-	1605	0.006	0.0022	0.26724	0.03	-2498.06	0.22148	2.03233	0.02245
tiberius_HD100_bqm	Bdt1309_Bdt1309	Bd1333_-	771	0.30362	0.03083	52.5983	139.131	-1761.19	48.4153	2.08913	0.00577
tiberius_HD100_bqn	Bdt1310_Bdt1310	Bd1334_-	3330	0.17402	0.00985	2.02071	0.23907	-7054.95	2.05135	1.37601	0.08612
tiberius_HD100_bqo	Bdt1311_Bdt1311	Bd1335_-	1176	0.02832	0.0058	0.76167	0.09238	-1998.03	0.5595	2.40203	0.03718
tiberius_HD100_bqp	Bdt1312_Bdt1312	Bd1336_-	402	0.01043	0.00612	0.29015	0.06395	-640.27	0.26574	3.28746	0.03595
tiberius_HD100_bqq	Bdt1313_Bdt1313	Bd1337_-	417	0.0063	0.00447	0.20024	0.05681	-569.397	0.15954	3.11096	0.03145
tiberius_HD100_bqr	Bdt1314_map	Bd1338_map	762	0.00672	0.0034	0.35555	0.05896	-1186.14	0.24221	0.77959	0.0189
tiberius_HD100_bqs	Bdt1315_ahcY	Bd1339_ahcY	1413	0.00682	0.00261	0.17446	0.02465	-2148.55	0.15571	2.27305	0.03912
tiberius_HD100_bqt	Bdt1316_mcp	Bd1340_-	1425	0.05827	0.00807	1.25537	0.15864	-2655.69	1.14725	1.91981	0.04642
tiberius_HD100_bqu	Bdt1317_Bdt1317	Bd1341_-	1671	0.0362	0.00577	0.39049	0.03929	-2826.75	0.39689	2.27328	0.09271
tiberius_HD100_bqv	Bdt1318_Bdt1318	Bd1342_-	1131	0.02646	0.00595	0.63515	0.07464	-1962.67	0.57386	2.68457	0.04167
tiberius_HD100_bqw	Bdt1319_Bdt1319	Bd1343_-	810	0.04208	0.00858	0.72583	0.09899	-1442.85	0.59498	1.48932	0.05797
tiberius_HD100_bqx	Bdt1320_Bdt1320	Bd1346_-	525	0.00485	0.00349	0.46565	0.08834	-807.234	0.3096	1.51515	0.01042
tiberius_HD100_bqy	Bdt1321_Bdt1321	Bd1347_-	456	0.02619	0.00902	0.62031	0.1137	-783.764	0.49439	1.19317	0.04222
tiberius_HD100_bqz	Bdt1322_Bdt1322	Bd1348_-	273	0.02158	0.01164	0.40302	0.09893	-460.322	0.36272	1.2239	0.05354
tiberius_HD100_bra	Bdt1325_Bdt1325	Bd1349_-	741	0.28375	0.0312	6.52246	3.57202	-1669.23	5.73933	2.10269	0.04351
tiberius_HD100_brb	Bdt1326_Bdt1326	Bd1351_-	513	0.03426	0.01028	0.37078	0.06947	-861.387	0.39706	3.13419	0.09241
tiberius_HD100_brc	Bdt1327_Bdt1327	Bd1352_-	528	0.05982	0.01348	0.39149	0.06827	-946.345	0.46561	2.85191	0.15281
tiberius_HD100_bzw	Bdt1329_Bdt1329	Bd1620_-	1482	0.19165	0.01561	2.30846	0.50958	-3206.23	2.10784	1.11505	0.08302
tiberius_HD100_brd	Bdt1332_Bdt1332	Bd1356_-	522	0.04721	0.01197	1.12258	0.20555	-944.953	0.92867	1.71996	0.04205
tiberius_HD100_bre	Bdt1333_Bdt1333	Bd1357_-	204	0.04142	0.01763	0.44387	0.12716	-349.184	0.43498	1.50887	0.09332
tiberius_HD100_brf	Bdt1334_Bdt1334	Bd1358_-	1470	0.03018	0.0056	0.49404	0.05002	-2537.76	0.46005	2.60269	0.06109
tiberius_HD100_brg	Bdt1335_Bdt1335	Bd1359_-	837	0.07374	0.01178	0.6414	0.08229	-1571.91	0.66388	2.145	0.11497
tiberius_HD100_brh	Bdt1336_Bdt1336	Bd1360_-	1185	0.20784	0.01832	64.2891	0	-2527.18	50	2.40483	0.00323
tiberius_HD100_bri	Bdt1338_Bdt1338	Bd1363_-	420	0.00987	0.00579	0.66447	0.12236	-699.067	0.53422	1.70503	0.01485
tiberius_HD100_brj	Bdt1339_ydeA	Bd1364_ydeA	1179	0.02986	0.00618	1.0524	0.13709	-2097.79	0.95956	2.34207	0.02838
tiberius_HD100_brk	Bdt1342_Bdt1342	Bd1365_-	525	0.06764	0.01475	1.33264	0.27621	-980.056	1.15304	2.27693	0.05076
tiberius_HD100_brl	Bdt1345_Bdt1345	Bd1367_-	447	0.13695	0.02385	2.28527	0.70612	-901.699	1.90309	1.48088	0.05993
tiberius_HD100_brm	Bdt1346_Bdt1346	Bd1369_-	1284	0.05006	0.00783	0.71456	0.07782	-2317.26	0.68586	2.55824	0.07007
tiberius_HD100_brn	Bdt1349_Bdt1349	Bd1370_-	1224	0.01695	0.00443	0.6338	0.06741	-2095.66	0.51574	1.93462	0.02675
tiberius_HD100_bro	Bdt1350_glnS	Bd1371_glnS	1677	0.01763	0.00378	0.32909	0.03422	-2712.65	0.3041	3.06318	0.05359
tiberius_HD100_brp	Bdt1351_pepP	Bd1372_pepP	1272	0.03149	0.00602	0.78294	0.0853	-2237.72	0.70052	2.27238	0.04022
tiberius_HD100_brq	Bdt1353_Bdt1353	Bd1373_-	234	0.13183	0.0314	1.11485	0.32312	-474.583	1.12412	1.09007	0.11825
tiberius_HD100_brr	Bdt1355_Bdt1355	Bd1375_-	354	0.02876	0.01082	0.91867	0.22512	-596.942	0.65686	1.1285	0.03131
tiberius_HD100_brs	Bdt1356_Bdt1356	Bd1376_-	1743	0.04424	0.00615	0.96545	0.09123	-3187.96	0.80389	1.43886	0.04583
tiberius_HD100_brt	Bdt1357_Bdt1357	Bd1377_-	1197	0.04916	0.00788	0.62355	0.06876	-2153.59	0.5786	1.89709	0.07884
tiberius_HD100_bru	Bdt1358_Bdt1358	Bd1378_-	852	0.04837	0.00932	0.46964	0.06552	-1502.22	0.47507	2.89342	0.10299
tiberius_HD100_brv	Bdt1359_Bdt1359	Bd1379_-	357	0.02065	0.00934	0.49923	0.10006	-613.221	0.5047	1.95076	0.04137
tiberius_HD100_brw	Bdt1360_Bdt1360	Bd1380_-	855	0.06064	0.01043	1.01861	0.13823	-1610.79	0.9257	1.62655	0.05954
tiberius_HD100_brx	Bdt1361_Bdt1361	Bd1381_-	2589	0.06218	0.00613	1.08728	0.08624	-4903.24	0.96332	1.54872	0.05719
tiberius_HD100_bry	Bdt1362_Bdt1362	Bd1382_-	2136	0.02509	0.0041	0.73971	0.06118	-3731.86	0.60904	1.86306	0.03392
tiberius_HD100_brz	Bdt1363_Bdt1363	Bd1383_-	717	0.02087	0.00645	0.50329	0.07275	-1217.71	0.43937	1.64476	0.04146
tiberius_HD100_bsa	Bdt1364_Bdt1364	Bd1384_-	552	0.02712	0.00847	0.34988	0.06284	-927.241	0.31835	1.48179	0.0775
tiberius_HD100_bsb	Bdt1365_glpQ	Bd1385_glpQ	666	0.06214	0.01214	0.59322	0.08745	-1227.26	0.60265	2.01248	0.10475
tiberius_HD100_bsc	Bdt1366_Bdt1366	Bd1386_-	1278	0.00846	0.00302	0.54716	0.05805	-2123.26	0.42932	1.51275	0.01546
tiberius_HD100_bsd	Bdt1367_Bdt1367	Bd1387_-	606	0.0594	0.01227	0.57965	0.08884	-1104.67	0.5996	2.18481	0.10248
tiberius_HD100_bse	Bdt1369_Bdt1369	Bd1389_-	612	0.02398	0.00773	0.30413	0.05065	-1023	0.31176	2.84194	0.07885
tiberius_HD100_bsf	Bdt1370_prnA	Bd1390_prnA	1599	0.00901	0.00277	0.5103	0.05142	-2584.95	0.36639	1.74508	0.01765
tiberius_HD100_bsg	Bdt1374_Bdt1374	Bd1391_-	849	0.05371	0.00992	0.71856	0.0919	-1553.7	0.70539	1.94112	0.07475
tiberius_HD100_bsh	Bdt1375_Bdt1375	Bd1392_-	2064	0.03345	0.00492	0.59246	0.04821	-3649.29	0.54087	1.92307	0.05647
tiberius_HD100_bsi	Bdt1376_Bdt1376	Bd1393_-	1098	0.02924	0.00649	0.31732	0.04036	-1843.34	0.327	2.75546	0.09214
tiberius_HD100_bsj	Bdt1377_dbpA	Bd1394_dbpA	1386	0.0129	0.0036	0.50532	0.05182	-2312.67	0.42339	1.45891	0.02553
tiberius_HD100_bsk	Bdt1378_Bdt1378	Bd1395_-	834	0.00819	0.00372	0.31105	0.04681	-1317.9	0.2585	1.71265	0.02634
tiberius_HD100_bsl	Bdt1379_rbpA	Bd1397_rbpA	348	0	0	1e-05	0	-448.933	1e-05	1.5664	0.52147
tiberius_HD100_bsm	Bdt1380_Bdt1380	Bd1398_-	549	0.02209	0.00789	0.19211	0.03993	-879.596	0.22134	3.76447	0.115
tiberius_HD100_bsn	Bdt1381_Bdt1381	Bd1399_-	555	0.00775	0.00451	0.22505	0.04409	-870.389	0.20727	2.49472	0.03445
tiberius_HD100_bso	Bdt1382_Bdt1382	Bd1400_-	537	0.03875	0.01047	0.39607	0.06493	-945.152	0.43135	2.24471	0.09785
tiberius_HD100_bsp	Bdt1383_sodC	Bd1401_sodC	501	0.04272	0.01147	0.83694	0.14797	-893.514	0.77763	2.18046	0.05105
tiberius_HD100_bsq	Bdt1384_Bdt1384	Bd1402_-	744	0.04067	0.01053	0.66158	0.09862	-1296.84	0.58465	1.89669	0.06148
tiberius_HD100_bsr	Bdt1385_Bdt1385	Bd1403_-	363	0.02337	0.01909	2.05149	4.4621	-622.943	1.12511	0.4	0.0114
tiberius_HD100_bss	Bdt1386_Bdt1386	Bd1404_-	444	0.05232	0.01348	0.77352	0.14625	-806.32	0.75451	2.628	0.06764
tiberius_HD100_bst	Bdt1387_Bdt1387	Bd1405_-	303	0.12157	0.02562	1.14913	0.28048	-618.395	1.13471	0.78515	0.1058
tiberius_HD100_bsu	Bdt1389_Bdt1389	Bd1408_-	1347	0.01929	0.00461	0.52988	0.0553	-2291.96	0.48728	3.0646	0.03641
tiberius_HD100_bsv	Bdt1390_Bdt1390	Bd1409_-	315	0.01761	0.00891	1.00383	0.24903	-544.075	0.82873	1.88063	0.01755
tiberius_HD100_bsw	Bdt1391_Bdt1391	Bd1410_-	642	0.06909	0.0129	1.40897	0.25109	-1215.84	1.17243	1.14373	0.04904
tiberius_HD100_bsx	Bdt1394_Bdt1394	Bd1411_-	687	0.06306	0.01196	1.37951	0.22965	-1288.38	1.07629	1.59859	0.04571
tiberius_HD100_bsy	Bdt1395_deaD	Bd1412_deaD	1779	0.02518	0.00454	0.36977	0.03506	-2985	0.37476	2.63846	0.06809
tiberius_HD100_bsz	Bdt1396_Bdt1396	Bd1413_-	813	0.02014	0.00579	0.43354	0.0625	-1343.72	0.34611	1.37443	0.04645
tiberius_HD100_bta	Bdt1397_Bdt1397	Bd1414_-	1629	0.00756	0.00255	0.33491	0.03564	-2571.13	0.27823	2.28452	0.02258
tiberius_HD100_btb	Bdt1398_Bdt1398	Bd1415_-	798	0.05411	0.01031	0.42572	0.05968	-1410.53	0.48256	3.15146	0.1271
tiberius_HD100_btc	Bdt1401_potD	Bd1418_potD	1029	0.01658	0.00466	0.40818	0.05484	-1641.62	0.30233	1.44832	0.04062
tiberius_HD100_btd	Bdt1402_Bdt1402	Bd1419_-	876	0.00322	0.00229	0.38383	0.05182	-1403.43	0.33254	2.76508	0.00839
tiberius_HD100_bte	Bdt1403_potB	Bd1420_potB	831	0.03382	0.00793	0.64909	0.09502	-1430.35	0.61176	2.36421	0.05211
tiberius_HD100_btf	Bdt1404_potC	Bd1421_potC	831	0.03699	0.00825	0.52371	0.07494	-1437.99	0.50914	2.35502	0.07062
tiberius_HD100_btg	Bdt1405_Bdt1405	Bd1422_-	1176	0.01167	0.00372	0.73596	0.08629	-1959.86	0.59739	1.97192	0.01586
tiberius_HD100_bth	Bdt1406_ftsJ	Bd1423_ftsJ	588	0.00233	0.00234	0.29216	0.054	-907.946	0.2423	2.7907	0.00797
tiberius_HD100_bti	Bdt1407_rluA	Bd1424_rluA	675	0.02864	0.00783	0.43705	0.06561	-1164.44	0.39032	1.27704	0.06552
tiberius_HD100_btj	Bdt1408_Bdt1408	Bd1425_-	441	0.01929	0.0079	0.39971	0.07738	-736.752	0.37477	2.01939	0.04827
tiberius_HD100_btk	Bdt1409_Bdt1409	Bd1426_-	639	0.04081	0.00962	0.7984	0.12783	-1125.81	0.58536	0.94902	0.05112
tiberius_HD100_btl	Bdt1410_Bdt1410	Bd1427_-	840	0.05401	0.00991	0.65856	0.08836	-1519.97	0.58699	1.75947	0.08202
tiberius_HD100_btm	Bdt1411_Bdt1411	Bd1429_-	741	0.14325	0.0186	1.63432	0.31725	-1527.37	1.49035	1.29383	0.08765
tiberius_HD100_btn	Bdt1412_Bdt1412	Bd1430_-	318	0.09652	0.02294	1.37287	0.36604	-625.771	1.25276	1.67321	0.07031
tiberius_HD100_bto	Bdt1413_Bdt1413	Bd1431_-	498	0.01654	0.00688	0.4796	0.0887	-816	0.39656	3.28703	0.03448
tiberius_HD100_btp	Bdt1414_Bdt1414	Bd1432_-	909	0.01972	0.00538	0.30317	0.0453	-1469.07	0.26421	1.9654	0.06506
tiberius_HD100_btq	Bdt1416_Bdt1416	Bd1434_-	1107	0.00589	0.00268	0.49064	0.06169	-1740.49	0.34691	1.93879	0.012
tiberius_HD100_btr	Bdt1417_Bdt1417	Bd1435_-	1518	0.01683	0.00403	0.97333	0.10908	-2623.75	0.84672	2.63796	0.01729
tiberius_HD100_bts	Bdt1418_Bdt1418	Bd1436_-	450	0.03581	0.01105	0.59	0.10213	-795.57	0.59324	2.81144	0.0607
tiberius_HD100_btt	Bdt1419_Bdt1419	Bd1437_-	951	0.00936	0.00384	0.6203	0.07774	-1605.63	0.57602	2.93303	0.01508
tiberius_HD100_btu	Bdt1421_Bdt1421	Bd1440_-	735	0.01447	0.00521	0.48917	0.07221	-1210.03	0.36808	1.29767	0.02958
tiberius_HD100_btv	Bdt1423_Bdt1423	Bd1442_-	306	0.01706	0.00885	0.56172	0.13415	-509.258	0.4207	1.21723	0.03037
tiberius_HD100_btw	Bdt1425_Bdt1425	Bd1443_-	519	0.0276	0.00893	0.65028	0.10737	-910.675	0.60338	2.15089	0.04245
tiberius_HD100_btx	Bdt1426_Bdt1426	Bd1444_-	3153	0.01537	0.0026	0.45198	0.03178	-5213.33	0.39052	1.35545	0.034
tiberius_HD100_bty	Bdt1430_Bdt1430	Bd1447_-	669	0.09348	0.01506	2.09714	0.47229	-1321.9	1.75868	0.80892	0.04458
tiberius_HD100_btz	Bdt1431_Bdt1431	Bd1448_-	2820	0.11246	0.00834	1.52102	0.13006	-5693.07	1.30114	1.32455	0.07394
tiberius_HD100_bua	Bdt1432_Bdt1432	Bd1449_-	7659	0.09144	0.00445	1.60223	0.09464	-14948.6	1.54113	1.36118	0.05707
tiberius_HD100_bub	Bdt1439_oxyR	Bd1453_oxyR	828	0.05901	0.01064	1.16392	0.17192	-1553.49	0.92136	1.202	0.0507
tiberius_HD100_buc	Bdt1440_pvcA	Bd1454_pvcA	936	0.09314	0.01302	1.52982	0.23542	-1861.82	1.41711	2.12937	0.06088
tiberius_HD100_bud	Bdt1441_pvcB	Bd1455_pvcB	810	0.08721	0.01362	1.70986	0.32282	-1579.17	1.4524	1.70549	0.05101
tiberius_HD100_bue	Bdt1442_Bdt1442	Bd1456_-	1410	0.10258	0.01098	0.95822	0.10745	-2735.06	0.96476	1.87169	0.10705
tiberius_HD100_buf	Bdt1443_Bdt1443	Bd1457_-	351	0.01948	0.00803	0.55516	0.17013	-503.527	0.23304	2.01364	0.03509
tiberius_HD100_bug	Bdt1455_purA	Bd1460_purA	1296	0.00329	0.00191	0.25972	0.0319	-2030.54	0.22506	3.15408	0.01268
tiberius_HD100_buh	Bdt1456_serA	Bd1461_serA	984	0.00138	0.00138	0.33577	0.04546	-1532.97	0.25267	2.32239	0.00411
tiberius_HD100_bui	Bdt1457_aspC	Bd1462_aspC	1161	0.01329	0.00403	0.29678	0.03722	-1879.42	0.27092	2.25408	0.0448
tiberius_HD100_buj	Bdt1458_Bdt1458	Bd1463_-	579	0.00021	0	0.21293	0.01456	-886.848	0.17981	3.04568	0.001
tiberius_HD100_buk	Bdt1459_Bdt1459	Bd1464_-	1008	0.00552	0.00279	0.23275	0.03425	-1548.39	0.19736	2.20182	0.02371
tiberius_HD100_bul	Bdt1460_Bdt1460	Bd1466_-	225	0.02524	0.01281	0.2438	0.07571	-365.938	0.25072	1.87619	0.10353
tiberius_HD100_bum	Bdt1461_Bdt1461	Bd1467_-	261	0.0001	0	0.0985	0.01162	-360.042	0.06849	0.73638	0.001
tiberius_HD100_bun	Bdt1462_mviN	Bd1468_mviN	1476	0.01938	0.00438	0.49813	0.05346	-2452.92	0.45931	2.20463	0.0389
tiberius_HD100_buo	Bdt1463_tsr	Bd1469_tsr	1647	0.0696	0.00825	1.07346	0.11623	-3086.27	1.05711	1.25441	0.06484
tiberius_HD100_bup	Bdt1464_tsr	Bd1470_tsr	1596	0.05011	0.00682	1.2629	0.14655	-2900.49	1.08883	0.91919	0.03968
tiberius_HD100_buq	Bdt1465_Bdt1465	Bd1473_-	633	0.01634	0.00622	0.2927	0.05946	-957.938	0.20274	1.17927	0.05583
tiberius_HD100_bur	Bdt1466_Bdt1466	Bd1474_-	2127	0.01203	0.00268	0.35129	0.03226	-3405.02	0.27285	1.38462	0.03425
tiberius_HD100_bus	Bdt1467_Bdt1467	Bd1475_-	741	0.00539	0.00309	0.27911	0.04756	-1139.75	0.20867	1.71682	0.01932
tiberius_HD100_but	Bdt1468_Bdt1468	Bd1476_-	1464	0.01882	0.00434	0.29241	0.03228	-2402.48	0.2921	2.43691	0.06438
tiberius_HD100_buu	Bdt1470_agmU	Bd1478_agmU	3711	0.02114	0.00277	0.42252	0.02875	-6103.08	0.33901	1.32166	0.05003
tiberius_HD100_buv	Bdt1471_aglS	Bd1479_aglS	501	0.04463	0.0112	0.69274	0.12406	-874.713	0.54042	0.96734	0.06443
tiberius_HD100_buw	Bdt1472_Bdt1472	Bd1480_-	543	0.06001	0.01325	0.73162	0.13438	-966.778	0.71083	2.34495	0.08203
tiberius_HD100_bux	Bdt1473_aglR	Bd1481_aglR	651	0.01492	0.0057	0.29348	0.05007	-1048.29	0.26846	1.14246	0.05082
tiberius_HD100_buy	Bdt1474_Bdt1474	Bd1482_-	522	0.01311	0.00598	0.097	0.02898	-786.328	0.10347	1.97066	0.13518
tiberius_HD100_buz	Bdt1475_Bdt1475	Bd1483_-	1029	0.01636	0.00481	0.21143	0.03217	-1620.26	0.20298	2.26783	0.07738
tiberius_HD100_bva	Bdt1476_Bdt1476	Bd1485_-	756	0.02346	0.00713	0.28918	0.04619	-1229.29	0.30411	2.57915	0.08114
tiberius_HD100_bvb	Bdt1477_Bdt1477	Bd1486_-	2412	0.00943	0.0023	0.3967	0.03372	-3858.67	0.31205	1.96105	0.02377
tiberius_HD100_bvc	Bdt1478_Bdt1478	Bd1487_-	450	0.0205	0.00803	0.44595	0.09116	-738.847	0.34696	1.06547	0.04597
tiberius_HD100_bvd	Bdt1479_prfB	Bd1489_prfB	963	0.01136	0.00403	0.32505	0.04517	-1538.78	0.27814	1.994	0.03495
tiberius_HD100_bve	Bdt1480_lolC	Bd1490_lolC	1215	0.01473	0.00425	0.41152	0.04807	-1987.45	0.38218	2.39929	0.03579
tiberius_HD100_bvf	Bdt1481_lolD	Bd1491_lolD	660	0.0189	0.00632	0.62425	0.09403	-1123.11	0.49638	1.17269	0.03028
tiberius_HD100_bvg	Bdt1482_Bdt1482	Bd1493_-	2397	0.014	0.00271	0.32017	0.02883	-3831.42	0.2586	1.64638	0.04372
tiberius_HD100_bvh	Bdt1483_ompH	Bd1494_ompH	498	0.00773	0.0046	0.14023	0.04112	-694.661	0.10568	0.82331	0.05509
tiberius_HD100_bvi	Bdt1484_lpxA	Bd1495_lpxA	822	0.00688	0.00347	0.18532	0.03464	-1218.96	0.16645	6.72606	0.03715
tiberius_HD100_bvj	Bdt1485_Bdt1485	Bd1496_-	924	0.04552	0.00841	0.69354	0.09167	-1649.68	0.61264	1.26185	0.06564
tiberius_HD100_bvk	Bdt1486_lpxB	Bd1498_lpxB	1146	0.00493	0.00248	0.38963	0.04745	-1818.93	0.33353	2.60544	0.01264
tiberius_HD100_bvl	Bdt1487_lpxK	Bd1499_lpxK	1017	0.07908	0.01107	1.09322	0.14312	-1957.59	0.9484	1.0176	0.07234
tiberius_HD100_bvm	Bdt1488_msbB	Bd1500_msbB	849	0.00615	0.0031	0.60503	0.08088	-1391.53	0.43029	1.32407	0.01016
tiberius_HD100_bvn	Bdt1489_Bdt1489	Bd1501_-	1134	0.07153	0.01	0.92182	0.11448	-2135.77	0.82744	0.96959	0.07759
tiberius_HD100_bvo	Bdt1490_Bdt1490	Bd1502_-	1119	0.02122	0.00527	0.672	0.07562	-1947.27	0.58328	1.8867	0.03157
tiberius_HD100_bvp	Bdt1491_Bdt1491	Bd1503_-	1047	0.01185	0.00399	0.39049	0.04884	-1714.34	0.32246	1.99772	0.03035
tiberius_HD100_bvq	Bdt1492_rfaF	Bd1504_rfaF	1071	0.01176	0.00397	0.25488	0.0351	-1719.73	0.23142	1.69279	0.04614
tiberius_HD100_bvr	Bdt1493_atoC	Bd1505_atoC	1410	0.0047	0.00212	0.48027	0.05166	-2254.24	0.35645	1.7688	0.00979
tiberius_HD100_bvs	Bdt1494_Bdt1494	Bd1506_-	1761	0.00675	0.00222	0.40769	0.04032	-2812.44	0.29663	1.53289	0.01655
tiberius_HD100_bvt	Bdt1496_ribC	Bd1507_ribC	768	0.01246	0.00484	0.4437	0.06534	-1245.48	0.36852	2.40426	0.02809
tiberius_HD100_bvu	Bdt1497_aroE	Bd1508_aroE	831	0.0291	0.00718	0.53116	0.07266	-1417.82	0.4956	2.22992	0.05478
tiberius_HD100_bvv	Bdt1498_pilB	Bd1509_pilB	1698	0.00332	0.00166	0.29112	0.03051	-2654.38	0.24277	2.49613	0.01139
tiberius_HD100_bvw	Bdt1499_pilT	Bd1510_pilT	1041	0.00935	0.00357	0.38254	0.04808	-1678.2	0.32191	2.19217	0.02445
tiberius_HD100_bvx	Bdt1500_pilC	Bd1511_pilC	1215	0.00447	0.00224	0.46617	0.05364	-1938.41	0.37989	1.90178	0.0096
tiberius_HD100_bvy	Bdt1501_pilS	Bd1512_pilS	1575	0.01318	0.00343	0.47865	0.04778	-2603.59	0.39437	2.26887	0.02753
tiberius_HD100_bvz	Bdt1502_pilR	Bd1513_pilR	1344	0.00306	0.00178	0.2102	0.02821	-2034.4	0.1766	2.40016	0.01458
tiberius_HD100_bwa	Bdt1503_bfr	Bd1514_bfr	426	0.00884	0.00517	0.55651	0.12711	-679.157	0.3577	0.4	0.01588
tiberius_HD100_bwb	Bdt1504_Bdt1504	Bd1515_-	393	0.01032	0.00605	0.42505	0.08813	-633.973	0.33212	2.19892	0.02428
tiberius_HD100_bwc	Bdt1505_Bdt1505	Bd1516_-	2226	0.03798	0.00504	0.70223	0.05801	-3936.26	0.58399	1.69349	0.05409
tiberius_HD100_bwd	Bdt1507_Bdt1507	Bd1517_-	342	0.05201	0.01513	1.02377	0.23667	-615.057	0.8205	1.63046	0.05081
tiberius_HD100_bwe	Bdt1510_Bdt1510	Bd1518_-	2058	0.03056	0.00467	0.63445	0.05351	-3575.78	0.52805	1.86037	0.04817
tiberius_HD100_bwf	Bdt1511_Bdt1511	Bd1519_-	720	0.02094	0.00648	0.47908	0.07132	-1200.45	0.40033	2.12623	0.04372
tiberius_HD100_bwg	Bdt1512_Bdt1512	Bd1520_-	564	0.04986	0.01156	0.65996	0.10814	-1007.49	0.62749	1.87889	0.07555
tiberius_HD100_bwh	Bdt1513_Bdt1513	Bd1521_-	753	0.0201	0.0062	0.56858	0.08036	-1277.69	0.4826	1.50923	0.03535
tiberius_HD100_bwi	Bdt1514_Bdt1514	Bd1522_-	954	0.03471	0.00748	1.30235	0.19534	-1743.96	1.13637	2.28344	0.02665
tiberius_HD100_bwj	Bdt1515_Bdt1515	Bd1523_-	525	0.14865	0.02255	1.13507	0.21121	-1077.95	1.22541	2.18824	0.13096
tiberius_HD100_bwk	Bdt1516_Bdt1516	Bd1524_-	228	0.0177	0.01039	0.5052	0.13824	-369.571	0.41929	1.25949	0.03505
tiberius_HD100_bwl	Bdt1517_ppx	Bd1525_ppx	987	0.0314	0.00689	1.19421	0.16798	-1800.51	0.98902	1.37423	0.02629
tiberius_HD100_bwm	Bdt1518_Bdt1518	Bd1526_-	1128	0.02644	0.00587	0.90249	0.10579	-1975.29	0.66794	1.30954	0.0293
tiberius_HD100_bwn	Bdt1519_Bdt1519	Bd1527_-	456	0.00913	0.00532	0.42336	0.0787	-748.56	0.37762	1.9021	0.02157
tiberius_HD100_bwo	Bdt1521_Bdt1521	Bd1529_-	1761	0.02575	0.00453	0.6197	0.05639	-3074.1	0.53576	1.2544	0.04156
tiberius_HD100_bwp	Bdt1522_udk	Bd1530_udk	621	0.02754	0.00806	0.59224	0.09115	-1075.69	0.51544	1.7683	0.04651
tiberius_HD100_bwq	Bdt1523_upp	Bd1531_upp	630	0.00414	0.00296	0.30591	0.05645	-958.656	0.21833	1.46475	0.01354
tiberius_HD100_bwr	Bdt1524_Bdt1524	Bd1532_-	1215	0.02957	0.00612	0.53971	0.05864	-2127.36	0.52085	2.50189	0.05478
tiberius_HD100_bws	Bdt1525_Bdt1525	Bd1533_-	1245	0.00534	0.0024	0.42893	0.04947	-1999.65	0.31853	1.46664	0.01244
tiberius_HD100_bwt	Bdt1526_mmsA	Bd1534_mmsA	1473	0.01793	0.00417	0.50573	0.05155	-2470.73	0.44913	2.42395	0.03545
tiberius_HD100_bwu	Bdt1527_Bdt1527	Bd1535_-	1764	0.04516	0.0062	1.25548	0.12735	-3249.63	1.00439	1.28975	0.03597
tiberius_HD100_bwv	Bdt1530_Bdt1530	Bd1536_-	1113	0.17012	0.01644	0.91907	0.11034	-2325.45	1.04594	1.42246	0.1851
tiberius_HD100_bww	Bdt1531_Bdt1531	Bd1537_-	804	0.01654	0.0054	0.65533	0.08772	-1361.3	0.48274	1.42573	0.02525
tiberius_HD100_bwx	Bdt1532_Bdt1532	Bd1538_-	1275	0.05322	0.00824	0.70629	0.08301	-2323.69	0.75991	2.38805	0.07536
tiberius_HD100_bwy	Bdt1533_Bdt1533	Bd1539_-	1215	0.03817	0.00701	0.48587	0.05692	-2106.98	0.50958	1.78279	0.07856
tiberius_HD100_bwz	Bdt1534_Bdt1534	Bd1540_-	1572	0.02967	0.00527	0.44367	0.04513	-2666.33	0.39259	1.86262	0.06687
tiberius_HD100_bxa	Bdt1536_Bdt1536	Bd1541_-	897	0.07751	0.01177	0.76835	0.09649	-1710.66	0.77471	1.5701	0.10088
tiberius_HD100_bxb	Bdt1537_Bdt1537	Bd1542_-	1194	0.00354	0.00208	0.11007	0.02019	-1742.4	0.09817	2.93761	0.03216
tiberius_HD100_bxc	Bdt1538_Bdt1538	Bd1543_-	627	0.03498	0.00873	0.42031	0.07105	-1053.47	0.39013	2.28733	0.08323
tiberius_HD100_bxd	Bdt1539_Bdt1539	Bd1544_-	429	0.01337	0.00666	0.35904	0.06932	-697.117	0.33699	2.42714	0.03723
tiberius_HD100_bxe	Bdt1540_Bdt1540	Bd1545_-	501	0.00825	0.00487	0.14685	0.03759	-743.738	0.13365	2.07286	0.05617
tiberius_HD100_bxf	Bdt1541_nusA	Bd1546_nusA	1386	0.00602	0.0025	0.14832	0.02251	-2062.62	0.13703	1.97622	0.04061
tiberius_HD100_bxg	Bdt1542_infB	Bd1547_infB	2919	0.01045	0.0023	0.14629	0.0145	-4397.3	0.15547	2.27184	0.07147
tiberius_HD100_bxh	Bdt1543_Bdt1543	Bd1548_-	402	0.01121	0.00657	0.31487	0.07182	-628.621	0.32896	8.39897	0.03559
tiberius_HD100_bxi	Bdt1544_truB	Bd1549_truB	924	0.01056	0.00403	0.31405	0.04416	-1479.55	0.27164	2.71757	0.03363
tiberius_HD100_bxj	Bdt1545_rpsO	Bd1550_rpsO	267	0.01101	0.00782	0.03957	0.02326	-374.695	0.05918	5.31219	0.27818
tiberius_HD100_bxk	Bdt1546_pnp	Bd1551_pnp	2091	0.00817	0.00235	0.18346	0.02029	-3211.97	0.17814	2.30852	0.04456
tiberius_HD100_bxl	Bdt1547_pepR	Bd1552_pepR	1266	0.00013	0	0.13355	0.00912	-1857.66	0.11668	5.2817	0.001
tiberius_HD100_bxm	Bdt1548_dut	Bd1553_dut	447	0.00934	0.00537	0.60791	0.10565	-753.388	0.51923	1.70951	0.01537
tiberius_HD100_bxn	Bdt1549_Bdt1549	Bd1554_-	576	0.01167	0.00529	0.30331	0.06026	-892.376	0.23185	1.66214	0.03848
tiberius_HD100_bxo	Bdt1550_Bdt1550	Bd1555_-	633	0.07005	0.01336	1.39686	0.22726	-1225.15	1.22363	1.52557	0.05015
tiberius_HD100_bxp	Bdt1551_Bdt1551	Bd1556_-	2334	0.05824	0.0062	0.67609	0.05243	-4289.37	0.65681	1.78387	0.08614
tiberius_HD100_bxq	Bdt1552_Bdt1552	Bd1557_-	1719	0.01944	0.00405	0.63347	0.05787	-2942.64	0.53363	2.62597	0.03069
tiberius_HD100_bxr	Bdt1553_Bdt1553	Bd1558_-	657	0.00428	0.00305	0.25179	0.04567	-1006.78	0.20904	4.17779	0.01699
tiberius_HD100_bxs	Bdt1554_Bdt1554	Bd1559_-	438	0.00662	0.00471	0.1409	0.0375	-660.316	0.1366	6.39907	0.04695
tiberius_HD100_bxt	Bdt1555_Bdt1555	Bd1561_-	693	0.0039	0.00279	0.20873	0.03993	-1050.45	0.16846	2.01499	0.0187
tiberius_HD100_bxu	Bdt1556_Bdt1556	Bd1562_-	801	0.02232	0.00625	0.52907	0.07481	-1352.54	0.43493	2.33707	0.0422
tiberius_HD100_bxv	Bdt1557_Bdt1557	Bd1563_-	573	0.01694	0.00657	0.32396	0.05843	-925.294	0.29171	2.15716	0.0523
tiberius_HD100_bxw	Bdt1558_mutL	Bd1564_mutL	1863	0.01176	0.00294	0.46972	0.04259	-3073.23	0.3895	1.80453	0.02504
tiberius_HD100_bxx	Bdt1559_miaA	Bd1565_miaA	909	0.05161	0.00935	0.37747	0.05182	-1587.9	0.41737	2.24569	0.13672
tiberius_HD100_bxy	Bdt1560_Bdt1560	Bd1567_-	876	0.00935	0.00421	0.27694	0.04257	-1380.02	0.22659	1.70221	0.03376
tiberius_HD100_bxz	Bdt1561_gmk	Bd1568_gmk	468	0.00849	0.00508	0.12268	0.03719	-686.505	0.10725	1.74847	0.06924
tiberius_HD100_bya	Bdt1562_rnpO	Bd1569_rnpO	174	0.00754	0.00766	0.23652	0.0886	-264.662	0.18152	1.13871	0.03186
tiberius_HD100_byb	Bdt1563_Bdt1563	Bd1570_-	2214	0.00774	0.00216	0.3889	0.03514	-3523.5	0.28745	1.41767	0.01991
tiberius_HD100_byc	Bdt1564_Bdt1564	Bd1571_-	2550	0.10267	0.0081	1.40667	0.12991	-5079.5	1.32149	1.4189	0.07299
tiberius_HD100_byd	Bdt1565_Bdt1565	Bd1572_-	2127	0.01587	0.00327	0.47081	0.04219	-3477.09	0.36813	2.15667	0.03371
tiberius_HD100_bye	Bdt1566_Bdt1566	Bd1573_-	1275	0.04354	0.00717	0.4829	0.05521	-2210.92	0.43471	1.83216	0.09017
tiberius_HD100_byf	Bdt1567_iucC	Bd1574_iucC	1746	0.03714	0.00684	0.43967	0.04244	-3039.91	0.42128	2.08253	0.08448
tiberius_HD100_byg	Bdt1568_iucB	Bd1575_iucB	975	0.06202	0.00986	0.56839	0.06961	-1786.47	0.568	1.38773	0.10912
tiberius_HD100_byh	Bdt1569_iucA	Bd1576_iucA	1749	0.05457	0.00698	0.71937	0.06641	-3202.52	0.65509	1.81262	0.07586
tiberius_HD100_byi	Bdt1570_Bdt1570	Bd1577_-	1185	0.0362	0.00687	0.594	0.06476	-2085.5	0.56996	2.06476	0.06094
tiberius_HD100_byj	Bdt1571_Bdt1571	Bd1578_-	1257	0.03948	0.0069	0.80813	0.08999	-2255.32	0.73758	2.0801	0.04886
tiberius_HD100_byk	Bdt1572_Bdt1572	Bd1579_-	498	0.02578	0.00858	0.33378	0.06492	-825.285	0.31284	1.32768	0.07724
tiberius_HD100_byl	Bdt1573_Bdt1573	Bd1580_-	909	0.02115	0.00571	0.41188	0.05626	-1504.5	0.35352	2.35961	0.05135
tiberius_HD100_bym	Bdt1574_Bdt1574	Bd1581_-	387	0.02538	0.00994	0.25636	0.06115	-628.888	0.25949	2.79301	0.09901
tiberius_HD100_byn	Bdt1575_ssb	Bd1582_ssb	429	8e-05	0	0.076	0.01046	-612.895	0.07051	7.07139	0.001
tiberius_HD100_byo	Bdt1576_Bdt1576	Bd1583_-	963	0.00747	0.00338	0.32528	0.0438	-1539.41	0.29384	3.83214	0.02298
tiberius_HD100_byp	Bdt1577_Bdt1577	Bd1584_-	693	0.00797	0.00406	0.23015	0.04255	-1062.99	0.20121	3.51404	0.03463
tiberius_HD100_byq	Bdt1578_pilM	Bd1585_pilM	1665	0.00945	0.00279	0.28815	0.0302	-2665.66	0.26262	2.95764	0.0328
tiberius_HD100_byr	Bdt1579_Bdt1579	Bd1586_-	1227	0.18173	0.01631	1.26671	0.15139	-2579.5	1.25523	1.45572	0.14347
tiberius_HD100_bys	Bdt1580_Bdt1580	Bd1587_-	1218	0.04481	0.00731	0.70017	0.08008	-2145.2	0.56874	1.7112	0.06401
tiberius_HD100_byt	Bdt1581_Bdt1581	Bd1588_-	879	0.05469	0.00961	0.38706	0.05545	-1523.86	0.41897	2.98997	0.14129
tiberius_HD100_byu	Bdt1582_Bdt1582	Bd1589_-	498	0.00034	0	0.33869	0.02347	-762.978	0.25243	0.89865	0.001
tiberius_HD100_byv	Bdt1583_Bdt1583	Bd1590_-	582	0.00956	0.0048	0.04701	0.01806	-840.718	0.05976	2.36952	0.20342
tiberius_HD100_byw	Bdt1584_Bdt1584	Bd1591_-	408	3e-05	0	0.02866	0.00225	-565.533	0.03071	999	0.001
tiberius_HD100_byx	Bdt1586_Bdt1586	Bd1593_-	1038	0.08926	0.01184	0.96672	0.12341	-1979.86	0.88291	1.76982	0.09233
tiberius_HD100_byy	Bdt1587_Bdt1587	Bd1594_-	423	0.02609	0.00937	0.53916	0.10118	-727.839	0.47799	1.86355	0.04839
tiberius_HD100_byz	Bdt1588_Bdt1588	Bd1595_-	1215	0.00225	0.0016	0.32732	0.04079	-1868.28	0.26168	2.51274	0.00688
tiberius_HD100_bza	Bdt1589_Bdt1589	Bd1596_-	1692	0.00332	0.00156	0.2228	0.02556	-2604.29	0.18748	2.31663	0.0149
tiberius_HD100_bzb	Bdt1590_gspD	Bd1597_gspD	2295	0.00361	0.00148	0.23109	0.02283	-3523.21	0.19524	2.1483	0.01564
tiberius_HD100_bzc	Bdt1591_gspC	Bd1598_gspC	912	0.0089	0.00367	0.3565	0.05021	-1457.59	0.29385	2.23036	0.02498
tiberius_HD100_bzd	Bdt1592_Bdt1592	Bd1599_-	435	0.03584	0.01129	0.79937	0.14842	-783.976	0.71165	1.79332	0.04484
tiberius_HD100_bze	Bdt1594_Bdt1594	Bd1600_-	1482	0.03459	0.00584	0.94879	0.09421	-2659.61	0.72827	1.36564	0.03646
tiberius_HD100_bzf	Bdt1595_Bdt1595	Bd1601_-	1128	0.00462	0.00233	0.31524	0.04202	-1765.3	0.23205	1.61071	0.01467
tiberius_HD100_bzg	Bdt1596_Bdt1596	Bd1602_-	573	0.00478	0.0034	0.28605	0.05245	-901.639	0.22907	2.10223	0.0167
tiberius_HD100_bzh	Bdt1597_Bdt1597	Bd1603_-	783	0.00518	0.00303	0.32552	0.05078	-1224.53	0.25014	2.15423	0.01592
tiberius_HD100_bzi	Bdt1598_Bdt1598	Bd1604_-	1413	0.00961	0.00308	0.37165	0.04115	-2284.07	0.29846	1.62464	0.02585
tiberius_HD100_bzj	Bdt1599_Bdt1599	Bd1606_-	1638	0.00605	0.0023	0.25838	0.02894	-2544.65	0.22763	3.14163	0.02341
tiberius_HD100_bzk	Bdt1600_Bdt1600	Bd1607_-	291	0.00029	0	0.28703	0.05412	-432.345	0.17174	1.12473	0.001
tiberius_HD100_bzl	Bdt1601_hmoA	Bd1608_hmoA	3099	0.00971	0.0021	0.16364	0.01602	-4750.91	0.14894	1.74235	0.05935
tiberius_HD100_bzm	Bdt1602_Bdt1602	Bd1609_-	1359	8e-05	0	0.07962	0.00638	-1920.68	0.06244	1.96415	0.001
tiberius_HD100_bzn	Bdt1603_Bdt1603	Bd1610_-	522	0.00757	0.00437	0.20652	0.04782	-796.126	0.17043	0.90537	0.03666
tiberius_HD100_bzo	Bdt1604_Bdt1604	Bd1611_-	579	0.01626	0.00638	0.2032	0.04437	-905.565	0.18582	1.5263	0.08002
tiberius_HD100_bzp	Bdt1605_Bdt1605	Bd1612_-	1200	0.00232	0.00166	0.1176	0.02108	-1739.46	0.10189	2.95748	0.01977
tiberius_HD100_bzq	Bdt1606_Bdt1606	Bd1614_-	543	0.04132	0.01029	0.66331	0.10978	-963.425	0.5721	1.54858	0.0623
tiberius_HD100_bzr	Bdt1607_Bdt1607	Bd1615_-	327	0.10737	0.02466	3.84023	1.79875	-587.278	3.49141	8.62177	0.02796
tiberius_HD100_bzs	Bdt1608_Bdt1608	Bd1616_-	690	0.01353	0.0052	0.37595	0.06044	-1128.67	0.30843	1.49568	0.03599
tiberius_HD100_bzt	Bdt1609_thrS	Bd1617_thrS	1962	0.00279	0.00095	0.25713	0.02635	-3006.4	0.20756	2.86908	0.01086
tiberius_HD100_bzu	Bdt1610_infC	Bd1618_infC	534	0.00551	0.00391	0.192	0.04276	-797.574	0.17586	3.52835	0.0287
tiberius_HD100_bzv	Bdt1611_Bdt1611	Bd1619_-	435	0.04354	0.01226	0.63351	0.11591	-777.224	0.61998	2.01592	0.06872
tiberius_HD100_bzx	Bdt1612_Bdt1612	Bd1622_-	1020	0.04105	0.00776	0.59445	0.07077	-1825.33	0.54225	1.9691	0.06905
tiberius_HD100_bzy	Bdt1613_Bdt1613	Bd1623_-	8412	0.05479	0.00319	0.58211	0.02404	-15188.1	0.60059	1.72875	0.09412
tiberius_HD100_bzz	Bdt1614_rplT	Bd1625_rplT	345	3e-05	0	0.02736	0.0077	-473.262	0.0182	0.94825	0.001
tiberius_HD100_caa	Bdt1615_Bdt1615	Bd1626_-	1041	0.00387	0.00225	0.20786	0.03233	-1593.13	0.16407	1.38245	0.01861
tiberius_HD100_cab	Bdt1616_Bdt1616	Bd1627_-	1314	0.00646	0.00266	0.31514	0.03652	-2093.98	0.27973	2.4217	0.02051
tiberius_HD100_cac	Bdt1617_Bdt1617	Bd1628_-	897	0.04353	0.00852	0.58762	0.07406	-1609.85	0.56453	1.77476	0.07408
tiberius_HD100_cad	Bdt1618_Bdt1618	Bd1629_-	978	0.01244	0.00426	0.40044	0.05245	-1588.58	0.32758	2.03258	0.03106
tiberius_HD100_cae	Bdt1619_mvk	Bd1630_mvk	885	0.01458	0.00489	0.5061	0.06352	-1499.96	0.45396	1.72953	0.0288
tiberius_HD100_caf	Bdt1620_Bdt1620	Bd1631_-	726	0.03453	0.00872	0.33451	0.05237	-1227.32	0.35145	3.3051	0.10322
tiberius_HD100_cag	Bdt1621_Bdt1621	Bd1632_-	753	0.00706	0.00356	0.5591	0.07789	-1241.91	0.41595	1.49484	0.01263
tiberius_HD100_cah	Bdt1622_Bdt1622	Bd1633_-	270	0.02037	0.01034	0.42656	0.10999	-441.272	0.36095	3.11623	0.04775
tiberius_HD100_cai	Bdt1623_Bdt1623	Bd1634_-	1125	0.01509	0.00448	0.26471	0.03528	-1812.41	0.24721	2.34297	0.05699
tiberius_HD100_caj	Bdt1624_gidB	Bd1636_gidB	864	0.00582	0.00296	0.29659	0.0497	-1316.97	0.1889	0.86631	0.01963
tiberius_HD100_cak	Bdt1625_pheS	Bd1637_pheS	1023	0.00015	0	0.1467	0.01192	-1507.43	0.11668	2.76355	0.001
tiberius_HD100_cal	Bdt1626_pheT	Bd1638_pheT	2439	0.01324	0.00276	0.31421	0.02711	-3933.5	0.28358	2.32175	0.04215
tiberius_HD100_cam	Bdt1627_himA	Bd1639_himA	360	9e-05	0	0.09009	0.02138	-494.979	0.05654	1.04245	0.001
tiberius_HD100_can	Bdt1628_Bdt1628	Bd1640_-	519	0.00274	0.00276	0.39706	0.07427	-813.848	0.35099	4.1245	0.0069
tiberius_HD100_cao	Bdt1630_Bdt1630	Bd1641_-	2076	0.21328	0.01436	2.26629	0.38644	-4543.07	2.36563	1.68657	0.09411
tiberius_HD100_cap	Bdt1633_Bdt1633	Bd1644_-	762	0.06114	0.01132	1.20496	0.19489	-1436.4	1.0131	1.93975	0.05074
tiberius_HD100_caq	Bdt1634_Bdt1634	Bd1645_-	462	0.01174	0.00597	0.52645	0.10129	-748.835	0.42716	1.65853	0.0223
tiberius_HD100_car	Bdt1635_Bdt1635	Bd1646_-	183	0.00774	0.00793	0.3753	0.12514	-286.811	0.34867	4.33028	0.02061
tiberius_HD100_cas	Bdt1636_Bdt1636	Bd1647_-	294	0.06224	0.0179	1.99451	0.76752	-548.416	1.70804	3.7301	0.03121
tiberius_HD100_cat	Bdt1637_Bdt1637	Bd1648_-	1065	0.08328	0.01131	0.84862	0.10494	-2045.45	0.94748	1.56947	0.09813
tiberius_HD100_cau	Bdt1638_pepC	Bd1649_pepC	933	0.08217	0.01162	0.88405	0.11156	-1771.8	0.78955	1.22567	0.09294
tiberius_HD100_cav	Bdt1640_Bdt1640	Bd1651_-	516	0.00498	0.0036	0.34331	0.06981	-786.679	0.25878	1.33109	0.01451
tiberius_HD100_caw	Bdt1642_cti	Bd1652_cti	2154	0.04765	0.00574	0.70179	0.05917	-3871.51	0.59511	1.53959	0.06789
tiberius_HD100_cax	Bdt1643_Bdt1643	Bd1653_-	336	0.05898	0.01583	0.63221	0.14127	-605.229	0.55985	0.88078	0.0933
tiberius_HD100_cay	Bdt1644_Bdt1644	Bd1654_-	840	0.04238	0.00874	0.47952	0.06616	-1462.9	0.48605	1.71876	0.08838
tiberius_HD100_caz	Bdt1645_Bdt1645	Bd1656_-	390	0.00365	0.00367	0.6662	0.14685	-632.67	0.59267	4.19034	0.00548
tiberius_HD100_cba	Bdt1646_Bdt1646	Bd1657_-	1527	0.02463	0.00476	0.69739	0.07161	-2579.61	0.5272	1.89016	0.03532
tiberius_HD100_cbb	Bdt1647_pstS	Bd1658_pstS	999	0.0158	0.00485	0.27475	0.03867	-1605.34	0.26817	2.25916	0.05752
tiberius_HD100_cbc	Bdt1648_pstC	Bd1659_pstC	873	0.00161	0.00161	0.4333	0.05811	-1384.01	0.36735	2.37208	0.00371
tiberius_HD100_cbd	Bdt1649_pstA	Bd1660_pstA	915	0.01018	0.00388	0.48492	0.06636	-1475.22	0.36742	1.45402	0.02099
tiberius_HD100_cbe	Bdt1650_pstB	Bd1661_pstB	765	0.00041	0	0.4142	0.02882	-1197.13	0.27409	0.98933	0.001
tiberius_HD100_cbf	Bdt1651_Bdt1651	Bd1662_-	960	0.03116	0.00687	0.55565	0.07095	-1654.28	0.44701	1.43034	0.05608
tiberius_HD100_cbg	Bdt1652_Bdt1652	Bd1663_-	717	0.0327	0.00814	0.54747	0.07959	-1233.69	0.49944	1.9455	0.05973
tiberius_HD100_cbh	Bdt1653_Bdt1653	Bd1664_-	312	0.0003	0	0.30139	0.03585	-485.866	0.23732	2.24896	0.001
tiberius_HD100_cbi	Bdt1654_rfbG	Bd1665_rfbG	1023	0.03691	0.00737	0.41576	0.05155	-1761.17	0.40873	1.81984	0.08879
tiberius_HD100_cbj	Bdt1655_Bdt1655	Bd1666_-	3990	0.01339	0.00217	0.58029	0.03493	-6716.99	0.47018	1.75301	0.02307
tiberius_HD100_cbk	Bdt1657_algI	Bd1667_algI	1410	0.01546	0.0038	0.58814	0.0653	-2336.13	0.46131	1.93526	0.02629
tiberius_HD100_cbl	Bdt1658_Bdt1658	Bd1668_-	1032	0.04047	0.00761	0.70651	0.08448	-1839.02	0.63336	1.76951	0.05728
tiberius_HD100_cbm	Bdt1661_Bdt1661	Bd1670_-	1827	0.02517	0.00441	0.64412	0.05737	-3161.57	0.55414	2.4992	0.03908
tiberius_HD100_cbn	Bdt1662_Bdt1662	Bd1672_-	825	0.00623	0.00321	0.26838	0.04692	-1246.62	0.18839	1.67902	0.02321
tiberius_HD100_cbp	Bdt1663_Bdt1663	Bd1676_-	1626	0.12257	0.01196	9.19938	4.7519	-3311.61	6.80026	1.50036	0.01333
tiberius_HD100_cbo	Bdt1664_Bdt1664	Bd1674_-	1230	0.38276	0.02995	8.15264	4.66931	-2906.94	7.28215	1.39366	0.04695
tiberius_HD100_cbr	Bdt1673_hisH	Bd1691_hisH	534	0.52909	0.05805	10.8316	8.93479	-1306.62	8.98923	1.51962	0.04885
tiberius_HD100_cbs	Bdt1674_hisF	Bd1692_hisF	756	0.51059	0.04708	66.9127	55.9755	-1846.91	50	1.50128	0.00763
tiberius_HD100_cbq	Bdt1678_wbpG	Bd1690_wbpG	1137	0.47845	0.03869	73.1348	55.6733	-2787.04	50	1.17645	0.00654
tiberius_HD100_cbu	Bdt1683_wbpM	Bd1700_wbpM	1845	0.13622	0.0114	63.892	46.1056	-3874.75	50	1.25638	0.00213
tiberius_HD100_bpi	Bdt1686_Bdt1686	Bd1294_-	303	0.47353	0.06657	76.2354	172.477	-742.902	50	0.97956	0.00621
tiberius_HD100_cbv	Bdt1687_Bdt1687	Bd1703_-	426	0.00316	0.00317	0.16962	0.04483	-619.985	0.13511	3.52002	0.01863
tiberius_HD100_cbw	Bdt1691_Bdt1691	Bd1705_-	1473	0.02488	0.00507	0.51791	0.05113	-2554.35	0.503	2.54956	0.04804
tiberius_HD100_cbx	Bdt1692_Bdt1692	Bd1706_-	468	0.08605	0.01745	1.34419	0.28391	-916.064	1.2589	2.22795	0.06402
tiberius_HD100_cby	Bdt1693_fic	Bd1707_fic	585	0.07862	0.01438	0.82314	0.12531	-1122.4	0.76009	1.36681	0.09552
tiberius_HD100_cbz	Bdt1694_Bdt1694	Bd1709_-	372	0.02606	0.01015	1.17646	0.27487	-654.4	0.98551	2.202	0.02216
tiberius_HD100_cca	Bdt1695_Bdt1695	Bd1710_-	987	0.01572	0.00478	0.81631	0.10104	-1706.35	0.71061	2.27039	0.01926
tiberius_HD100_ccb	Bdt1696_Bdt1696	Bd1711_-	744	0.01654	0.00567	0.92358	0.14065	-1282.07	0.74782	1.9984	0.01791
tiberius_HD100_ccc	Bdt1699_Bdt1699	Bd1712_-	4077	0.03653	0.00369	0.78607	0.04764	-7298.77	0.73606	1.98806	0.04648
tiberius_HD100_ccd	Bdt1700_Bdt1700	Bd1713_-	519	0.11473	0.01934	0.80014	0.13553	-1040.89	0.88115	1.37609	0.14339
tiberius_HD100_cce	Bdt1701_Bdt1701	Bd1714_-	528	0.02573	0.00809	0.3906	0.07083	-880.344	0.3278	1.42927	0.06587
tiberius_HD100_ccf	Bdt1702_hppA	Bd1715_hppA	2064	0.00414	0.00166	0.11031	0.01458	-2996.46	0.11363	1.6986	0.03752
tiberius_HD100_ccg	Bdt1703_Bdt1703	Bd1716_-	501	0.05147	0.01283	0.74433	0.12732	-915.62	0.71425	2.55333	0.06915
tiberius_HD100_cch	Bdt1704_Bdt1704	Bd1717_-	270	0.01104	0.00785	0.28377	0.07367	-426.447	0.2765	2.40816	0.0389
tiberius_HD100_cci	Bdt1705_exoD	Bd1718_exoD	561	0.04419	0.01103	0.5893	0.10304	-996.885	0.60754	1.28948	0.07498
tiberius_HD100_ccj	Bdt1706_Bdt1706	Bd1719_-	384	0.08512	0.01874	0.91089	0.19729	-715.809	0.77401	0.96055	0.09345
tiberius_HD100_cck	Bdt1707_Bdt1707	Bd1720_-	1254	0.04011	0.00695	0.73307	0.08024	-2245.62	0.67984	2.00713	0.05471
tiberius_HD100_ccl	Bdt1708_Bdt1708	Bd1731_-	771	0.05355	0.01035	0.61851	0.08567	-1391.81	0.58255	1.61639	0.08659
tiberius_HD100_ccm	Bdt1709_trmH	Bd1732_trmH	774	0.01099	0.00456	0.45372	0.06309	-1285.53	0.40957	2.28687	0.02423
tiberius_HD100_ccn	Bdt1710_metG	Bd1733_metG	2061	0.00521	0.00186	0.36255	0.03393	-3250.27	0.28262	1.95334	0.01436
tiberius_HD100_cco	Bdt1711_Bdt1711	Bd1735_-	747	0.00994	0.00441	0.20718	0.03587	-1161.02	0.2181	4.63701	0.04796
tiberius_HD100_ccp	Bdt1712_ilvE	Bd1736_ilvE	972	0.00991	0.00379	0.38574	0.05061	-1563.07	0.32165	2.59837	0.02568
tiberius_HD100_ccq	Bdt1713_mreB	Bd1737_mreB	1041	0.0027	0.00191	0.31414	0.04109	-1630.27	0.2718	2.07101	0.0086
tiberius_HD100_ccr	Bdt1714_Bdt1714	Bd1738_-	612	0.00224	0.00225	0.2226	0.04347	-934.22	0.18096	2.21819	0.01008
tiberius_HD100_ccs	Bdt1715_Bdt1715	Bd1739_-	846	0.02233	0.00611	0.39964	0.05682	-1410.66	0.34463	1.63436	0.05587
tiberius_HD100_cct	Bdt1716_Bdt1716	Bd1740_-	921	0.05123	0.00924	0.85923	0.11418	-1691.48	0.79185	1.84743	0.05963
tiberius_HD100_ccu	Bdt1719_Bdt1719	Bd1742_-	435	0.09938	0.01919	1.35136	0.28366	-865.848	1.26629	1.48295	0.07354
tiberius_HD100_ccw	Bdt1720_cysM	Bd1744_cysM	987	0.0378	0.00763	0.90747	0.11065	-1788.68	0.82822	2.18206	0.04165
tiberius_HD100_ccx	Bdt1721_Bdt1721	Bd1746_-	1284	0.06042	0.00867	1.18612	0.13893	-2417.1	0.99185	1.59844	0.05094
tiberius_HD100_ccy	Bdt1725_Bdt1725	Bd1749_-	807	0.03192	0.00763	0.78901	0.10513	-1416.39	0.62847	1.1913	0.04045
tiberius_HD100_ccz	Bdt1727_nolG	Bd1751_nolG	3057	0.00581	0.00162	0.60607	0.04247	-5016.54	0.47591	2.28471	0.00958
tiberius_HD100_cda	Bdt1729_Bdt1729	Bd1752_-	168	0.05116	0.02236	0.25955	0.09977	-271.278	0.32266	2.88702	0.1971
tiberius_HD100_cdb	Bdt1734_Bdt1734	Bd1753_-	264	0.03678	0.01529	1.11984	0.31411	-458.113	1.16656	5.62564	0.03284
tiberius_HD100_cdc	Bdt1736_Bdt1736	Bd1754_-	609	0.12594	0.02006	2.45393	0.99343	-1251.51	1.99361	0.87586	0.05132
tiberius_HD100_cdd	Bdt1737_Bdt1737	Bd1761_-	639	0.01592	0.00585	0.40563	0.06371	-1062.06	0.38722	2.14839	0.03924
tiberius_HD100_cde	Bdt1738_Bdt1738	Bd1762_-	1371	0.04368	0.00696	0.5541	0.05772	-2421.01	0.52639	2.31103	0.07884
tiberius_HD100_cdf	Bdt1739_Bdt1739	Bd1763_-	627	0.02593	0.00769	0.59903	0.09423	-1074.27	0.48579	1.53293	0.04328
tiberius_HD100_cdg	Bdt1741_Bdt1741	Bd1765_-	486	0.00607	0.00431	0.33906	0.06497	-762.221	0.32799	3.76929	0.01791
tiberius_HD100_cdh	Bdt1742_tdcF	Bd1766_tdcF	375	0.01076	0.00627	0.35652	0.08074	-589.393	0.29831	0.9533	0.03019
tiberius_HD100_cdi	Bdt1743_Bdt1743	Bd1767_-	552	0.00709	0.00412	0.54548	0.0917	-900.247	0.3773	1.20628	0.013
tiberius_HD100_cdj	Bdt1744_Bdt1744	Bd1768_-	741	0.00189	0.00189	0.58802	0.09236	-1197.79	0.49174	1.90223	0.00321
tiberius_HD100_cdk	Bdt1745_Bdt1745	Bd1769_-	708	0.00805	0.0041	0.37	0.05965	-1114.91	0.33244	4.04738	0.02176
tiberius_HD100_cdl	Bdt1746_Bdt1746	Bd1770_-	948	0.01361	0.00457	0.67925	0.08895	-1578.39	0.59314	3.18501	0.02003
tiberius_HD100_cdm	Bdt1747_Bdt1747	Bd1771_-	726	0.0866	0.01402	0.78338	0.11476	-1374.8	0.77187	1.87745	0.11055
tiberius_HD100_cdn	Bdt1748_Bdt1748	Bd1773_-	795	0.06136	0.01109	0.893	0.12765	-1471.67	0.86499	2.71127	0.06872
tiberius_HD100_cdo	Bdt1750_Bdt1750	Bd1774_-	1107	0.01259	0.00402	0.52922	0.06123	-1841.99	0.44776	2.06877	0.0238
tiberius_HD100_cdp	Bdt1751_dapD	Bd1775_dapD	819	0.01035	0.00425	0.52314	0.07345	-1354.92	0.45968	2.97893	0.01978
tiberius_HD100_cdq	Bdt1752_Bdt1752	Bd1776_-	645	0.00863	0.00432	0.30625	0.0518	-1025.4	0.26242	3.01938	0.02819
tiberius_HD100_cdr	Bdt1753_lysA	Bd1777_lysA	1173	0.00962	0.00345	0.44913	0.05149	-1917.77	0.38922	2.76001	0.02142
tiberius_HD100_cds	Bdt1754_murI	Bd1778_murI	804	0.00534	0.0031	0.27957	0.0427	-1269.11	0.25151	3.47541	0.01911
tiberius_HD100_cdt	Bdt1755_guaB	Bd1779_guaB	1038	0.00266	0.00188	0.28826	0.03993	-1591.96	0.24185	2.69389	0.00921
tiberius_HD100_cdu	Bdt1756_Bdt1756	Bd1781_-	678	0.04499	0.0103	0.39255	0.06158	-1171.72	0.43697	2.80575	0.11462
tiberius_HD100_cdv	Bdt1757_Bdt1757	Bd1782_-	861	0.0349	0.00779	0.63807	0.08397	-1503.03	0.59681	2.51859	0.0547
tiberius_HD100_cdw	Bdt1758_Bdt1758	Bd1783_-	258	0.06504	0.0209	0.57799	0.14352	-476.265	0.66131	4.11139	0.11253
tiberius_HD100_cdx	Bdt1759_Bdt1759	Bd1784_-	426	0.03027	0.00998	0.51281	0.10794	-718.143	0.38905	1.00212	0.05903
tiberius_HD100_cdy	Bdt1760_Bdt1760	Bd1785_-	954	0.06222	0.01015	0.47967	0.05996	-1737.93	0.51118	1.92163	0.12972
tiberius_HD100_cdz	Bdt1761_Bdt1761	Bd1786_-	741	0.04829	0.00998	0.63029	0.09273	-1305.96	0.53225	2.18221	0.07662
tiberius_HD100_cea	Bdt1762_Bdt1762	Bd1787_-	336	0.04014	0.01315	0.6867	0.14745	-589.075	0.56841	1.37594	0.05846
tiberius_HD100_ceb	Bdt1763_Bdt1763	Bd1788_-	969	0.17093	0.0183	1.16422	0.15566	-2033.16	1.2303	1.44416	0.14682
tiberius_HD100_cec	Bdt1764_Bdt1764	Bd1789_-	759	0.20343	0.023	59.6501	54.2526	-1657.67	50	1.26133	0.00341
tiberius_HD100_ced	Bdt1766_Bdt1766	Bd1790_-	753	0.06561	0.01163	0.81805	0.11556	-1403.15	0.74455	2.01518	0.0802
tiberius_HD100_cee	Bdt1768_Bdt1768	Bd1791_-	468	0.10184	0.01904	0.62522	0.112	-900.13	0.74764	2.38777	0.16289
tiberius_HD100_cef	Bdt1769_Bdt1769	Bd1792_-	393	0.1701	0.03043	0.76884	0.16724	-798.773	1.06139	3.14217	0.22124
tiberius_HD100_ceg	Bdt1772_rluC	Bd1793_rluC	693	0.00956	0.00433	0.53325	0.07904	-1126.61	0.41226	1.64514	0.01794
tiberius_HD100_ceh	Bdt1773_Bdt1773	Bd1794_-	819	0.01098	0.00426	0.46018	0.06828	-1304.28	0.31856	1.22063	0.02386
tiberius_HD100_cei	Bdt1774_Bdt1774	Bd1796_-	192	0.00772	0.00777	0.23268	0.0791	-292.272	0.23115	4.7319	0.03318
tiberius_HD100_cej	Bdt1775_Bdt1775	Bd1797_-	1443	0.04327	0.00671	0.78638	0.07874	-2610.93	0.6941	1.82023	0.05502
tiberius_HD100_cek	Bdt1776_nolG	Bd1798_nolG	3048	0.01377	0.0025	0.61549	0.04442	-5046.19	0.48722	1.98728	0.02238
tiberius_HD100_cel	Bdt1777_Bdt1777	Bd1799_-	1410	0.03222	0.00579	0.67482	0.06716	-2478.72	0.57403	1.7048	0.04774
tiberius_HD100_cem	Bdt1778_Bdt1778	Bd1800_-	471	0.06396	0.01475	0.66228	0.12778	-858.337	0.69224	2.41504	0.09658
tiberius_HD100_cen	Bdt1779_Bdt1779	Bd1802_-	366	0.05415	0.01507	0.56566	0.11928	-653.52	0.62711	2.25905	0.09573
tiberius_HD100_ceo	Bdt1780_fadD	Bd1803_fadD	1662	0.00745	0.00249	0.54806	0.05183	-2735.91	0.4423	1.62642	0.01359
tiberius_HD100_cep	Bdt1781_Bdt1781	Bd1804_-	1134	0.04671	0.008	0.487	0.05553	-2011.01	0.49958	1.95608	0.09591
tiberius_HD100_ceq	Bdt1782_bcp	Bd1805_bcp	468	0.00574	0.00414	0.44512	0.08702	-735.678	0.32885	1.70094	0.01291
tiberius_HD100_cer	Bdt1783_htpG	Bd1806_htpG	1875	0.00698	0.00225	0.43276	0.04123	-2985.76	0.3147	1.37186	0.01613
tiberius_HD100_ces	Bdt1785_thrS	Bd1807_thrS	1248	0.02577	0.00553	0.49086	0.05446	-2114.94	0.44734	2.1209	0.0525
tiberius_HD100_cet	Bdt1786_Bdt1786	Bd1809_-	1086	0.06528	0.00996	1.24523	0.1743	-2052.08	1.05279	1.7667	0.05243
tiberius_HD100_ceu	Bdt1787_Bdt1787	Bd1810_-	1077	0.00617	0.00271	0.49894	0.06123	-1743.94	0.37844	1.81196	0.01237
tiberius_HD100_cev	Bdt1788_lta	Bd1811_lta	1023	0.01681	0.00469	0.32814	0.04524	-1660.96	0.26865	1.18698	0.05124
tiberius_HD100_cew	Bdt1789_hutG	Bd1812_hutG	957	0.02136	0.00551	0.40317	0.05418	-1579.33	0.35018	2.10799	0.05299
tiberius_HD100_cex	Bdt1790_Bdt1790	Bd1813_-	618	0.05028	0.01117	0.47091	0.07466	-1098.83	0.45575	1.52253	0.10677
tiberius_HD100_cey	Bdt1791_Bdt1791	Bd1814_-	774	0.03568	0.00842	0.51984	0.07326	-1354.36	0.50154	2.02946	0.06863
tiberius_HD100_cez	Bdt1792_Bdt1792	Bd1815_-	528	0.06412	0.01367	0.9666	0.16338	-982.932	0.835	1.45686	0.06634
tiberius_HD100_cfa	Bdt1793_eriC	Bd1816_eriC	1326	0.02377	0.00505	1.17607	0.13773	-2363.1	0.94697	1.36829	0.02022
tiberius_HD100_cfb	Bdt1794_Bdt1794	Bd1817_-	924	0.02042	0.00542	0.85278	0.11194	-1538.99	0.5235	0.92925	0.02395
tiberius_HD100_cfc	Bdt1795_Bdt1795	Bd1818_-	513	0.0343	0.00975	0.96877	0.17317	-908.365	0.77754	1.47861	0.03541
tiberius_HD100_cfd	Bdt1796_yjeS	Bd1819_yjeS	1047	0.03482	0.00694	0.55347	0.06487	-1839.78	0.49081	1.91575	0.06291
tiberius_HD100_cfe	Bdt1797_Bdt1797	Bd1820_-	1191	0.05783	0.00863	0.59553	0.06666	-2151.02	0.58395	1.8134	0.09711
tiberius_HD100_cff	Bdt1798_Bdt1798	Bd1821_-	600	0.0468	0.01086	0.63159	0.10616	-1057.31	0.59609	1.76103	0.0741
tiberius_HD100_cfg	Bdt1799_Bdt1799	Bd1822_-	1389	0.03116	0.00559	0.84219	0.09121	-2403.88	0.61313	1.28827	0.037
tiberius_HD100_cfh	Bdt1800_cheX	Bd1823_cheX	498	0.00263	0.00264	0.41961	0.07997	-778.363	0.313	1.14273	0.00627
tiberius_HD100_cfi	Bdt1801_cheY	Bd1825_cheY	375	0.00764	0.00544	0.16037	0.04405	-565.957	0.15798	3.67893	0.04761
tiberius_HD100_cfj	Bdt1802_Bdt1802	Bd1826_-	387	6e-05	0	0.05569	0.00695	-542.367	0.04986	5.44003	0.001
tiberius_HD100_cfk	Bdt1803_Bdt1803	Bd1827_-	429	0.00656	0.00466	0.39667	0.07528	-705.139	0.34389	2.43417	0.01654
tiberius_HD100_cfl	Bdt1804_Bdt1804	Bd1828_-	1911	0.09278	0.00902	1.40516	0.15065	-3777.81	1.28182	1.49835	0.06603
tiberius_HD100_cfm	Bdt1805_Bdt1805	Bd1829_-	393	0.08836	0.02019	0.85288	0.21086	-734.323	0.90161	2.4215	0.10361
tiberius_HD100_cfn	Bdt1806_Bdt1806	Bd1830_-	1065	0.02993	0.00634	0.74545	0.08763	-1852.47	0.54692	1.17738	0.04016
tiberius_HD100_cfo	Bdt1807_hflX	Bd1831_hflX	1263	0.00033	0	0.32774	0.01788	-1982.32	0.27337	2.1401	0.001
tiberius_HD100_cfp	Bdt1808_chrA	Bd1832_chrA	1005	0.05678	0.00973	0.90655	0.11866	-1899.45	0.98657	1.92975	0.06264
tiberius_HD100_cfq	Bdt1809_mdh	Bd1833_mdh	1971	0.01297	0.00306	0.61391	0.0529	-3314.48	0.53511	2.69626	0.02113
tiberius_HD100_cfr	Bdt1810_Bdt1810	Bd1835_-	1341	0.00312	0.00181	0.27898	0.03302	-2109.39	0.24187	2.05829	0.0112
tiberius_HD100_cfs	Bdt1811_Bdt1811	Bd1836_-	2151	0.00624	0.002	0.38443	0.0349	-3398.82	0.3039	1.83015	0.01623
tiberius_HD100_cft	Bdt1812_ordL	Bd1837_ordL	1182	0.02204	0.00529	0.63942	0.06991	-2055.94	0.60318	2.94928	0.03447
tiberius_HD100_cfu	Bdt1813_Bdt1813	Bd1838_-	549	0.02204	0.00752	0.55194	0.08892	-939.216	0.44522	1.40603	0.03993
tiberius_HD100_cfv	Bdt1814_Bdt1814	Bd1839_-	201	0.03473	0	0.21106	0	-314.091	0.20735	1.59602	0.16457
tiberius_HD100_cfw	Bdt1815_Bdt1815	Bd1840_-	1353	0.01866	0.00434	0.33897	0.03979	-2202.82	0.31167	2.76529	0.05506
tiberius_HD100_cfx	Bdt1816_Bdt1816	Bd1841_-	2688	0.02374	0.00352	0.6094	0.04514	-4595.68	0.49573	1.54605	0.03896
tiberius_HD100_cfy	Bdt1817_Bdt1817	Bd1842_-	672	0.02077	0.00671	0.22178	0.04141	-1073.42	0.21886	2.30688	0.09367
tiberius_HD100_cfz	Bdt1818_Bdt1818	Bd1843_-	1095	0.01102	0.00371	0.45284	0.05543	-1783.73	0.36636	1.92903	0.02433
tiberius_HD100_cga	Bdt1819_Bdt1819	Bd1844_-	735	0.00922	0.00416	0.37983	0.05839	-1182.66	0.31368	1.83168	0.02428
tiberius_HD100_cgb	Bdt1821_Bdt1821	Bd1847_-	381	0.01448	0.00742	0.46506	0.0941	-636.363	0.39541	1.96271	0.03114
tiberius_HD100_cgc	Bdt1822_Bdt1822	Bd1848_-	1287	0.00881	0.00314	0.46726	0.04968	-2139.89	0.39682	2.81959	0.01886
tiberius_HD100_cgd	Bdt1823_Bdt1823	Bd1850_-	819	0.02056	0.00591	0.35475	0.05176	-1342.79	0.33703	2.05682	0.05795
tiberius_HD100_cge	Bdt1824_Bdt1824	Bd1852_-	795	0.01278	0.00486	0.31669	0.04694	-1281.77	0.30225	2.10912	0.04035
tiberius_HD100_cgf	Bdt1825_Bdt1825	Bd1853_-	3237	0.00508	0.00146	0.32607	0.02475	-5089.37	0.25987	2.1981	0.01557
tiberius_HD100_cgg	Bdt1826_kdpD	Bd1855_kdpD	1455	0.07644	0.00921	1.09419	0.12212	-2804.8	1.03619	1.94516	0.06986
tiberius_HD100_cgh	Bdt1827_Bdt1827	Bd1859_-	1581	0.03099	0.00546	0.42333	0.04258	-2696.23	0.40677	2.11752	0.07321
tiberius_HD100_cgi	Bdt1828_Bdt1828	Bd1860_-	1542	0.00353	0.00177	0.42865	0.04323	-2477.12	0.341	1.96726	0.00823
tiberius_HD100_cgj	Bdt1829_psd	Bd1861_psd	771	0.00347	0.00247	0.43124	0.06355	-1231.28	0.32894	2.1652	0.00806
tiberius_HD100_cgk	Bdt1831_Bdt1831	Bd1862_-	945	0.06966	0.01103	0.5324	0.06487	-1764.31	0.61863	2.99418	0.13084
tiberius_HD100_cgl	Bdt1832_ygcM	Bd1863_ygcM	360	0.01216	0.00714	0.19321	0.04879	-563.106	0.19835	2.98497	0.06294
tiberius_HD100_cgm	Bdt1833_Bdt1833	Bd1864_-	477	0.03857	0.01073	0.38368	0.07308	-814.292	0.38275	1.66173	0.10052
tiberius_HD100_cgn	Bdt1834_Bdt1834	Bd1865_-	1056	0.03615	0.00722	0.44551	0.05239	-1842.02	0.4517	2.76996	0.08116
tiberius_HD100_cgo	Bdt1835_feoA	Bd1866_feoA	213	0.01892	0.01103	0.18188	0.06805	-336.386	0.18052	0.70702	0.10402
tiberius_HD100_cgp	Bdt1836_feoB	Bd1867_feoB	1872	0.01641	0.00353	0.75003	0.06791	-3190.49	0.63905	2.22711	0.02188
tiberius_HD100_cgq	Bdt1837_Bdt1837	Bd1868_-	1164	0.0238	0.00548	0.55327	0.06141	-1996.34	0.46717	1.90119	0.04301
tiberius_HD100_cgr	Bdt1838_rmlB	Bd1869_rmlB	984	0.0141	0.00453	0.3895	0.05108	-1602.14	0.33146	2.38437	0.0362
tiberius_HD100_cgs	Bdt1839_rfbA	Bd1870_rfbA	885	0.01745	0.00532	0.40522	0.05448	-1473.79	0.36857	2.40813	0.04306
tiberius_HD100_cgt	Bdt1840_rffA	Bd1871_rffA	1134	0.00828	0.00316	0.55935	0.06497	-1840.81	0.43364	1.91407	0.0148
tiberius_HD100_cgu	Bdt1841_mcp	Bd1873_-	885	0.04284	0.00844	0.86547	0.11623	-1591.72	0.7515	1.40265	0.0495
tiberius_HD100_cgv	Bdt1842_Bdt1842	Bd1874_-	768	0.01403	0.00504	0.34846	0.05472	-1247.58	0.28788	1.08362	0.04027
tiberius_HD100_cgw	Bdt1843_Bdt1843	Bd1875_-	609	0.07911	0.01471	1.61797	0.33493	-1182.52	1.32262	1.19948	0.04889
tiberius_HD100_cgx	Bdt1844_Bdt1844	Bd1876_-	741	0.14064	0.01875	2.76791	0.78413	-1553.1	2.37094	1.25591	0.05081
tiberius_HD100_cgy	Bdt1845_Bdt1845	Bd1877_-	738	0.11144	0.01593	2.68526	0.69561	-1502.33	2.1254	0.99939	0.0415
tiberius_HD100_cgz	Bdt1846_Bdt1846	Bd1878_-	1104	0.0688	0.01022	2.48485	0.51065	-2112.66	2.19623	1.77289	0.02769
tiberius_HD100_cha	Bdt1847_Bdt1847	Bd1879_-	1074	0.05827	0.00916	1.93393	0.29754	-2012.74	1.61154	1.64397	0.03013
tiberius_HD100_chb	Bdt1848_Bdt1848	Bd1880_-	423	0.10227	0.0197	0.99514	0.19079	-838.348	0.95196	1.44958	0.10277
tiberius_HD100_chc	Bdt1850_Bdt1850	Bd1883_-	291	0.12216	0.02742	0.70264	0.1758	-566.918	0.91276	2.36964	0.17386
tiberius_HD100_chd	Bdt1851_Bdt1851	Bd1884_-	462	0.07927	0.01648	1.70393	0.52025	-890.827	1.45786	1.74964	0.04652
tiberius_HD100_che	Bdt1852_Bdt1852	Bd1885_-	801	0.03381	0.00784	0.78177	0.10427	-1422.73	0.63515	1.26086	0.04325
tiberius_HD100_chf	Bdt1854_Bdt1854	Bd1887_-	1449	0.0077	0.00273	0.44169	0.04665	-2333.18	0.37029	2.17239	0.01743
tiberius_HD100_chg	Bdt1856_Bdt1856	Bd1889_-	351	0.04494	0.01405	1.1154	0.27032	-637.474	0.97776	2.66417	0.04029
tiberius_HD100_chh	Bdt1857_Bdt1857	Bd1890_-	180	0.0462	0.02229	3.4792	2.75158	-299.984	3.81462	13.1282	0.01328
tiberius_HD100_chi	Bdt1858_Bdt1858	Bd1891_-	1533	0.02913	0.00518	1.26934	0.13527	-2739.88	0.90542	0.92897	0.02295
tiberius_HD100_chj	Bdt1859_Bdt1859	Bd1892_-	1212	0.09278	0.0112	1.31917	0.16401	-2369.04	1.17754	1.7147	0.07033
tiberius_HD100_chk	Bdt1861_Bdt1861	Bd1894_-	231	0.11424	0.02949	8.30944	7.31682	-466.466	5.70058	1.43892	0.01375
tiberius_HD100_chl	Bdt1862_Bdt1862	Bd1895_-	465	0.1715	0.02746	1.20508	0.28711	-943.337	1.42631	3.84379	0.14231
tiberius_HD100_chm	Bdt1863_Bdt1863	Bd1896_-	1038	0.14189	0.01589	1.60938	0.26188	-2147.26	1.52658	1.91121	0.08817
tiberius_HD100_chn	Bdt1864_Bdt1864	Bd1897_-	762	0.07225	0.01257	1.02475	0.153	-1449.03	0.91267	1.39089	0.07051
tiberius_HD100_cho	Bdt1869_Bdt1869	Bd1900_-	438	0.13295	0.02377	1.56927	0.33739	-883.139	1.30649	1.49851	0.08472
tiberius_HD100_chp	Bdt1873_Bdt1873	Bd1901_-	741	0.02153	0.00637	0.90289	0.13179	-1301.04	0.68662	1.04011	0.02384
tiberius_HD100_chq	Bdt1874_fkpA	Bd1903_fkpA	345	0.00401	0.00403	0.7943	0.16937	-573.17	0.6563	3.09567	0.00506
tiberius_HD100_chr	Bdt1875_Bdt1875	Bd1904_-	543	0.02307	0.00795	0.25897	0.05262	-869.604	0.25938	2.34745	0.08909
tiberius_HD100_chs	Bdt1876_Bdt1876	Bd1905_-	747	0.02838	0.00732	0.36089	0.05781	-1250.79	0.31245	1.37995	0.07865
tiberius_HD100_cht	Bdt1877_Bdt1877	Bd1906_-	375	0.0229	0.0096	0.37005	0.08304	-609.752	0.35552	2.52436	0.0619
tiberius_HD100_chu	Bdt1880_Bdt1880	Bd1909_-	291	0.02866	0.01209	0.75896	0.18563	-499.743	0.66733	2.74178	0.03776
tiberius_HD100_chv	Bdt1881_Bdt1881	Bd1910_-	663	0.05757	0.01187	1.40711	0.32282	-1234.04	1.2568	2.91819	0.04092
tiberius_HD100_chw	Bdt1882_potE	Bd1912_potE	1236	0.08921	0.01104	1.68632	0.24932	-2370.86	1.64154	2.39475	0.0529
tiberius_HD100_chx	Bdt1883_Bdt1883	Bd1913_-	369	0.03159	0.01128	1.1269	0.25865	-658.809	1.0789	1.02589	0.02803
tiberius_HD100_chy	Bdt1887_Bdt1887	Bd1915_-	1311	0.07588	0.00986	1.47911	0.19455	-2515.53	1.22952	1.58236	0.0513
tiberius_HD100_chz	Bdt1890_pgsA	Bd1917_pgsA	558	0.00023	0	0.23434	0.01709	-845.037	0.19504	2.97416	0.001
tiberius_HD100_cia	Bdt1891_Bdt1891	Bd1918_-	420	0.02209	0.00847	0.32671	0.07194	-688.948	0.28357	1.06952	0.06761
tiberius_HD100_cib	Bdt1892_glpX	Bd1919_glpX	927	0.00155	0.00155	0.61636	0.08092	-1506.87	0.56151	2.14461	0.00251
tiberius_HD100_cic	Bdt1893_Bdt1893	Bd1920_-	291	0.02434	0.01103	0.57386	0.13333	-487.624	0.53248	3.40115	0.04241
tiberius_HD100_cid	Bdt1894_Bdt1894	Bd1921_-	2616	0.25324	0.01412	62.8687	0	-5898.63	50	1.70364	0.00403
tiberius_HD100_cie	Bdt1895_Bdt1895	Bd1922_-	480	0.06291	0.01411	0.86498	0.15572	-887.613	0.75098	1.20179	0.07273
tiberius_HD100_cif	Bdt1896_Bdt1896	Bd1923_-	429	0.00957	0.00561	0.40771	0.08115	-687.166	0.33948	2.19087	0.02347
tiberius_HD100_cig	Bdt1897_Bdt1897	Bd1924_-	375	0.0223	0.00943	0.52035	0.11299	-612.746	0.45879	2.38523	0.04286
tiberius_HD100_cih	Bdt1898_Bdt1898	Bd1925_-	258	0.02181	0.01111	0.3749	0.09914	-425.148	0.36342	2.59283	0.05818
tiberius_HD100_cii	Bdt1899_gabD	Bd1926_gabD	1347	0.02064	0.0047	0.62231	0.06658	-2298.88	0.53531	1.5254	0.03316
tiberius_HD100_cij	Bdt1900_Bdt1900	Bd1927_-	948	0.01002	0.00387	0.40555	0.05288	-1542.05	0.32	1.75916	0.02471
tiberius_HD100_cik	Bdt1901_ftsH	Bd1928_ftsH	1935	0.00852	0.00249	0.3092	0.03061	-3058.21	0.26758	2.04003	0.02754
tiberius_HD100_cil	Bdt1902_Bdt1902	Bd1929_-	807	0.00036	0	0.35748	0.02392	-1255.52	0.30005	2.30973	0.001
tiberius_HD100_cim	Bdt1903_Bdt1903	Bd1930_-	420	0.00324	0.00325	0.17944	0.04591	-637.222	0.14071	1.27558	0.01804
tiberius_HD100_cin	Bdt1904_glmM	Bd1931_glmM	1371	0.0031	0.0018	0.38116	0.0422	-2181.88	0.33177	3.34007	0.00813
tiberius_HD100_cio	Bdt1905_pdxJ	Bd1932_pdxJ	723	0.00183	0.00184	0.33487	0.05469	-1112.5	0.24531	1.99567	0.00548
tiberius_HD100_cip	Bdt1906_Bdt1906	Bd1933_-	441	0.01551	0.00719	0.28371	0.06135	-704.214	0.24812	1.93255	0.05468
tiberius_HD100_ciq	Bdt1907_Bdt1907	Bd1934_-	645	0.00626	0.00366	0.49083	0.07754	-1041.02	0.38606	1.91807	0.01276
tiberius_HD100_cir	Bdt1908_Bdt1908	Bd1935_-	495	0.07242	0.01539	0.83923	0.14379	-939.434	0.86069	2.67907	0.08629
tiberius_HD100_cis	Bdt1909_Bdt1909	Bd1936_-	1677	0.02815	0.00493	0.6368	0.05961	-2897.62	0.52393	1.69017	0.04421
tiberius_HD100_cit	Bdt1910_Bdt1910	Bd1937_-	1446	0.01946	0.00452	0.24239	0.02841	-2329.7	0.26169	2.91276	0.08029
tiberius_HD100_ciu	Bdt1911_sufS	Bd1938_sufS	1203	0.01173	0.00375	0.29959	0.03688	-1930.51	0.27202	2.72966	0.03915
tiberius_HD100_civ	Bdt1912_trmU	Bd1939_trmU	1053	0.00501	0.00254	0.26014	0.03838	-1623.57	0.19428	1.30988	0.01925
tiberius_HD100_ciw	Bdt1913_Bdt1913	Bd1940_-	1329	0.00737	0.00277	0.26596	0.03273	-2086.74	0.23347	3.03926	0.0277
tiberius_HD100_cix	Bdt1914_rncS	Bd1941_rncS	702	0.00773	0.00394	0.21449	0.04	-1075.96	0.1785	1.64485	0.03602
tiberius_HD100_ciy	Bdt1915_era	Bd1942_era	909	0.00286	0.00204	0.17795	0.03319	-1335.22	0.13294	1.19822	0.0161
tiberius_HD100_ciz	Bdt1916_engA	Bd1944_engA	1347	0.0081	0.00279	0.248	0.03176	-2081.74	0.21153	2.1406	0.03265
tiberius_HD100_cja	Bdt1917_Bdt1917	Bd1945_-	1365	0.00024	0	0.24136	0.01068	-2046.91	0.20467	4.232	0.001
tiberius_HD100_cjb	Bdt1918_Bdt1918	Bd1946_-	768	0.00177	0.00178	0.28323	0.04546	-1187.92	0.21814	2.14745	0.00625
tiberius_HD100_cjc	Bdt1919_bsaA	Bd1947_bsaA	552	0.00795	0.00463	0.20441	0.04208	-851.304	0.19512	5.70129	0.03889
tiberius_HD100_cjd	Bdt1920_Bdt1920	Bd1948_-	1302	0.00951	0.00321	0.30015	0.03594	-2083.3	0.25458	2.07192	0.03169
tiberius_HD100_cje	Bdt1921_purB	Bd1949_purB	1254	0.00547	0.00247	0.27954	0.03521	-1963.69	0.23533	2.23953	0.01959
tiberius_HD100_cjf	Bdt1922_mccF	Bd1950_mccF	927	0.00453	0.00264	0.15327	0.02719	-1403.15	0.13457	2.85698	0.02958
tiberius_HD100_cjg	Bdt1923_Bdt1923	Bd1951_-	1059	0.00133	0.00133	0.12932	0.02316	-1564.12	0.10549	3.65945	0.01025
tiberius_HD100_cjh	Bdt1924_mpl	Bd1952_mpl	1353	0.00901	0.00306	0.33174	0.03901	-2142.27	0.27612	1.99929	0.02717
tiberius_HD100_cji	Bdt1925_mutS	Bd1954_mutS	2499	0.01105	0.0025	0.28528	0.02526	-3980.59	0.24653	1.90169	0.03875
tiberius_HD100_cjj	Bdt1926_glnD	Bd1955_glnD	2307	0.00524	0.00177	0.30715	0.02808	-3629.21	0.2388	1.87841	0.01706
tiberius_HD100_cjk	Bdt1927_Bdt1927	Bd1956_-	192	6e-05	0	0.06138	0.00659	-267.292	0.06788	999	0.001
tiberius_HD100_cjl	Bdt1928_Bdt1928	Bd1957_-	261	0.005	0.00506	0.12066	0.05116	-373.032	0.09315	2.57783	0.04141
tiberius_HD100_cjm	Bdt1929_Bdt1929	Bd1958_-	468	0.00288	0.00289	0.37883	0.07398	-737.833	0.30689	2.77635	0.00761
tiberius_HD100_cjn	Bdt1930_Bdt1930	Bd1959_-	804	0.01541	0.00525	0.39721	0.05861	-1317.42	0.3384	2.0135	0.0388
tiberius_HD100_cjo	Bdt1931_Bdt1931	Bd1960_-	810	0.00768	0.00347	0.3322	0.05599	-1256.16	0.21233	0.99653	0.02312
tiberius_HD100_cjp	Bdt1932_sufE	Bd1961_sufE	432	0.00559	0.004	0.73474	0.16327	-690.743	0.40585	0.46098	0.00761
tiberius_HD100_cjq	Bdt1933_Bdt1933	Bd1962_-	867	0.01642	0.00528	0.31581	0.04617	-1406.43	0.29884	2.58182	0.052
tiberius_HD100_cjr	Bdt1934_Bdt1934	Bd1963_-	315	0.0328	0.0126	0.25567	0.06388	-525.146	0.29844	2.2929	0.12827
tiberius_HD100_cjs	Bdt1935_Bdt1935	Bd1964_-	696	0.02008	0.00654	0.44192	0.07084	-1135.9	0.40824	1.98945	0.04543
tiberius_HD100_cjt	Bdt1936_Bdt1936	Bd1965_-	789	0.0122	0.00469	0.37177	0.05495	-1282.22	0.3222	2.12844	0.03283
tiberius_HD100_cju	Bdt1937_Bdt1937	Bd1966_-	1011	0.07254	0.01058	1.4874	0.20624	-1942.22	1.18968	1.14138	0.04877
tiberius_HD100_cjv	Bdt1938_rsuA2	Bd1967_rsuA2	735	0.0178	0.00591	0.58379	0.08195	-1258.09	0.53445	2.4469	0.03049
tiberius_HD100_cjw	Bdt1939_Pts	Bd1968_Pts	387	0.06561	0.01598	0.46937	0.10039	-687.302	0.46224	1.4042	0.13978
tiberius_HD100_cjx	Bdt1940_fabG	Bd1969_fabG	744	0.00942	0.00416	0.34639	0.0519	-1204.45	0.29791	2.45239	0.02718
tiberius_HD100_cjy	Bdt1941_Bdt1941	Bd1970_-	219	0.00601	0.00614	0.31065	0.10171	-330.855	0.24475	2.45095	0.01934
tiberius_HD100_cjz	Bdt1943_Bdt1943	Bd1971_-	1200	0.00458	0.00232	0.32883	0.04113	-1874.16	0.27188	2.5298	0.01394
tiberius_HD100_cka	Bdt1944_oppA	Bd1972_oppA	1461	0.01645	0.00409	0.31582	0.03469	-2394.03	0.2927	2.47019	0.0521
tiberius_HD100_ckb	Bdt1945_Bdt1945	Bd1973_-	1164	0.0048	0.00242	0.18774	0.02853	-1762.14	0.16814	2.34758	0.02556
tiberius_HD100_ckc	Bdt1946_Bdt1946	Bd1975_-	660	0.01601	0.00561	0.23378	0.04732	-999.206	0.20527	3.38997	0.06849
tiberius_HD100_ckd	Bdt1947_Bdt1947	Bd1976_-	978	0.00142	0.00144	0.06033	0.01606	-1363.44	0.05367	2.1432	0.02349
tiberius_HD100_cke	Bdt1948_Bdt1948	Bd1977_-	1464	0.01287	0.00325	0.20205	0.02621	-2236.41	0.19773	1.68892	0.0637
tiberius_HD100_ckf	Bdt1949_Bdt1949	Bd1978_-	507	0.01089	0.00551	0.30328	0.06016	-803.196	0.26373	3.73686	0.0359
tiberius_HD100_ckg	Bdt1950_Bdt1950	Bd1979_-	897	0.03344	0.00731	0.78998	0.11318	-1550.49	0.64017	1.79128	0.04233
tiberius_HD100_ckh	Bdt1951_resA	Bd1980_resA	507	0.0535	0.01284	0.65387	0.10988	-922.931	0.6645	2.13206	0.08182
tiberius_HD100_cki	Bdt1952_Bdt1952	Bd1981_-	480	0.02037	0.00781	0.24439	0.05137	-777.702	0.24335	1.34109	0.08336
tiberius_HD100_ckj	Bdt1953_Bdt1953	Bd1982_-	918	0.01952	0.00553	0.52234	0.06607	-1568.55	0.43937	1.3885	0.03738
tiberius_HD100_ckk	Bdt1954_nrdB	Bd1983_nrdB	996	0.00402	0.00236	0.1533	0.02836	-1469.25	0.12368	1.54126	0.02625
tiberius_HD100_ckl	Bdt1955_nrdA	Bd1984_nrdA	2403	0.00818	0.00175	0.17706	0.01804	-3689.11	0.16421	2.60002	0.04619
tiberius_HD100_ckm	Bdt1956_Bdt1956	Bd1985_-	1044	0.0114	0.00376	0.41566	0.05236	-1686.97	0.3143	1.58256	0.02743
tiberius_HD100_ckn	Bdt1957_Bdt1957	Bd1986_-	753	0.04605	0.00961	0.66843	0.09188	-1352.32	0.60014	1.76655	0.0689
tiberius_HD100_cko	Bdt1958_Bdt1958	Bd1987_-	711	0.02936	0.00777	0.67269	0.09636	-1247.98	0.56502	1.39375	0.04365
tiberius_HD100_ckp	Bdt1959_Bdt1959	Bd1988_-	1980	0.01478	0.00328	0.42594	0.03736	-3304.33	0.37005	2.06788	0.03471
tiberius_HD100_ckq	Bdt1960_Bdt1960	Bd1989_-	564	0.02393	0.00813	0.28756	0.05085	-944.051	0.3079	1.87224	0.08323
tiberius_HD100_ckr	Bdt1961_Bdt1961	Bd1990_-	1518	0.0125	0.00344	0.56733	0.05646	-2513.26	0.44317	1.87317	0.02204
tiberius_HD100_cks	Bdt1962_Bdt1962	Bd1991_-	441	0.00977	0.00567	0.58356	0.11507	-711.571	0.5044	4.78203	0.01674
tiberius_HD100_ckt	Bdt1963_Bdt1963	Bd1992_-	2844	0.04851	0.00509	1.30455	0.1072	-5337.44	1.1353	1.46152	0.03719
tiberius_HD100_cku	Bdt1964_Bdt1964	Bd1994_-	1425	0.05889	0.0079	0.92318	0.09339	-2660.8	0.80143	1.28793	0.06379
tiberius_HD100_ckv	Bdt1965_Bdt1965	Bd1995_-	1308	0.0464	0.00739	0.95444	0.10156	-2420.89	0.8017	1.54567	0.04862
tiberius_HD100_ckw	Bdt1966_Bdt1966	Bd1996_-	681	0.02022	0.0065	0.74184	0.11167	-1185.16	0.61992	1.8123	0.02726
tiberius_HD100_ckx	Bdt1967_Bdt1967	Bd1997_-	579	0.01509	0.00619	0.4061	0.0731	-933.851	0.3267	1.86146	0.03717
tiberius_HD100_cky	Bdt1968_kup	Bd1998_kup	1752	0.01187	0.00309	0.97905	0.09748	-2991.43	0.81679	2.39794	0.01213
tiberius_HD100_ckz	Bdt1969_Bdt1969	Bd1999_-	1137	0.03651	0.00683	0.94364	0.10821	-2062.09	0.79221	1.34219	0.0387
tiberius_HD100_cla	Bdt1971_Bdt1971	Bd2001_-	588	0.02418	0.00779	0.33388	0.05927	-953.059	0.32584	1.56634	0.07242
tiberius_HD100_clb	Bdt1972_yneE	Bd2002_yneE	921	0.05318	0.0093	0.97741	0.13398	-1703.22	0.83332	1.60349	0.05441
tiberius_HD100_clc	Bdt1973_Bdt1973	Bd2003_-	603	0.00706	0.00411	0.51805	0.08543	-978.002	0.44834	4.22675	0.01363
tiberius_HD100_cld	Bdt1974_Bdt1974	Bd2004_-	288	0.05007	0.01642	0.49847	0.12435	-501.957	0.50162	2.77767	0.10046
tiberius_HD100_cle	Bdt1975_Bdt1975	Bd2005_-	975	0.0098	0.00351	0.11705	0.02387	-1446.25	0.10883	1.64442	0.08372
tiberius_HD100_clf	Bdt1976_nlpD4	Bd2006_nlpD4	510	0.00862	0.00501	0.28042	0.05215	-820.847	0.27227	3.20028	0.03075
tiberius_HD100_clg	Bdt1977_glyA	Bd2007_glyA	1245	0.00911	0.00325	0.47242	0.05179	-2052.23	0.42022	2.53442	0.01928
tiberius_HD100_clh	Bdt1978_rpiB	Bd2009_rpiB	474	0.01161	0.00594	0.26613	0.05598	-750.847	0.23701	2.44729	0.04364
tiberius_HD100_cli	Bdt1979_fabF	Bd2010_fabF	1269	0.00457	0.0023	0.12052	0.01994	-1878.37	0.11913	4.20537	0.03791
tiberius_HD100_clj	Bdt1980_acp	Bd2011_acp	234	0	0	1e-05	0	-287.858	1e-05	1.17819	0.28139
tiberius_HD100_clk	Bdt1981_fabG	Bd2012_fabG	747	0.00367	0.00261	0.18707	0.03544	-1118.88	0.15618	1.86015	0.01961
tiberius_HD100_cll	Bdt1982_fabD	Bd2013_fabD	927	0.00622	0.00311	0.35394	0.04778	-1485.76	0.33409	3.24659	0.01758
tiberius_HD100_clm	Bdt1983_fabH	Bd2014_fabH	909	0.00606	0.00306	0.17023	0.03035	-1370.2	0.15082	2.38457	0.03561
tiberius_HD100_cln	Bdt1984_rpl32	Bd2015_rpl32	183	0.00862	0.00599	0.01662	0.01213	-252.721	0.0345	999	0.51861
tiberius_HD100_clo	Bdt1985_Bdt1985	Bd2016_-	555	0.01235	0.00571	0.15935	0.03782	-843.091	0.15362	2.44055	0.07753
tiberius_HD100_clp	Bdt1986_pcaD	Bd2017_pcaD	861	0.02388	0.00633	0.30589	0.04606	-1408.93	0.29359	1.79853	0.07807
tiberius_HD100_clq	Bdt1987_Bdt1987	Bd2018_-	258	0.01542	0.00942	0.37969	0.10534	-405.584	0.29906	1.69359	0.04061
tiberius_HD100_clr	Bdt1988_slc39	Bd2019_slc39	1317	0.06267	0.00876	0.57457	0.06185	-2416.83	0.63683	2.40466	0.10907
tiberius_HD100_cls	Bdt1989_nrtA	Bd2020_nrtA	930	0.03246	0.00727	0.54705	0.07048	-1599.25	0.51601	2.48081	0.05934
tiberius_HD100_clt	Bdt1990_nrtB	Bd2021_nrtB	759	0.03393	0.00838	0.39773	0.05721	-1306.43	0.42799	2.3835	0.0853
tiberius_HD100_clu	Bdt1991_nrtC	Bd2022_nrtC	744	0.03235	0.00827	0.51025	0.07235	-1307.28	0.5387	3.65468	0.0634
tiberius_HD100_clv	Bdt1992_Bdt1992	Bd2023_-	609	0.00629	0.00372	0.30318	0.05801	-937.344	0.20921	1.41338	0.02074
tiberius_HD100_clw	Bdt1993_Bdt1993	Bd2024_-	303	0.00908	0.00656	0.24625	0.06706	-469.514	0.21912	2.3602	0.03689
tiberius_HD100_clx	Bdt1994_xer	Bd2025_xer	414	0.00367	0.00371	0.10641	0.03119	-613.462	0.11108	13.5635	0.03453
tiberius_HD100_cly	Bdt1995_Bdt1995	Bd2026_-	588	0.01725	0.00671	0.23561	0.04554	-943.108	0.23555	2.50326	0.07322
tiberius_HD100_clz	Bdt1996_argS	Bd2027_argS	1716	0.0135	0.00329	0.56165	0.05204	-2870.56	0.45402	1.85627	0.02404
tiberius_HD100_cma	Bdt1997_Bdt1997	Bd2028_-	1128	0.00725	0.003	0.2592	0.03593	-1756.27	0.21788	1.77721	0.02798
tiberius_HD100_cmb	Bdt1998_Bdt1998	Bd2030_-	804	0.02705	0.0061	0.23578	0.0365	-1288.07	0.26291	2.90979	0.11473
tiberius_HD100_cmc	Bdt1999_Bdt1999	Bd2031_-	1146	0.01489	0.00436	0.42788	0.05028	-1888.38	0.36839	2.70504	0.03481
tiberius_HD100_cmd	Bdt2000_Bdt2000	Bd2032_-	378	0.00353	0.00359	0.10598	0.03657	-551.042	0.08516	1.88676	0.03335
tiberius_HD100_cme	Bdt2001_Bdt2001	Bd2033_-	2292	0.03151	0.0045	0.39278	0.03319	-3901.81	0.38685	2.00148	0.08021
tiberius_HD100_cmf	Bdt2002_Bdt2002	Bd2034_-	1179	0.04887	0.00793	0.44352	0.05141	-2092.48	0.45671	1.89461	0.11019
tiberius_HD100_cmg	Bdt2003_Bdt2003	Bd2035_-	774	0.00908	0.00411	0.35021	0.05213	-1250.17	0.31031	2.57992	0.02594
tiberius_HD100_cmh	Bdt2004_Bdt2004	Bd2036_-	1263	0.07052	0.00941	0.8327	0.08888	-2407.42	0.80094	1.47944	0.08469
tiberius_HD100_cmi	Bdt2005_Bdt2005	Bd2038_-	582	0.04625	0.01097	0.43424	0.07529	-1015.96	0.41659	1.42549	0.10651
tiberius_HD100_cmj	Bdt2006_Bdt2006	Bd2039_-	360	0.08412	0.01936	0.62174	0.13225	-669.199	0.63054	1.09514	0.1353
tiberius_HD100_cmk	Bdt2008_Bdt2008	Bd2040_-	684	0.04543	0.01016	0.62175	0.09255	-1223.12	0.59219	1.76868	0.07307
tiberius_HD100_cml	Bdt2009_Bdt2009	Bd2043_-	567	0.05263	0.01215	0.85875	0.14142	-1050.64	0.84171	2.74234	0.06129
tiberius_HD100_cmm	Bdt2010_dacA	Bd2044_dacA	858	0.05903	0.01012	0.5026	0.06721	-1551.63	0.516	1.90413	0.11745
tiberius_HD100_cmn	Bdt2011_thrB	Bd2045_thrB	894	0.05988	0.01024	0.69719	0.08881	-1653.72	0.65644	1.59414	0.0859
tiberius_HD100_cmo	Bdt2012_Bdt2012	Bd2049_-	309	0.00855	0.00609	0.76082	0.17212	-511.664	0.54168	1.00312	0.01124
tiberius_HD100_cmp	Bdt2013_Bdt2013	Bd2050_-	822	0.05668	0.01018	0.64051	0.08334	-1508.68	0.59919	1.66547	0.08849
tiberius_HD100_cmq	Bdt2014_Bdt2014	Bd2051_-	396	0.02953	0.01066	0.30855	0.06537	-668.091	0.33522	2.11014	0.09572
tiberius_HD100_cmr	Bdt2015_Bdt2015	Bd2052_-	699	0.0236	0.00699	0.5245	0.07802	-1192.77	0.43573	1.4897	0.04501
tiberius_HD100_cms	Bdt2016_Bdt2016	Bd2053_-	2922	0.02724	0.00372	0.50991	0.03632	-5016.1	0.45444	2.05026	0.05342
tiberius_HD100_cmt	Bdt2017_Bdt2017	Bd2054_-	627	0.02004	0.00684	0.34188	0.05629	-1038.24	0.31739	2.21137	0.05863
tiberius_HD100_cmu	Bdt2018_Bdt2018	Bd2055_-	435	0.04022	0.01187	0.38422	0.07428	-748.135	0.41917	2.33557	0.10469
tiberius_HD100_cmv	Bdt2019_ygcA	Bd2056_ygcA	1164	0.02922	0.0061	0.34983	0.04276	-1961.43	0.34383	2.22976	0.08353
tiberius_HD100_cmw	Bdt2020_Bdt2020	Bd2057_-	507	0.02517	0.00847	0.39107	0.0745	-844.572	0.3752	2.7882	0.06437
tiberius_HD100_cmx	Bdt2021_Bdt2021	Bd2058_-	1791	0.02293	0.00433	0.38668	0.03643	-3013.84	0.36755	2.23944	0.05931
tiberius_HD100_cmy	Bdt2022_Bdt2022	Bd2059_-	732	0.01522	0.00528	0.25384	0.04294	-1167.36	0.23607	2.13382	0.05994
tiberius_HD100_cmz	Bdt2023_Bdt2023	Bd2060_-	966	0.01845	0.00524	0.29167	0.04106	-1579.56	0.26057	2.01659	0.06327
tiberius_HD100_cna	Bdt2024_Bdt2024	Bd2061_-	612	0.01398	0.00577	0.23157	0.04387	-963.347	0.22237	3.37041	0.06039
tiberius_HD100_cnb	Bdt2025_Bdt2025	Bd2062_-	1494	0.03056	0.00541	0.52775	0.05264	-2576.58	0.4613	1.74688	0.05791
tiberius_HD100_cnc	Bdt2026_Bdt2026	Bd2063_-	1053	0.00127	0.00128	0.3585	0.04707	-1652.37	0.27276	1.22103	0.00355
tiberius_HD100_cnd	Bdt2027_Bdt2027	Bd2064_-	777	0.02418	0.00666	0.35285	0.05437	-1283.06	0.30452	1.49116	0.06852
tiberius_HD100_cne	Bdt2028_Bdt2028	Bd2065_-	474	0.02584	0.00921	0.65984	0.11955	-825.022	0.67408	4.01545	0.03917
tiberius_HD100_cnf	Bdt2029_Bdt2029	Bd2066_-	609	0.02914	0.00829	0.60474	0.09614	-1042.41	0.49558	2.36885	0.04819
tiberius_HD100_cng	Bdt2031_Bdt2031	Bd2068_-	834	0.01348	0.00481	0.52444	0.07023	-1388.16	0.46288	2.66374	0.02571
tiberius_HD100_cnh	Bdt2032_Bdt2032	Bd2069_-	393	0.04192	0.01247	0.61948	0.12273	-684.958	0.53322	1.92757	0.06768
tiberius_HD100_cni	Bdt2033_Bdt2033	Bd2070_-	1281	0.00434	0.00217	0.54252	0.05653	-2111.84	0.44977	2.06243	0.00799
tiberius_HD100_cnj	Bdt2034_Bdt2034	Bd2071_-	552	0.015	0.00625	0.54809	0.09009	-931.239	0.46528	1.94146	0.02738
tiberius_HD100_cnk	Bdt2035_Bdt2035	Bd2072_-	1896	0.03569	0.00523	0.64035	0.05515	-3349.14	0.53026	1.41315	0.05573
tiberius_HD100_cnl	Bdt2036_Bdt2036	Bd2073_-	396	0.0181	0.00821	0.36051	0.0723	-654.912	0.35715	1.90155	0.05021
tiberius_HD100_cnm	Bdt2037_yvbT	Bd2074_yvbT	1008	0.00833	0.00343	0.53033	0.06269	-1685.23	0.45561	2.04712	0.01572
tiberius_HD100_cnn	Bdt2038_rbsB	Bd2075_rbsB	1662	0.0206	0.00421	0.69678	0.06466	-2867.37	0.55319	1.75862	0.02956
tiberius_HD100_cno	Bdt2039_Bdt2039	Bd2076_-	927	0.00307	0.00218	0.56181	0.07226	-1516.53	0.4859	2.31741	0.00546
tiberius_HD100_cnp	Bdt2040_Bdt2040	Bd2077_-	1155	0.01992	0.00504	0.42734	0.05031	-1922.16	0.39098	3.02251	0.0466
tiberius_HD100_cnq	Bdt2041_dnaE	Bd2078_dnaE	3495	0.007	0.00166	0.41414	0.02853	-5617.66	0.33274	2.05147	0.0169
tiberius_HD100_cnr	Bdt2042_Bdt2042	Bd2079_-	966	0.03081	0.00691	0.65668	0.07997	-1698.94	0.58686	2.4068	0.04692
tiberius_HD100_cns	Bdt2043_guaA	Bd2080_guaA	1518	0.00369	0.00186	0.37316	0.03914	-2433.22	0.31836	2.26803	0.00989
tiberius_HD100_cnt	Bdt2044_guaB	Bd2081_guaB	1461	0.00476	0.00214	0.40028	0.04255	-2325.68	0.34128	2.1572	0.0119
tiberius_HD100_cnu	Bdt2045_Bdt2045	Bd2082_-	507	0.01959	0.00749	0.66754	0.11809	-867.557	0.59254	2.21185	0.02936
tiberius_HD100_cnv	Bdt2046_Bdt2046	Bd2083_-	1167	0.05571	0.00845	1.15888	0.14178	-2182.61	0.99883	2.26009	0.04808
tiberius_HD100_cnw	Bdt2047_Bdt2047	Bd2084_-	2193	0.03019	0.00455	1.33657	0.13573	-3928.77	1.17402	1.84125	0.02259
tiberius_HD100_cnx	Bdt2048_Bdt2048	Bd2085_-	555	0.0166	0.00642	0.59211	0.09942	-938.913	0.46056	1.1372	0.02804
tiberius_HD100_cny	Bdt2049_Bdt2049	Bd2086_-	1359	0.00491	0.00222	0.43172	0.04855	-2168.42	0.32725	2.0633	0.01138
tiberius_HD100_cnz	Bdt2050_Bdt2050	Bd2087_-	624	0.02877	0.00856	0.43682	0.07619	-1025.5	0.40299	2.02962	0.06585
tiberius_HD100_coa	Bdt2051_Bdt2051	Bd2088_-	3768	0.1245	0.00748	1.41609	0.10679	-7630.36	1.36024	1.17009	0.08792
tiberius_HD100_cob	Bdt2052_Bdt2052	Bd2089_-	753	0.05872	0.01107	0.8904	0.1283	-1387.66	0.77334	1.91824	0.06595
tiberius_HD100_coc	Bdt2053_Bdt2053	Bd2091_-	477	0.0083	0.00489	0.31582	0.06501	-753.651	0.2427	1.26208	0.0263
tiberius_HD100_cod	Bdt2054_Bdt2054	Bd2092_-	894	0.00304	0.00216	0.10454	0.02314	-1242.07	0.08604	1.3318	0.02905
tiberius_HD100_coe	Bdt2055_Bdt2055	Bd2093_-	930	0.00443	0.00257	0.29557	0.04224	-1459.61	0.23746	1.63783	0.015
tiberius_HD100_cof	Bdt2056_Bdt2056	Bd2095_-	1155	0.01379	0.00418	0.27502	0.03531	-1830.14	0.27195	2.3463	0.05014
tiberius_HD100_cog	Bdt2057_Bdt2057	Bd2096_-	696	0.01223	0.00507	0.30319	0.04991	-1106.05	0.28425	2.96418	0.04035
tiberius_HD100_coh	Bdt2058_Bdt2058	Bd2097_-	654	0.00623	0.00362	0.28999	0.0508	-1025.17	0.24786	1.56202	0.0215
tiberius_HD100_coi	Bdt2059_Bdt2059	Bd2098_-	981	0.01369	0.00432	0.48142	0.06228	-1612.29	0.37623	1.65026	0.02844
tiberius_HD100_coj	Bdt2060_pykA	Bd2099_pykA	1395	0.01412	0.00377	0.65379	0.06756	-2342.32	0.54473	2.63076	0.0216
tiberius_HD100_cok	Bdt2062_Bdt2062	Bd2100_-	1674	0.03953	0.00585	0.69878	0.0735	-2864.1	0.54053	1.56295	0.05658
tiberius_HD100_col	Bdt2063_Bdt2063	Bd2101_-	723	0.04583	0.00977	0.83422	0.1235	-1304.32	0.70418	1.95654	0.05495
tiberius_HD100_com	Bdt2064_Bdt2064	Bd2102_-	672	0.01209	0.00512	0.52732	0.08101	-1101.96	0.40776	1.72047	0.02293
tiberius_HD100_con	Bdt2065_Bdt2065	Bd2103_-	711	0.03618	0.00879	0.61887	0.09078	-1240.74	0.57235	2.41761	0.05846
tiberius_HD100_coo	Bdt2066_hua	Bd2104_hua	270	0.00047	0	0.46685	0.04626	-412.529	0.28447	0.77533	0.001
tiberius_HD100_cop	Bdt2067_Bdt2067	Bd2105_-	402	0.01691	0.00773	0.7208	0.14221	-676.924	0.58066	2.13151	0.02346
tiberius_HD100_coq	Bdt2068_Bdt2068	Bd2106_-	1575	0.01145	0.00323	0.44975	0.04563	-2562.15	0.37352	3.06148	0.02546
tiberius_HD100_cor	Bdt2069_dsbA	Bd2107_dsbA	1206	0.01727	0.00451	0.50693	0.05766	-2016.45	0.43084	2.25843	0.03407
tiberius_HD100_cos	Bdt2070_Bdt2070	Bd2109_-	588	0.02709	0.00817	0.46474	0.07699	-990.859	0.43679	2.62706	0.0583
tiberius_HD100_cot	Bdt2071_Bdt2071	Bd2110_-	1131	0.01133	0.00346	0.28528	0.03738	-1769.12	0.25277	2.24305	0.03971
tiberius_HD100_cou	Bdt2072_Bdt2072	Bd2111_-	324	0.01895	0.00965	0.1746	0.04947	-503.869	0.20507	10.7203	0.10854
tiberius_HD100_cov	Bdt2073_ostA	Bd2113_ostA	2406	0.00846	0.00221	0.4889	0.04048	-3899.18	0.37663	2.78016	0.0173
tiberius_HD100_cow	Bdt2074_Bdt2074	Bd2114_-	336	0.04146	0.01406	0.32674	0.07357	-576.035	0.38266	5.09221	0.1269
tiberius_HD100_cox	Bdt2075_Bdt2075	Bd2115_-	258	0.01108	0.00793	0.4636	0.11484	-427.012	0.40923	2.71813	0.02391
tiberius_HD100_coy	Bdt2076_rnhB	Bd2116_rnhB	615	0.00457	0.00325	0.43865	0.06969	-1000.17	0.38022	2.16924	0.01042
tiberius_HD100_coz	Bdt2077_rplS	Bd2117_rplS	369	0.01065	0.00617	0.05155	0.02607	-523.244	0.06034	1.08493	0.20666
tiberius_HD100_cpa	Bdt2078_Bdt2078	Bd2118_-	582	0.01198	0.00541	0.27074	0.0504	-928.299	0.24104	2.29124	0.04427
tiberius_HD100_cpb	Bdt2079_trmD	Bd2119_trmD	825	0.01369	0.00495	0.29327	0.04438	-1321.21	0.27384	2.69322	0.04667
tiberius_HD100_cpc	Bdt2080_rimM	Bd2120_rimM	516	0.01367	0.00625	0.20712	0.04573	-788.172	0.21129	2.31382	0.06601
tiberius_HD100_cpd	Bdt2081_Bdt2081	Bd2121_-	207	0.0003	0	0.29881	0.04642	-306.272	0.22147	1.52136	0.001
tiberius_HD100_cpe	Bdt2082_rpsP	Bd2122_rpsP	219	0.01112	0.00767	0.02955	0.02819	-303.673	0.04257	0.4	0.37612
tiberius_HD100_cpf	Bdt2083_srp54	Bd2123_srp54	1350	0.00018	0	0.18211	0.0121	-1969.33	0.14231	2.84291	0.001
tiberius_HD100_cpg	Bdt2084_Bdt2084	Bd2124_-	180	0.01509	0.01097	0.28296	0.10065	-282.866	0.26054	3.21554	0.05333
tiberius_HD100_cph	Bdt2085_Bdt2085	Bd2126_-	501	0.02869	0.00915	0.60949	0.10367	-874.645	0.56928	2.45345	0.04707
tiberius_HD100_cpi	Bdt2087_yadH	Bd2128_yadH	771	0.03634	0.00839	1.54397	0.32258	-1393.76	1.23962	1.03827	0.02354
tiberius_HD100_cpj	Bdt2088_yadG	Bd2129_yadG	915	0.04078	0.00811	1.11063	0.14976	-1669.71	0.89905	1.1847	0.03672
tiberius_HD100_cpk	Bdt2089_prfC	Bd2130_prfC	1605	0.005	0.00206	0.50715	0.04957	-2602.4	0.38842	1.68327	0.00986
tiberius_HD100_cpl	Bdt2091_Bdt2091	Bd2131_-	1050	0.02397	0.00575	0.6134	0.07489	-1769.8	0.47049	1.63556	0.03908
tiberius_HD100_cpm	Bdt2092_Bdt2092	Bd2132_-	969	0.05952	0.00966	0.61853	0.07531	-1774.54	0.6293	1.64879	0.09623
tiberius_HD100_cpn	Bdt2094_chaA	Bd2135_chaA	1113	0.03004	0.00642	0.73098	0.08679	-1941.96	0.67257	2.04065	0.0411
tiberius_HD100_cpo	Bdt2095_slyX	Bd2136_slyX	204	0.04776	0.01962	0.43004	0.1271	-343.678	0.41946	1.4942	0.11106
tiberius_HD100_cpp	Bdt2096_Bdt2096	Bd2137_-	495	0.04107	0.01097	0.85236	0.15187	-885.344	0.71082	1.35221	0.04819
tiberius_HD100_cpq	Bdt2097_rnhA	Bd2138_rnhA	459	0.09555	0.01854	0.66615	0.1168	-886.267	0.74218	2.37305	0.14344
tiberius_HD100_cpr	Bdt2098_Bdt2098	Bd2139_-	612	0.0478	0.01094	0.85529	0.14018	-1108.46	0.82014	2.60913	0.05588
tiberius_HD100_cps	Bdt2099_polC	Bd2140_polC	885	0.01501	0.00486	0.59668	0.07823	-1477.21	0.45411	1.56014	0.02516
tiberius_HD100_cpt	Bdt2101_Bdt2101	Bd2142_-	375	0.02647	0.01028	1.17896	0.27957	-669.917	0.97586	2.16293	0.02246
tiberius_HD100_cpu	Bdt2102_Bdt2102	Bd2143_-	375	0.02847	0.01041	0.94011	0.2005	-655.294	0.69291	1.17973	0.03029
tiberius_HD100_cpv	Bdt2103_lon	Bd2144_lon	2310	0.01519	0.00302	0.6139	0.04864	-3892.34	0.48864	1.29492	0.02474
tiberius_HD100_cpw	Bdt2104_sac1	Bd2145_sac1	1794	0.04715	0.00631	0.93384	0.09011	-3281.23	0.89041	1.82423	0.05049
tiberius_HD100_cpx	Bdt2112_Bdt2112	Bd2147_-	663	0.02345	0.0073	0.52371	0.08466	-1114.72	0.46635	3.70751	0.04478
tiberius_HD100_cpy	Bdt2113_Bdt2113	Bd2148_-	327	0.08095	0.02025	0.95533	0.23858	-614.026	0.87886	2.61778	0.08474
tiberius_HD100_cpz	Bdt2114_Bdt2114	Bd2149_-	765	0.02878	0.00738	0.75678	0.10128	-1356.54	0.64426	1.72166	0.03803
tiberius_HD100_cqa	Bdt2115_Bdt2115	Bd2150_-	1035	0.05688	0.00929	3.013	0.73639	-1953.67	2.40136	0.72108	0.01888
tiberius_HD100_cqb	Bdt2116_fumB	Bd2151_fumB	1614	0.00674	0.00241	0.49545	0.04768	-2645.1	0.39346	1.67184	0.0136
tiberius_HD100_cqc	Bdt2117_glpT	Bd2152_glpT	1494	0.01876	0.00422	0.63108	0.06529	-2509.75	0.49464	1.33514	0.02973
tiberius_HD100_cqd	Bdt2118_Bdt2118	Bd2153_-	969	0.00565	0.00285	0.43744	0.0583	-1546.08	0.34857	3.26464	0.01292
tiberius_HD100_cqe	Bdt2119_Bdt2119	Bd2154_-	513	0.02128	0.00781	0.38362	0.07449	-824.409	0.32632	2.59545	0.05547
tiberius_HD100_cqf	Bdt2120_Bdt2120	Bd2155_-	624	0.00022	0	0.22197	0.01893	-939.572	0.18692	3.689	0.001
tiberius_HD100_cqg	Bdt2121_Bdt2121	Bd2156_-	996	0.00677	0.00304	0.41581	0.05526	-1570.21	0.32168	3.13893	0.01628
tiberius_HD100_cqh	Bdt2122_Bdt2122	Bd2157_-	483	0.01666	0.00697	0.61915	0.11094	-811.785	0.4878	1.5222	0.0269
tiberius_HD100_cqi	Bdt2124_Bdt2124	Bd2159_-	390	0.05821	0.01534	0.83498	0.19308	-701.351	0.80966	2.20554	0.06972
tiberius_HD100_cqj	Bdt2125_Bdt2125	Bd2161_-	813	0.01411	0.00502	0.9941	0.15586	-1388.8	0.89605	2.26177	0.01419
tiberius_HD100_cqk	Bdt2126_Bdt2126	Bd2162_-	393	0.02168	0.00897	0.3584	0.07483	-646.814	0.33148	2.33029	0.06049
tiberius_HD100_cql	Bdt2127_Bdt2127	Bd2163_-	1236	0.01781	0.0045	0.65671	0.07576	-2083.59	0.54874	2.37105	0.02712
tiberius_HD100_cqm	Bdt2128_Bdt2128	Bd2164_-	399	0.01323	0.00673	0.43427	0.08736	-656.526	0.33302	1.12655	0.03046
tiberius_HD100_cqn	Bdt2129_yhfA	Bd2165_yhfA	378	0.00373	0.00374	0.28541	0.06926	-565.323	0.23881	14.1789	0.01307
tiberius_HD100_cqo	Bdt2130_ymdA	Bd2166_ymdA	1581	0.00872	0.0028	0.38074	0.04041	-2525.57	0.32357	2.13941	0.0229
tiberius_HD100_cqp	Bdt2131_pilL	Bd2167_pilL	303	0.00021	0	0.2084	0.02831	-456.387	0.16254	1.67828	0.001
tiberius_HD100_cqq	Bdt2132_Bdt2132	Bd2168_-	570	0.04066	0.01054	0.56851	0.09165	-1002.06	0.52955	1.96998	0.07153
tiberius_HD100_cqr	Bdt2133_hylB	Bd2170_hylB	1029	0.01677	0.00489	0.95735	0.13052	-1787.3	0.86936	3.11608	0.01752
tiberius_HD100_cqs	Bdt2137_eriC2	Bd2173_eriC2	1215	0.0861	0.01081	1.58245	0.22392	-2359.78	1.58863	1.90448	0.05441
tiberius_HD100_cqt	Bdt2138_fadE	Bd2174_fadE	2448	0.00648	0.00182	0.22725	0.02114	-3839.5	0.21045	3.01899	0.02851
tiberius_HD100_cqu	Bdt2139_fpg	Bd2176_fpg	810	0.0124	0.00466	0.37763	0.05245	-1339.21	0.34666	2.65834	0.03284
tiberius_HD100_cqw	Bdt2141_Bdt2141	Bd2184_-	1701	0.05495	0.00702	0.49556	0.04823	-3012.45	0.51929	2.47211	0.11088
tiberius_HD100_cqx	Bdt2142_Bdt2142	Bd2185_-	711	0.00753	0.0038	0.42061	0.06542	-1132.15	0.32153	1.52264	0.0179
tiberius_HD100_cqy	Bdt2143_Bdt2143	Bd2187_-	747	0.01945	0.00626	0.24334	0.03982	-1208.9	0.26252	2.23554	0.07992
tiberius_HD100_cqz	Bdt2144_sohB	Bd2188_sohB	1017	0.01539	0.00471	0.30973	0.04158	-1638.04	0.29136	2.73135	0.0497
tiberius_HD100_cra	Bdt2145_appD	Bd2189_appD	909	0.00774	0.00345	0.43971	0.05718	-1487.19	0.38905	3.64289	0.01761
tiberius_HD100_crb	Bdt2146_appF	Bd2190_appF	981	0.00555	0.00278	0.47779	0.05938	-1590.41	0.37939	2.0181	0.01162
tiberius_HD100_crc	Bdt2147_appA	Bd2191_appA	1689	0.009	0.00268	0.25404	0.02922	-2623.45	0.20749	1.96944	0.03541
tiberius_HD100_crd	Bdt2148_appB	Bd2192_appB	921	0.00779	0.00351	0.42611	0.05883	-1497.73	0.37862	3.97861	0.01829
tiberius_HD100_cre	Bdt2149_appC	Bd2193_appC	1212	0.02413	0.00546	0.85553	0.09963	-2115.23	0.76617	2.00552	0.0282
tiberius_HD100_crf	Bdt2150_Bdt2150	Bd2194_-	867	0.12388	0.01583	1.24598	0.19024	-1738.86	1.18283	1.77605	0.09943
tiberius_HD100_crg	Bdt2151_Bdt2151	Bd2195_-	471	0.03677	0.01069	0.45043	0.08143	-800.416	0.46279	1.89905	0.08163
tiberius_HD100_crh	Bdt2152_tatE	Bd2196_tatE	189	0.03488	0.0161	0.45325	0.14605	-313.103	0.38466	1.80565	0.07695
tiberius_HD100_cri	Bdt2153_Bdt2153	Bd2197_-	1020	0.05647	0.00938	0.59471	0.07044	-1873.24	0.6212	1.84517	0.09496
tiberius_HD100_crj	Bdt2154_Bdt2154	Bd2198_-	795	0.08019	0.01266	0.64279	0.08881	-1488.28	0.67607	1.83376	0.12476
tiberius_HD100_crk	Bdt2155_Bdt2155	Bd2199_-	1899	0.02026	0.00395	0.68989	0.06092	-3268.36	0.59528	2.76412	0.02937
tiberius_HD100_crl	Bdt2156_greA	Bd2201_greA	456	0.02203	0.00839	0.37273	0.07289	-739.501	0.36145	1.79629	0.05911
tiberius_HD100_crm	Bdt2157_Bdt2157	Bd2202_-	261	0.03103	0.01305	0.43043	0.11296	-433.011	0.36582	2.13337	0.0721
tiberius_HD100_crn	Bdt2158_Bdt2158	Bd2203_-	435	0.01249	0.00634	0.4738	0.0916	-713.667	0.39366	2.68129	0.02636
tiberius_HD100_cro	Bdt2159_gloB	Bd2204_gloB	753	0.11077	0.01627	0.6961	0.10268	-1457.63	0.81658	3.01853	0.15913
tiberius_HD100_crp	Bdt2160_sulA	Bd2205_sulA	1368	0.03366	0.00599	0.71397	0.07216	-2442.91	0.62653	1.53457	0.04714
tiberius_HD100_crq	Bdt2161_phr	Bd2206_phr	1305	0.03304	0.00605	0.85485	0.09094	-2297.33	0.67114	1.6667	0.03865
tiberius_HD100_crr	Bdt2162_Bdt2162	Bd2207_-	1398	0.01995	0.00453	0.64539	0.06587	-2399.93	0.55174	2.12231	0.03091
tiberius_HD100_crs	Bdt2163_resA	Bd2208_resA	486	0.06779	0.01492	0.80416	0.14516	-901.339	0.7296	1.17839	0.0843
tiberius_HD100_crt	Bdt2164_frpC	Bd2209_frpC	1242	0.0297	0.00583	0.73526	0.08179	-2168.85	0.61678	1.19153	0.04039
tiberius_HD100_cru	Bdt2165_Bdt2165	Bd2210_-	939	0.08299	0.0119	1.58671	0.28143	-1849.15	1.41311	1.54918	0.0523
tiberius_HD100_crv	Bdt2166_Bdt2166	Bd2211_-	459	0.01716	0.00723	1.68267	0.38839	-801.758	1.07548	0.82578	0.0102
tiberius_HD100_crw	Bdt2167_Bdt2167	Bd2212_-	2814	0.10098	0.00767	1.36555	0.1137	-5551.94	1.22674	1.54838	0.07395
tiberius_HD100_crx	Bdt2169_Bdt2169	Bd2215_-	900	0.02352	0.00615	0.5925	0.07877	-1526.38	0.54931	2.26272	0.0397
tiberius_HD100_cry	Bdt2170_ctaA	Bd2217_ctaA	828	0.01407	0.00502	0.55716	0.07478	-1404.61	0.50363	2.26531	0.02525
tiberius_HD100_crz	Bdt2171_lon	Bd2218_lon	615	0.00231	0.00232	0.31353	0.05565	-952.095	0.27229	4.58785	0.00737
tiberius_HD100_csa	Bdt2172_yuxK	Bd2219_yuxK	408	0.0137	0.00698	0.25364	0.05716	-654.415	0.23389	2.24159	0.05401
tiberius_HD100_csb	Bdt2173_mutT	Bd2220_mutT	417	0.03042	0.0104	0.66341	0.13393	-706.457	0.58998	2.83603	0.04585
tiberius_HD100_csc	Bdt2174_Bdt2174	Bd2221_-	1539	0.00086	0.00086	0.51758	0.05333	-2421.71	0.3657	2.04073	0.00166
tiberius_HD100_csd	Bdt2175_Bdt2175	Bd2222_-	342	0.01613	0.00825	0.6128	0.14127	-571.356	0.48657	1.5659	0.02632
tiberius_HD100_cse	Bdt2176_Bdt2176	Bd2223_-	1587	0.04322	0.0065	0.74801	0.07496	-2821.75	0.63499	2.0235	0.05778
tiberius_HD100_csf	Bdt2177_copA	Bd2224_copA	2172	0.04278	0.00546	1.3382	0.1336	-3986.79	1.17654	2.04512	0.03197
tiberius_HD100_csg	Bdt2178_Bdt2178	Bd2225_-	279	0.01437	0.00871	0.89206	0.24209	-460.786	0.69802	2.09002	0.01611
tiberius_HD100_csh	Bdt2179_Bdt2179	Bd2226_-	3030	0.03898	0.00441	1.35412	0.11712	-5558.18	1.22022	2.11645	0.02878
tiberius_HD100_csi	Bdt2180_Bdt2180	Bd2227_-	396	0.12413	0.02302	1.48031	0.37752	-797.413	1.35162	1.39283	0.08386
tiberius_HD100_csj	Bdt2181_has	Bd2228_has	1212	0.14112	0.01459	1.5994	0.21678	-2507.54	1.42663	1.46288	0.08823
tiberius_HD100_csk	Bdt2182_Bdt2182	Bd2229_-	414	0.16082	0.0272	1.41978	0.37656	-857.875	1.40325	1.59326	0.11327
tiberius_HD100_csl	Bdt2183_Bdt2183	Bd2230_-	567	0.00715	0.00417	0.67803	0.10894	-940.62	0.54871	1.44967	0.01054
tiberius_HD100_csm	Bdt2184_exsB	Bd2231_exsB	693	0.00196	0.00197	0.55777	0.08093	-1112.78	0.43053	1.98168	0.00352
tiberius_HD100_csn	Bdt2185_recJ	Bd2232_recJ	1725	0.00649	0.0023	0.37464	0.03596	-2791.99	0.32515	1.89175	0.01733
tiberius_HD100_cso	Bdt2186_secF	Bd2233_secF	936	0.01892	0.00526	0.31192	0.04368	-1497.45	0.31562	3.18251	0.06066
tiberius_HD100_csp	Bdt2187_secD	Bd2234_secD	1599	0.03034	0.00528	0.57991	0.05748	-2752.08	0.53273	1.93394	0.05233
tiberius_HD100_csq	Bdt2188_yajC	Bd2235_yajC	264	0.00583	0.00586	0.13587	0.04632	-393.092	0.14631	10.9885	0.04288
tiberius_HD100_csr	Bdt2189_tgt	Bd2236_tgt	1149	0.00685	0.00281	0.54103	0.06194	-1880.73	0.40408	1.68028	0.01266
tiberius_HD100_css	Bdt2190_queA	Bd2237_queA	1038	0.01343	0.00403	0.25859	0.03561	-1660.42	0.23453	1.8886	0.05194
tiberius_HD100_cst	Bdt2191_Bdt2191	Bd2238_-	846	0.02816	0.00716	0.68192	0.08748	-1506.99	0.66028	2.01799	0.04129
tiberius_HD100_csu	Bdt2192_Bdt2192	Bd2239_-	420	0.01794	0.00741	0.71573	0.15458	-663.967	0.43275	1.32661	0.02507
tiberius_HD100_csv	Bdt2193_glt	Bd2241_glt	1494	0.00647	0.00247	0.46932	0.04731	-2442.73	0.38717	2.38502	0.01378
tiberius_HD100_csw	Bdt2194_Bdt2194	Bd2242_-	588	0.03706	0.00977	0.4468	0.07232	-1017.36	0.45599	2.62026	0.08295
tiberius_HD100_csx	Bdt2195_Bdt2195	Bd2243_-	540	0.03427	0.00973	0.73149	0.12492	-939.304	0.67974	2.07764	0.04685
tiberius_HD100_csy	Bdt2196_Bdt2196	Bd2244_-	543	0.06388	0.01361	1.06467	0.18336	-994.146	0.97105	1.38208	0.06
tiberius_HD100_csz	Bdt2197_rbn	Bd2245_rbn	852	0.08792	0.0132	0.90863	0.12292	-1636.93	0.99403	1.8687	0.09676
tiberius_HD100_cta	Bdt2198_Bdt2198	Bd2246_-	1515	0.04307	0.00653	1.49527	0.17437	-2797.39	1.12875	1.00859	0.02881
tiberius_HD100_ctb	Bdt2199_Bdt2199	Bd2247_-	414	0.08574	0.01871	1.74556	0.48813	-800.98	1.46713	2.00136	0.04912
tiberius_HD100_ctc	Bdt2200_Bdt2200	Bd2248_-	168	0.10092	0.03181	0.82596	0.23515	-327.776	0.92466	2.4494	0.12219
tiberius_HD100_ctd	Bdt2201_Bdt2201	Bd2249_-	291	0.0772	0.02094	0.64079	0.14784	-546.527	0.71505	1.83735	0.12047
tiberius_HD100_cte	Bdt2202_Bdt2202	Bd2250_-	663	0.13848	0.01935	1.57443	0.29351	-1343.78	1.26649	0.71003	0.08796
tiberius_HD100_ctf	Bdt2205_Bdt2205	Bd2251_-	1116	0.00483	0.00243	0.56891	0.0669	-1809.27	0.4443	1.68037	0.00849
tiberius_HD100_ctg	Bdt2206_lig	Bd2252_lig	2217	0.10625	0.00907	1.51416	0.15549	-4454.52	1.37161	1.75246	0.07017
tiberius_HD100_cth	Bdt2207_Bdt2207	Bd2254_-	828	0.0169	0.00548	0.72023	0.10191	-1403.91	0.60641	2.77769	0.02346
tiberius_HD100_cti	Bdt2210_Bdt2210	Bd2255_-	852	0.00666	0.00335	0.53451	0.07192	-1394.98	0.47748	2.8186	0.01245
tiberius_HD100_ctj	Bdt2211_Bdt2211	Bd2256_-	705	0.0196	0.00626	0.54742	0.07912	-1193.81	0.47433	1.94113	0.0358
tiberius_HD100_ctk	Bdt2212_ileS	Bd2257_ileS	3168	0.00695	0.00174	0.3037	0.02342	-4996.6	0.25126	2.18822	0.02288
tiberius_HD100_ctl	Bdt2213_Bdt2213	Bd2258_-	717	0.04479	0.00966	0.63242	0.09047	-1281.6	0.61021	2.98969	0.07083
tiberius_HD100_ctm	Bdt2214_cah	Bd2259_cah	735	0.0112	0.00463	0.38735	0.05871	-1196.94	0.32525	2.00724	0.02892
tiberius_HD100_ctn	Bdt2215_Bdt2215	Bd2260_-	291	0.04686	0.01566	0.70519	0.16012	-519.712	0.59781	1.7095	0.06645
tiberius_HD100_cto	Bdt2217_Bdt2217	Bd2263_-	960	0.01978	0.00545	0.5229	0.06672	-1620.91	0.42309	1.48358	0.03783
tiberius_HD100_ctp	Bdt2218_Bdt2218	Bd2264_-	1170	0.02761	0.00584	0.47393	0.05547	-1989.72	0.39485	1.76843	0.05827
tiberius_HD100_ctq	Bdt2220_Bdt2220	Bd2265_-	1020	0.01469	0.00452	0.77217	0.09197	-1757.25	0.62323	1.568	0.01902
tiberius_HD100_ctr	Bdt2221_aldH	Bd2266_aldH	1401	0.11569	0.01206	1.34891	0.17338	-2842.44	1.2723	1.51332	0.08577
tiberius_HD100_cts	Bdt2222_kef	Bd2267_kef	2217	0.01152	0.00274	0.63646	0.05428	-3705.08	0.55535	2.45764	0.0181
tiberius_HD100_ctt	Bdt2223_Bdt2223	Bd2269_-	1638	0.00702	0.0025	0.12112	0.0175	-2433.34	0.12414	2.42643	0.05797
tiberius_HD100_ctu	Bdt2224_Bdt2224	Bd2270_-	723	0.05672	0.01088	0.72831	0.10641	-1332.07	0.71	1.66326	0.07789
tiberius_HD100_ctv	Bdt2225_Bdt2225	Bd2271_-	2088	0.02609	0.00425	0.68572	0.05922	-3618.31	0.5831	1.61038	0.03805
tiberius_HD100_ctw	Bdt2226_Bdt2226	Bd2272_-	555	0.09762	0.01724	0.63987	0.10427	-1065.17	0.72854	2.28108	0.15256
tiberius_HD100_ctx	Bdt2227_Bdt2227	Bd2273_-	420	0.05283	0.01394	0.66916	0.13009	-764.898	0.68886	3.0096	0.07896
tiberius_HD100_cty	Bdt2228_Bdt2228	Bd2274_-	891	0.05222	0.00937	0.654	0.07972	-1642.52	0.61416	1.53457	0.07985
tiberius_HD100_ctz	Bdt2229_Bdt2229	Bd2275_-	405	0.06489	0.0157	0.53411	0.10241	-741.386	0.59704	1.68815	0.12149
tiberius_HD100_cua	Bdt2230_Bdt2230	Bd2276_-	174	0.00772	0.00777	0.42883	0.13771	-275.693	0.31414	0.88059	0.01802
tiberius_HD100_cub	Bdt2231_Bdt2231	Bd2277_-	561	0.08518	0.01537	1.00614	0.16786	-1089.72	0.89303	1.12095	0.08466
tiberius_HD100_cuc	Bdt2232_malA	Bd2279_malA	1671	0.02451	0.00459	0.87917	0.0888	-2865.83	0.64521	1.75797	0.02788
tiberius_HD100_cud	Bdt2235_Bdt2235	Bd2283_-	336	0.0434	0.01455	0.70898	0.18736	-572.716	0.65764	2.47489	0.06122
tiberius_HD100_cue	Bdt2236_Bdt2236	Bd2284_-	1458	0.05066	0.00741	1.23944	0.15335	-2662.97	1.13694	2.06268	0.04088
tiberius_HD100_cuf	Bdt2237_Bdt2237	Bd2285_-	240	0.0179	0.01051	1.3192	0.40152	-405.49	1.02943	3.09537	0.01357
tiberius_HD100_cug	Bdt2238_Bdt2238	Bd2286_-	2532	0.03544	0.00463	1.11853	0.09751	-4555.16	1.00546	1.64866	0.03169
tiberius_HD100_cuh	Bdt2240_Bdt2240	Bd2288_-	1077	0.03992	0.00746	0.66009	0.07978	-1888.78	0.58882	2.54736	0.06049
tiberius_HD100_cui	Bdt2241_Bdt2241	Bd2289_-	249	0.05852	0.0193	1.33071	0.36433	-471.685	1.24598	2.16957	0.04398
tiberius_HD100_cuj	Bdt2242_Bdt2242	Bd2290_-	570	0.32256	0.03628	1.20261	0.23385	-1303.98	1.69237	1.49326	0.26822
tiberius_HD100_cuk	Bdt2248_Bdt2248	Bd2292_-	3606	0.06081	0.00513	0.94859	0.06183	-6737.68	0.89623	1.87794	0.0641
tiberius_HD100_cul	Bdt2249_Bdt2249	Bd2293_-	423	0.03383	0.01044	1.72216	0.40522	-732.348	1.08642	2.16197	0.01965
tiberius_HD100_cum	Bdt2250_Bdt2250	Bd2295_-	312	0.09605	0.02201	0.67663	0.15984	-592.449	0.74595	1.87989	0.14196
tiberius_HD100_cun	Bdt2252_comM	Bd2299_comM	1449	0.00285	0.00165	0.53103	0.05164	-2372.52	0.43747	1.93669	0.00537
tiberius_HD100_cuo	Bdt2253_xerD	Bd2300_xerD	876	0.00932	0.00384	0.23432	0.03718	-1374.27	0.19807	1.87348	0.03976
tiberius_HD100_cup	Bdt2254_Bdt2254	Bd2301_-	621	0.01773	0.00614	0.37335	0.06123	-1029.7	0.31629	1.18504	0.04748
tiberius_HD100_cuq	Bdt2255_Bdt2255	Bd2302_-	768	0.00176	0.00177	0.20783	0.03703	-1169.03	0.15563	1.57755	0.00846
tiberius_HD100_cur	Bdt2256_spoIID	Bd2303_spoIID	1101	0.01952	0.00498	0.47661	0.05639	-1853.48	0.38007	1.42455	0.04095
tiberius_HD100_cus	Bdt2257_Bdt2257	Bd2304_-	750	0.00187	0.00187	0.12735	0.02769	-1090.23	0.10677	2.98554	0.01465
tiberius_HD100_cut	Bdt2258_nfeD	Bd2305_nfeD	1272	0.01924	0.00472	0.75646	0.08233	-2197.41	0.67345	2.45902	0.02543
tiberius_HD100_cuu	Bdt2259_Bdt2259	Bd2306_-	495	0.00855	0.00502	0.28607	0.05655	-783.44	0.25265	2.53286	0.0299
tiberius_HD100_cuv	Bdt2260_Bdt2260	Bd2307_-	201	0.00033	0	0.32774	0.05248	-297.075	0.23318	3.86742	0.001
tiberius_HD100_cuw	Bdt2261_Bdt2261	Bd2308_-	1194	0.01943	0.00487	0.58171	0.0681	-2027.97	0.53701	3.31414	0.0334
tiberius_HD100_cux	Bdt2262_Bdt2262	Bd2309_-	261	0.01159	0.00831	0.28587	0.082	-406.138	0.29112	9.54539	0.04056
tiberius_HD100_cuy	Bdt2263_mviN	Bd2310_mviN	1539	0.01701	0.00405	0.63879	0.06395	-2618.56	0.57763	2.06221	0.02663
tiberius_HD100_cuz	Bdt2264_uvrC	Bd2311_uvrC	1890	0.00848	0.00249	0.54899	0.04977	-3097.44	0.41216	1.79777	0.01545
tiberius_HD100_cva	Bdt2265_uvrB	Bd2312_uvrB	2073	0.01122	0.00278	0.41902	0.03737	-3379.08	0.34654	2.17804	0.02677
tiberius_HD100_cvb	Bdt2266_Bdt2266	Bd2313_-	2229	0.0299	0.00446	0.58259	0.0472	-3860.5	0.5138	2.04193	0.05133
tiberius_HD100_cvc	Bdt2267_Bdt2267	Bd2314_-	513	0.01372	0.00622	0.42141	0.07888	-826.981	0.38604	3.63996	0.03255
tiberius_HD100_cvd	Bdt2268_Bdt2268	Bd2315_-	489	0.04363	0.01111	0.73298	0.14829	-841.607	0.57629	1.36653	0.05953
tiberius_HD100_cve	Bdt2270_cysS	Bd2317_cysS	1446	0.00725	0.00259	0.37864	0.04248	-2293.22	0.28686	1.60891	0.01916
tiberius_HD100_cvf	Bdt2271_gltX	Bd2319_gltX	1470	0.00932	0.00299	0.33352	0.03676	-2357.55	0.28195	1.91251	0.02793
tiberius_HD100_cvg	Bdt2272_Bdt2272	Bd2320_-	492	9e-05	0	0.0881	0.01303	-695.724	0.06628	1.82237	0.001
tiberius_HD100_cvh	Bdt2273_Bdt2273	Bd2321_-	2133	0.01066	0.00268	0.2481	0.02465	-3344.86	0.23261	2.38951	0.04297
tiberius_HD100_cvi	Bdt2274_Bdt2274	Bd2322_-	402	0.00702	0.00496	0.18077	0.04756	-616.547	0.15624	1.53088	0.03886
tiberius_HD100_cvj	Bdt2276_recG	Bd2324_recG	2085	0.00983	0.00254	0.63243	0.05273	-3500.08	0.51532	1.72919	0.01555
tiberius_HD100_cvk	Bdt2279_Bdt2279	Bd2325_-	942	0.00862	0.00358	0.47426	0.06302	-1523.45	0.38575	2.30469	0.01817
tiberius_HD100_cvl	Bdt2280_Bdt2280	Bd2326_-	375	0.01808	0.00828	0.57886	0.1184	-626.499	0.46638	2.21539	0.03124
tiberius_HD100_cvm	Bdt2282_Bdt2282	Bd2327_-	666	0.01861	0.00629	0.5535	0.08281	-1136.05	0.46391	1.56061	0.03362
tiberius_HD100_cvn	Bdt2283_Bdt2283	Bd2329_-	486	0.01721	0.00714	0.30484	0.05958	-782.62	0.26376	1.45021	0.05647
tiberius_HD100_cvo	Bdt2284_parA	Bd2331_parA	747	0.00184	0.00184	0.29593	0.04838	-1144.92	0.23824	2.54017	0.00621
tiberius_HD100_cvp	Bdt2285_Bdt2285	Bd2332_-	939	0.09067	0.01246	0.68104	0.08159	-1800.45	0.7208	1.87125	0.13314
tiberius_HD100_cvq	Bdt2286_Bdt2286	Bd2333_-	390	0.01794	0.00825	0.38416	0.08517	-621.179	0.35371	3.67911	0.0467
tiberius_HD100_cvr	Bdt2287_Bdt2287	Bd2334_-	885	0.0274	0.0068	0.41278	0.05388	-1516.64	0.39847	2.30036	0.06638
tiberius_HD100_cvs	Bdt2288_Bdt2288	Bd2335_-	2139	0.04277	0.00546	0.98757	0.08857	-3916.93	0.83672	1.35518	0.04331
tiberius_HD100_cvt	Bdt2290_sseA	Bd2337_sseA	843	0.03238	0.00743	0.54142	0.07414	-1456.84	0.45502	1.49845	0.0598
tiberius_HD100_cvu	Bdt2291_lysS	Bd2338_lysS	1476	0.01245	0.00338	0.39697	0.0439	-2385.97	0.31057	1.38337	0.03136
tiberius_HD100_cvv	Bdt2292_fba	Bd2339_fba	846	0.00344	0.00244	0.17727	0.03069	-1285.09	0.16771	3.46879	0.01939
tiberius_HD100_cvw	Bdt2294_Bdt2294	Bd2341_-	558	0.01394	0.00579	0.24926	0.05397	-866.855	0.19926	1.11164	0.05594
tiberius_HD100_cvx	Bdt2295_Bdt2295	Bd2342_-	1212	0.02772	0.00592	0.76076	0.08825	-2109.29	0.71461	2.76802	0.03644
tiberius_HD100_cvy	Bdt2296_Bdt2296	Bd2343_-	2757	0.12545	0.00889	1.06243	0.08269	-5565.66	1.14841	1.96734	0.11808
tiberius_HD100_cvz	Bdt2297_mtbA	Bd2344_mtbA	1362	0.01976	0.00458	1.13051	0.1274	-2389.52	0.97042	2.00997	0.01748
tiberius_HD100_cwa	Bdt2298_Bdt2298	Bd2345_-	2022	0.01941	0.0037	0.53641	0.04786	-3371.89	0.43949	1.71852	0.03618
tiberius_HD100_bmw	Bdt2299_Bdt2299	Bd1212_-	447	0.12344	0.02165	60.2403	65.6649	-903.263	50	2.66002	0.00205
tiberius_HD100_cwb	Bdt2300_Bdt2300	Bd2347_-	702	0.03486	0.00847	1.41415	0.22211	-1267.78	1.06078	1.38655	0.02465
tiberius_HD100_cwc	Bdt2302_dys	Bd2349_dys	969	0.01559	0.00464	0.30264	0.04326	-1560.82	0.27318	2.0893	0.05153
tiberius_HD100_cwd	Bdt2303_Bdt2303	Bd2350_-	1065	0.0344	0.0069	0.96153	0.11667	-1897.68	0.77961	1.59222	0.03578
tiberius_HD100_cwe	Bdt2304_Bdt2304	Bd2351_-	828	0.04994	0.00956	0.78899	0.10541	-1498.1	0.73276	2.01721	0.0633
tiberius_HD100_cwf	Bdt2305_Bdt2305	Bd2352_-	714	0.22445	0.02485	1.10418	0.16773	-1559.89	1.38259	1.69591	0.20327
tiberius_HD100_cwg	Bdt2307_Bdt2307	Bd2354_-	828	0.01299	0.0046	0.37681	0.05509	-1334.75	0.30012	1.75327	0.03447
tiberius_HD100_cwh	Bdt2308_Bdt2308	Bd2355_-	807	0.01538	0.00522	0.21904	0.0375	-1267.42	0.21088	1.97435	0.07021
tiberius_HD100_cwi	Bdt2309_Bdt2309	Bd2356_-	1017	0.00259	0.00185	0.25843	0.03829	-1554.78	0.19068	1.52727	0.01002
tiberius_HD100_cwj	Bdt2310_dedA	Bd2357_dedA	636	0.00435	0.00309	0.17712	0.03696	-953.996	0.15719	3.17658	0.02459
tiberius_HD100_cwk	Bdt2311_Bdt2311	Bd2358_-	849	0.02501	0.00668	0.31996	0.04718	-1408.44	0.30424	1.6403	0.07816
tiberius_HD100_cwl	Bdt2312_Bdt2312	Bd2359_-	918	0.02556	0.00634	0.58749	0.07744	-1561.04	0.5016	2.3137	0.04351
tiberius_HD100_cwm	Bdt2313_Bdt2313	Bd2360_-	1185	0.02051	0.00492	0.31761	0.04111	-1910.14	0.27055	1.88637	0.06459
tiberius_HD100_cwn	Bdt2316_Bdt2316	Bd2361_-	948	0.01063	0.00407	0.37018	0.04979	-1524.72	0.31858	1.94932	0.02871
tiberius_HD100_cwo	Bdt2317_Bdt2317	Bd2362_-	1152	0.01394	0.00423	0.41102	0.04793	-1899.42	0.36287	2.72603	0.03392
tiberius_HD100_cwp	Bdt2318_Bdt2318	Bd2363_-	1062	0.01411	0.00433	0.52689	0.06286	-1747.42	0.41274	2.34026	0.02678
tiberius_HD100_cwq	Bdt2319_Bdt2319	Bd2364_-	2301	0.02869	0.00425	0.74938	0.06019	-3992.86	0.59354	1.76045	0.03828
tiberius_HD100_cwr	Bdt2320_Bdt2320	Bd2365_-	1308	0.00407	0.00205	0.44579	0.04943	-2099.63	0.33064	1.70552	0.00912
tiberius_HD100_cws	Bdt2321_Bdt2321	Bd2366_-	969	0.00566	0.00285	0.44282	0.0555	-1587.23	0.36152	1.96142	0.01278
tiberius_HD100_cwt	Bdt2322_kdtA	Bd2367_kdtA	1290	0.0183	0.00445	0.56472	0.06011	-2194.54	0.48255	1.74227	0.0324
tiberius_HD100_cwu	Bdt2323_Bdt2323	Bd2368_-	1020	0.05719	0.00923	0.86444	0.10744	-1873.45	0.78189	1.90465	0.06616
tiberius_HD100_cwv	Bdt2324_Bdt2324	Bd2369_-	1590	0.00539	0.00219	0.3538	0.03776	-2494.14	0.26491	1.5959	0.01525
tiberius_HD100_cww	Bdt2325_Bdt2325	Bd2370_-	705	0.00395	0.00281	0.33195	0.05292	-1108.86	0.26954	2.51585	0.01191
tiberius_HD100_cwx	Bdt2326_Bdt2326	Bd2371_-	1158	0.05635	0.00872	0.51052	0.05686	-2089.88	0.54838	2.44074	0.11037
tiberius_HD100_cwy	Bdt2327_Bdt2327	Bd2372_-	1128	0.00637	0.00286	0.24811	0.03281	-1777.1	0.22376	2.65609	0.02566
tiberius_HD100_cwz	Bdt2328_Bdt2328	Bd2373_-	264	0.0001	0	0.09739	0.01599	-369.778	0.09202	5.32232	0.001
tiberius_HD100_cxa	Bdt2329_Bdt2329	Bd2374_-	2988	0.01591	0.00282	0.31175	0.02396	-4829.79	0.29253	2.2764	0.05104
tiberius_HD100_cxb	Bdt2330_aglS	Bd2375_aglS	465	0.0091	0.00531	0.204	0.04721	-699.872	0.18271	4.46547	0.04462
tiberius_HD100_cxc	Bdt2331_Bdt2331	Bd2376_-	453	0.00337	0.00338	0.07556	0.02481	-649.48	0.07414	11.3306	0.04458
tiberius_HD100_cxd	Bdt2332_aglR	Bd2377_aglR	609	0.00467	0.00302	0.21319	0.0412	-936.414	0.19679	1.98993	0.02191
tiberius_HD100_cxe	Bdt2333_eriC3	Bd2378_eriC3	1326	0.00676	0.00277	0.24062	0.0286	-2104.67	0.24151	2.61886	0.0281
tiberius_HD100_cxf	Bdt2334_Bdt2334	Bd2379_-	369	0.00817	0.00582	0.10221	0.03247	-552.228	0.11486	15.9948	0.07998
tiberius_HD100_cxg	Bdt2335_Bdt2335	Bd2380_-	498	0.01599	0.00671	0.32756	0.0673	-790.353	0.26591	1.43127	0.04881
tiberius_HD100_cxh	Bdt2337_Bdt2337	Bd2381_-	1131	0.00494	0.00246	0.30187	0.0379	-1788.85	0.2569	2.24318	0.01635
tiberius_HD100_cxi	Bdt2338_Bdt2338	Bd2382_-	3294	0.00698	0.00168	0.30043	0.02307	-5194.15	0.2392	1.93041	0.02325
tiberius_HD100_cxj	Bdt2339_Bdt2339	Bd2383_-	609	0.09429	0.01607	1.0038	0.16444	-1172.44	0.87491	1.22683	0.09394
tiberius_HD100_cxk	Bdt2340_Bdt2340	Bd2384_-	1068	0.03251	0.00665	0.5339	0.06325	-1857	0.46449	1.68759	0.06089
tiberius_HD100_cxl	Bdt2341_fecB	Bd2385_fecB	723	0.01986	0.00631	0.41022	0.06231	-1194.96	0.38138	2.87069	0.04841
tiberius_HD100_cxm	Bdt2342_Bdt2342	Bd2386_-	1290	0.01385	0.00382	0.32839	0.03929	-2077.07	0.28271	2.16681	0.04218
tiberius_HD100_cxn	Bdt2343_Bdt2343	Bd2387_-	840	0.00817	0.00372	0.27301	0.04348	-1306.58	0.22971	3.14567	0.02991
tiberius_HD100_cxo	Bdt2344_Bdt2344	Bd2388_-	726	0.03765	0.00886	0.76494	0.10655	-1298.22	0.70386	2.52833	0.04922
tiberius_HD100_cxp	Bdt2345_Bdt2345	Bd2389_-	999	0.03407	0.00713	0.60478	0.07335	-1752.84	0.53453	2.08647	0.05633
tiberius_HD100_cxq	Bdt2346_Bdt2346	Bd2390_-	603	0.00236	0.00237	0.24419	0.0463	-929.405	0.21394	4.1414	0.00965
tiberius_HD100_cxr	Bdt2347_Bdt2347	Bd2391_-	1776	0.01291	0.00317	0.66761	0.05965	-3015.12	0.51294	1.45351	0.01934
tiberius_HD100_cxs	Bdt2348_Bdt2348	Bd2392_-	729	0.02739	0.00742	0.32668	0.0508	-1217.88	0.32535	2.56499	0.08384
tiberius_HD100_cxt	Bdt2349_Bdt2349	Bd2396_-	228	0.09196	0.02659	0.69284	0.19057	-423.791	0.69294	1.49253	0.13273
tiberius_HD100_cqv	Bdt2350_Bdt2350	Bd2181_-	639	0.42777	0.04375	3.08516	1.30233	-1547.36	3.25934	1.2079	0.13866
tiberius_HD100_cxu	Bdt2351_Bdt2351	Bd2399_-	660	0.03332	0.00886	0.44868	0.07118	-1129.93	0.45396	2.47596	0.07427
tiberius_HD100_cxv	Bdt2352_Bdt2352	Bd2400_-	2649	0.01489	0.0028	0.28539	0.02427	-4248.72	0.26257	2.23469	0.05216
tiberius_HD100_cxw	Bdt2353_Bdt2353	Bd2402_-	1896	0.01412	0.00326	0.39365	0.03663	-3083.16	0.34421	2.83678	0.03588
tiberius_HD100_cxx	Bdt2354_Bdt2354	Bd2403_-	468	0.00884	0.0052	0.21405	0.04994	-710.995	0.19138	3.50326	0.04131
tiberius_HD100_cxy	Bdt2355_rsbU	Bd2404_rsbU	1761	0.00537	0.00204	0.37181	0.03673	-2793.71	0.29651	1.72746	0.01446
tiberius_HD100_cxz	Bdt2356_Bdt2356	Bd2405_-	2166	0.01549	0.00321	0.45613	0.03814	-3608.82	0.39083	1.97271	0.03397
tiberius_HD100_cya	Bdt2357_cheA	Bd2406_cheA	1947	0.01649	0.00344	0.37047	0.03617	-3157.21	0.30646	1.2908	0.04452
tiberius_HD100_cyb	Bdt2358_sodB	Bd2407_sodB	579	0.01625	0.00629	0.37398	0.06739	-934.734	0.30684	2.26132	0.04346
tiberius_HD100_cyc	Bdt2359_Bdt2359	Bd2408_-	564	0.00025	0	0.25283	0.01581	-869.381	0.21201	3.47561	0.001
tiberius_HD100_cyd	Bdt2360_cheY	Bd2409_cheY	363	0.00034	0	0.33816	0.03935	-560.451	0.25751	1.80511	0.001
tiberius_HD100_cye	Bdt2361_Bdt2361	Bd2410_-	774	0.04161	0.00841	0.39206	0.05684	-1340.35	0.3883	1.36258	0.10613
tiberius_HD100_cyf	Bdt2362_dcd	Bd2411_dcd	534	0.00783	0.00463	0.07433	0.02426	-779.779	0.07759	2.41	0.10528
tiberius_HD100_cyg	Bdt2363_Bdt2363	Bd2412_-	351	0.01639	0.00826	0.68666	0.13969	-593.878	0.60968	1.96492	0.02388
tiberius_HD100_cyh	Bdt2364_Bdt2364	Bd2414_-	3057	0.01319	0.00247	0.4674	0.03349	-5034.36	0.38463	2.08648	0.02822
tiberius_HD100_cyi	Bdt2365_Bdt2365	Bd2415_-	1404	0.02639	0.0052	0.59763	0.06105	-2413.3	0.5053	2.09184	0.04415
tiberius_HD100_cyj	Bdt2366_Bdt2366	Bd2417_-	714	0.02151	0.00658	0.47969	0.06945	-1209.38	0.42823	2.68342	0.04485
tiberius_HD100_cyk	Bdt2367_Bdt2367	Bd2418_-	1014	0.02445	0.00593	0.48622	0.06031	-1710.54	0.4207	2.1456	0.05028
tiberius_HD100_cyl	Bdt2368_Bdt2368	Bd2420_-	801	0.01157	0.00454	0.23417	0.04132	-1228.4	0.1883	1.87725	0.04943
tiberius_HD100_cym	Bdt2369_Bdt2369	Bd2421_-	645	0.00421	0.00302	0.22558	0.04387	-976.391	0.18073	2.94906	0.01869
tiberius_HD100_cyn	Bdt2370_Bdt2370	Bd2422_-	660	0.00603	0.00341	0.47001	0.07499	-1058.77	0.3472	1.26892	0.01283
tiberius_HD100_cyo	Bdt2371_Bdt2371	Bd2423_-	627	0.22335	0.02884	4.14729	2.61464	-1372.64	3.91346	3.1086	0.05386
tiberius_HD100_cyp	Bdt2372_Bdt2372	Bd2425_-	363	0.19952	0.0328	1.66174	0.50065	-773.742	1.67501	1.58653	0.12007
tiberius_HD100_cyq	Bdt2373_Bdt2373	Bd2426_-	624	0.0311	0.00881	0.44539	0.07044	-1064.22	0.45224	2.68791	0.06984
tiberius_HD100_cyr	Bdt2374_Bdt2374	Bd2427_-	891	0.00752	0.00335	0.19759	0.03495	-1332.9	0.16343	1.2712	0.03808
tiberius_HD100_cys	Bdt2375_Bdt2375	Bd2428_-	3099	0.01212	0.00236	0.28182	0.02234	-4959.99	0.25267	2.26584	0.043
tiberius_HD100_cyt	Bdt2376_Bdt2376	Bd2429_-	3360	0.00682	0.00158	0.39776	0.02755	-5419.95	0.30981	1.68844	0.01715
[truncated: 1,217 more rows]
